# Supplementary material for: Homo-PROTACs: bivalent small-molecule dimerizers of the VHL E3 ubiquitin ligase to induce self-degradation
Source: Nat Commun. 2017 Oct 10;8:830. doi: 10.1038/s41467-017-00954-1 (PMC5635026; doi:10.1038/s41467-017-00954-1)
Supplement: Supplementary file 4 — Supplementary Data 1 [file 41467_2017_954_MOESM4_ESM.xlsx]

## Sheet: Information
Supplementary Data 1: Proteomic analysis of relative protein abundance in HeLa cells. Results for CRL / VHL related subunits (highlighted in yellow) are graphically represented in Supplementary Figure 6.
Workbook "Output" is the output of the MaxQuant search as obtained. Workbook "ALL_filtered" lists quantified proteins filtered based on the criteria as outlined in the Online Methods
Labeling
TMT 10PLEX	Samples	LIMS ID
126	DMSO rep1	Man198 1-1
127N	DMSO rep2	Man198 1-2
127C	VH032 rep1	Man198 1-3
128N	VH032 rep2	Man198 1-4
128C	CM09 rep1	Man198 1-5
129N	CM09 rep2	Man198 1-6
129C	CM10 rep1	Man198 1-7
130N	CM10 rep2	Man198 1-8
130C	CM11 rep1	Man198 1-9
131	CM11 rep2	Man198 1-10
LOT Number:	QK220037

## Sheet: Output
Protein IDs	Majority protein IDs	Protein names	Gene names	Fasta headers	Number of proteins	Peptides	Razor + unique peptides	Unique peptides	Sequence coverage [%]	Mol. weight [kDa]	Q-value	Score	Reporter intensity corrected 0 Sample 126	Reporter intensity corrected 1 Sample 127N	Reporter intensity corrected 2 Sample 127C	Reporter intensity corrected 3 Sample 128N	Reporter intensity corrected 4 Sample 128C	Reporter intensity corrected 5 Sample 129N	Reporter intensity corrected 6 Sample 129C	Reporter intensity corrected 7 Sample 130N	Reporter intensity corrected 8 Sample 130C	Reporter intensity corrected 9 Sample 131	Intensity	Ratio 127C/((126+127N)/2)	Ratio 128N/((126+127N)/2)	Ratio 128C/((126+127N)/2)	Ratio 129N/((126+127N)/2)	Ratio 129C/((126+127N)/2)	Ratio 130N/((126+127N)/2)	Ratio 130C/((126+127N)/2)	Ratio 131/((126+127N)/2)	Unique peptides	Normalized Ratio 127N/126	Normalized Ratio 127C/((126+127N)/2)	Normalized Ratio 128N/((126+127N)/2)	Normalized Ratio 128C/((126+127N)/2)	Normalized Ratio 129N/((126+127N)/2)	Normalized Ratio 129C/((126+127N)/2)	Normalized Ratio 130N/((126+127N)/2)	Normalized Ratio 130C/((126+127N)/2)	Normalized Ratio 131/((126+127N)/2)
P63261;P60709;I3L3I0;I3L1U9;I3L4N8;G5E9R0;I3L3R2;E7EVS6;J3KT65;C9JUM1;C9JZR7;C9JTX5	P63261	Actin, cytoplasmic 2;Actin, cytoplasmic 2, N-terminally processed;Actin, cytoplasmic 1;Actin, cytoplasmic 1, N-terminally processed	ACTG1;ACTB	sp|P63261|ACTG_HUMAN Actin, cytoplasmic 2 OS=Homo sapiens GN=ACTG1 PE=1 SV=1;sp|P60709|ACTB_HUMAN Actin, cytoplasmic 1 OS=Homo sapiens GN=ACTB PE=1 SV=1;tr|I3L3I0|I3L3I0_HUMAN Actin, cytoplasmic 2 (Fragment) OS=Homo sapiens GN=ACTG1 PE=1 SV=1;tr|I3L1U9|I3L	12	23	23	4	60.3	41.792	0	323.31	20083000	33688000	32152000	36941000	24767000	27793000	34806000	36945000	37678000	47585000	2806600000000	1.19589	1.37401	0.921203	1.03375	1.2946	1.37416	1.40142	1.76991	4	0.991851	1.00279	1.08016	1.04667	0.996158	1.00957	0.952224	0.987354	1.08935
P06733;K7EM90;K7ERS8	P06733	Alpha-enolase	ENO1	sp|P06733|ENOA_HUMAN Alpha-enolase OS=Homo sapiens GN=ENO1 PE=1 SV=2	3	29	29	28	56.9	47.168	0	323.31	14189000	26103000	26157000	28225000	17678000	22181000	26459000	30651000	29618000	34501000	1366500000000	1.29837	1.40102	0.877494	1.10101	1.31336	1.52144	1.47017	1.71255	28	1.08777	1.08873	1.1014	0.997008	1.06097	1.0242	1.05428	1.03579	1.05404
P21333;Q5HY54;Q60FE5;A0A087WWY3;F8WE98;H0Y5C6;H7C2E7	P21333	Filamin-A	FLNA	sp|P21333|FLNA_HUMAN Filamin-A OS=Homo sapiens GN=FLNA PE=1 SV=4;tr|Q5HY54|Q5HY54_HUMAN Filamin-A OS=Homo sapiens GN=FLNA PE=1 SV=1;tr|Q60FE5|Q60FE5_HUMAN Filamin A OS=Homo sapiens GN=FLNA PE=1 SV=1;tr|A0A087WWY3|A0A087WWY3_HUMAN Filamin-A OS=Homo sapiens	7	110	110	89	45.2	280.74	0	323.31	20118000	34203000	31098000	35291000	24980000	26876000	35715000	38944000	37579000	41816000	1339000000000	1.14497	1.29935	0.919718	0.989525	1.31496	1.43385	1.38359	1.53959	89	1.00526	0.960095	1.02147	1.04498	0.953538	1.02544	0.993583	0.974789	0.947589
P14618;B4DNK4	P14618	Pyruvate kinase PKM;Pyruvate kinase	PKM	sp|P14618|KPYM_HUMAN Pyruvate kinase PKM OS=Homo sapiens GN=PKM PE=1 SV=4;tr|B4DNK4|B4DNK4_HUMAN Pyruvate kinase OS=Homo sapiens GN=PKM PE=1 SV=1	2	35	35	4	60.1	57.936	0	323.31	12368000	21694000	20160000	22979000	14828000	18056000	21481000	24234000	24134000	27674000	1314300000000	1.18372	1.34925	0.870648	1.06018	1.26129	1.42293	1.41706	1.62492	4	1.03715	0.99259	1.06069	0.989229	1.02163	0.983587	0.986022	0.998372	1.00011
P08670;B0YJC4;B0YJC5;Q5JVS8;P17661;H7C5W5;P14136;U3KPR1;B4DIR1;K7ELP4;K7EKH6;K7EJU1;K7EKH9;CON__Q61726;A0A087X106;CON__O43790;CON__Q6NT21;CON__P78385;CON__Q14533;CON__P78386;E7EMV2;E7ESP9;O43790;P78385;Q14533;P78386;P07196;P07197	P08670	Vimentin	VIM	sp|P08670|VIME_HUMAN Vimentin OS=Homo sapiens GN=VIM PE=1 SV=4;tr|B0YJC4|B0YJC4_HUMAN Vimentin OS=Homo sapiens GN=VIM PE=1 SV=1	28	43	40	37	76	53.651	0	323.31	10942000	19121000	18385000	19272000	13715000	16139000	19850000	21470000	22133000	24824000	1256700000000	1.2231	1.28211	0.912417	1.07368	1.32056	1.42833	1.47244	1.65147	37	1.03327	1.02561	1.00791	1.03669	1.03463	1.02981	0.989763	1.03739	1.01645
P08238;Q58FF7	P08238	Heat shock protein HSP 90-beta	HSP90AB1	sp|P08238|HS90B_HUMAN Heat shock protein HSP 90-beta OS=Homo sapiens GN=HSP90AB1 PE=1 SV=4	2	47	45	21	53.6	83.263	0	323.31	13258000	21027000	21879000	23322000	16249000	18881000	22682000	27081000	23937000	28847000	1227500000000	1.2763	1.36048	0.947878	1.10141	1.32314	1.57976	1.39635	1.68278	21	0.937776	1.07022	1.06952	1.07698	1.06136	1.03182	1.09469	0.983781	1.03572
Q15149;H0YDN1;E9PKG0;E9PIA2;E9PQ28	Q15149	Plectin	PLEC	sp|Q15149|PLEC_HUMAN Plectin OS=Homo sapiens GN=PLEC PE=1 SV=3	5	325	325	281	62.4	531.78	0	323.31	28392000	48298000	46560000	48489000	34994000	39009000	49619000	54555000	54737000	63489000	1213300000000	1.21424	1.26455	0.912609	1.01732	1.29401	1.42274	1.42749	1.65573	281	1.00585	1.01818	0.994108	1.03691	0.980318	1.00911	0.985887	1.00572	1.01907
P10809;E7EXB4;E7ESH4;C9JL25;C9JL19;C9JCQ4;C9J0S9	P10809	60 kDa heat shock protein, mitochondrial	HSPD1	sp|P10809|CH60_HUMAN 60 kDa heat shock protein, mitochondrial OS=Homo sapiens GN=HSPD1 PE=1 SV=2	7	36	36	36	63.9	61.054	0	323.31	10257000	17897000	17038000	17837000	12428000	14875000	18415000	20719000	19864000	22570000	1004200000000	1.21034	1.2671	0.882859	1.05669	1.30816	1.47183	1.4111	1.60332	36	1.03171	1.01491	0.996118	1.0031	1.01826	1.02014	1.01991	0.994168	0.986817
Q09666;E9PJZ0;E9PKR9;E9PJC6;E9PLK4;E9PQE3;P48552	Q09666	Neuroblast differentiation-associated protein AHNAK	AHNAK	sp|Q09666|AHNK_HUMAN Neuroblast differentiation-associated protein AHNAK OS=Homo sapiens GN=AHNAK PE=1 SV=2	7	317	317	315	71	629.09	0	323.31	36869000	63042000	66942000	66137000	45786000	53063000	67442000	75634000	71761000	83517000	949800000000	1.34003	1.32392	0.916536	1.06221	1.35004	1.51403	1.4365	1.67183	315	1.01104	1.12366	1.04078	1.04137	1.02357	1.0528	1.04914	1.01206	1.02898
F5H5D3;Q9BQE3;P68363;Q71U36;Q13748;F8VVB9;F8VQQ4;Q6PEY2;C9JDS9;F8VRZ4;F8VS66;F8VWV9;F8VX09;C9K0S6;V9GZ17;F8VRK0;Q9H853;F8VXZ7;F8W0F6	F5H5D3	Tubulin alpha-1C chain;Tubulin alpha-1B chain;Tubulin alpha-1A chain;Tubulin alpha-3C/D chain;Tubulin alpha-3E chain	TUBA1C;TUBA1B;TUBA1A;TUBA3C;TUBA3E	tr|F5H5D3|F5H5D3_HUMAN Tubulin alpha-1C chain OS=Homo sapiens GN=TUBA1C PE=1 SV=1;sp|Q9BQE3|TBA1C_HUMAN Tubulin alpha-1C chain OS=Homo sapiens GN=TUBA1C PE=1 SV=1;sp|P68363|TBA1B_HUMAN Tubulin alpha-1B chain OS=Homo sapiens GN=TUBA1B PE=1 SV=1;sp|Q71U36|TB	19	21	21	4	41	57.73	0	323.31	7574600	12083000	11396000	13139000	9003100	10626000	12850000	14680000	13752000	16771000	943100000000	1.15945	1.33679	0.915992	1.08111	1.30738	1.49357	1.39915	1.70631	4	0.943224	0.972235	1.0509	1.04075	1.04179	1.01953	1.03497	0.985754	1.0502
P11142;E9PKE3;E9PNE6;A8K7Q2;E9PN89;E9PS65;E9PLF4;E9PQQ4;E9PQK7;E9PK54;E9PPY6;E9PM13;E9PN25;E9PI65	P11142	Heat shock cognate 71 kDa protein	HSPA8	sp|P11142|HSP7C_HUMAN Heat shock cognate 71 kDa protein OS=Homo sapiens GN=HSPA8 PE=1 SV=1;tr|E9PKE3|E9PKE3_HUMAN Heat shock cognate 71 kDa protein OS=Homo sapiens GN=HSPA8 PE=1 SV=1;tr|E9PNE6|E9PNE6_HUMAN Heat shock cognate 71 kDa protein OS=Homo sapiens	14	40	39	24	60.8	70.897	0	323.31	12541000	20251000	20331000	20680000	15077000	17132000	21342000	24135000	22296000	27206000	896130000000	1.24	1.26128	0.919554	1.04489	1.30166	1.47201	1.35984	1.65931	24	0.954803	1.03978	0.991543	1.0448	1.00689	1.01507	1.02003	0.958059	1.02127
P07355;H0YN42;H0YMD0;H0YMU9;A6NMY6;H0YM50;H0YKS4;H0YNP5;H0YMM1;H0YKZ7;H0YLV6;H0YMT9;H0YKX9;H0YKL9;H0YMW4;H0YKV8;H0YMD9;H0YNB8;H0YKN4	P07355	Annexin A2;Annexin;Putative annexin A2-like protein	ANXA2;ANXA2P2	sp|P07355|ANXA2_HUMAN Annexin A2 OS=Homo sapiens GN=ANXA2 PE=1 SV=2;tr|H0YN42|H0YN42_HUMAN Annexin (Fragment) OS=Homo sapiens GN=ANXA2 PE=1 SV=1;tr|H0YMD0|H0YMD0_HUMAN Annexin (Fragment) OS=Homo sapiens GN=ANXA2 PE=1 SV=1;tr|H0YMU9|H0YMU9_HUMAN Annexin OS=	19	31	31	15	66.1	38.604	0	323.31	9109100	14072000	15224000	15513000	11332000	12677000	15709000	17759000	16113000	19069000	875980000000	1.31348	1.33842	0.977693	1.09374	1.35533	1.5322	1.39018	1.64522	15	0.91344	1.1014	1.05218	1.11085	1.05396	1.05692	1.06173	0.979435	1.0126
P04406;E7EUT5;O14556	P04406	Glyceraldehyde-3-phosphate dehydrogenase	GAPDH	sp|P04406|G3P_HUMAN Glyceraldehyde-3-phosphate dehydrogenase OS=Homo sapiens GN=GAPDH PE=1 SV=3;tr|E7EUT5|E7EUT5_HUMAN Glyceraldehyde-3-phosphate dehydrogenase OS=Homo sapiens GN=GAPDH PE=1 SV=1	3	20	20	20	62.4	36.053	0	323.31	9425700	19877000	18115000	20781000	12785000	15490000	20235000	21708000	22426000	24155000	838270000000	1.2364	1.41837	0.872616	1.05724	1.3811	1.48164	1.53064	1.64865	20	1.24691	1.03676	1.11503	0.991465	1.01879	1.07702	1.0267	1.07839	1.01472
P29401;E9PFF2;F8W888;F8WAX4	P29401	Transketolase	TKT	sp|P29401|TKT_HUMAN Transketolase OS=Homo sapiens GN=TKT PE=1 SV=3	4	29	29	3	46.7	67.877	0	323.31	7684300	14233000	12477000	14114000	9630500	10804000	13924000	14789000	15317000	18143000	771250000000	1.13855	1.28793	0.878804	0.985888	1.27059	1.34953	1.39771	1.65559	3	1.0952	0.954712	1.01249	0.998496	0.950032	0.990845	0.935154	0.984736	1.01898
Q06830;A0A0A0MSI0;A0A0A0MRQ5	Q06830	Peroxiredoxin-1	PRDX1	sp|Q06830|PRDX1_HUMAN Peroxiredoxin-1 OS=Homo sapiens GN=PRDX1 PE=1 SV=1;tr|A0A0A0MSI0|A0A0A0MSI0_HUMAN Peroxiredoxin-1 (Fragment) OS=Homo sapiens GN=PRDX1 PE=1 SV=1	3	16	16	12	55.8	22.11	0	316.17	7084500	10798000	11320000	11776000	7633000	9268800	11266000	12742000	11936000	16257000	768230000000	1.26604	1.31704	0.853684	1.03663	1.26	1.42508	1.33494	1.8182	12	0.901226	1.06162	1.03538	0.969955	0.998933	0.982585	0.987509	0.940511	1.11907
Q5JP53;P07437;Q5ST81;A0A075B736;Q5SQY0;I3L2F9;A6NNZ2	Q5JP53	Tubulin beta chain	TUBB	tr|Q5JP53|Q5JP53_HUMAN Tubulin beta chain OS=Homo sapiens GN=TUBB PE=1 SV=1;sp|P07437|TBB5_HUMAN Tubulin beta chain OS=Homo sapiens GN=TUBB PE=1 SV=2;tr|Q5ST81|Q5ST81_HUMAN Tubulin beta chain OS=Homo sapiens GN=TUBB PE=1 SV=1	7	19	19	4	54.2	47.766	0	323.31	9697800	16362000	15995000	17576000	11949000	14314000	17269000	19427000	19013000	22604000	749620000000	1.22756	1.3489	0.917045	1.09855	1.32534	1.49096	1.45918	1.73478	4	0.997615	1.02935	1.06042	1.04195	1.0586	1.03353	1.03316	1.02805	1.06772
Q5VTE0;P68104;A0A087WV01;A0A087WVQ9;A6PW80;Q5JR01	Q5VTE0	Putative elongation factor 1-alpha-like 3;Elongation factor 1-alpha 1;Elongation factor 1-alpha	EEF1A1P5;EEF1A1	sp|Q5VTE0|EF1A3_HUMAN Putative elongation factor 1-alpha-like 3 OS=Homo sapiens GN=EEF1A1P5 PE=5 SV=1;sp|P68104|EF1A1_HUMAN Elongation factor 1-alpha 1 OS=Homo sapiens GN=EEF1A1 PE=1 SV=1;tr|A0A087WV01|A0A087WV01_HUMAN Elongation factor 1-alpha OS=Homo sap	6	25	25	13	42.9	50.184	0	258.16	5531900	10868000	9257900	10345000	6655400	8029700	11463000	12599000	12331000	15709000	748250000000	1.12902	1.26159	0.811639	0.979238	1.39794	1.53647	1.50379	1.91574	13	1.16165	0.946718	0.991787	0.922184	0.943624	1.09015	1.0647	1.05947	1.1791
P13639	P13639	Elongation factor 2	EEF2	sp|P13639|EF2_HUMAN Elongation factor 2 OS=Homo sapiens GN=EEF2 PE=1 SV=4	1	41	41	40	41.8	95.337	0	323.31	9768500	17492000	15586000	16303000	11621000	13133000	17225000	18587000	19402000	23631000	745640000000	1.14349	1.19609	0.852589	0.963519	1.26373	1.36366	1.42345	1.73372	40	1.05879	0.958849	0.940292	0.968711	0.928477	0.985494	0.944946	1.00287	1.06707
Q99880;Q96A08	Q99880	Histone H2B type 1-L;Histone H2B type 1-A	HIST1H2BL;HIST1H2BA	sp|Q99880|H2B1L_HUMAN Histone H2B type 1-L OS=Homo sapiens GN=HIST1H2BL PE=1 SV=3;sp|Q96A08|H2B1A_HUMAN Histone H2B type 1-A OS=Homo sapiens GN=HIST1H2BA PE=1 SV=3	2	9	9	0	58.7	13.952	0	193.38	8215900	13924000	12854000	16240000	9295100	12503000	14876000	17122000	16213000	18498000	734430000000	1.16116	1.46703	0.83967	1.12945	1.34382	1.54671	1.4646	1.67101	0	1.00209	0.97367	1.15329	0.954032	1.08838	1.04795	1.07179	1.03186	1.02848
P35579;Q5BKV1;B1AH99;A0A0C4DFM8;A1L2Z2;REV__S4R3H4;REV__E7EQT4;REV__Q9UKV3	P35579	Myosin-9	MYH9	sp|P35579|MYH9_HUMAN Myosin-9 OS=Homo sapiens GN=MYH9 PE=1 SV=4	8	125	125	102	54.8	226.53	0	323.31	18566000	33270000	32341000	33200000	24449000	26720000	34572000	38201000	37302000	41765000	696900000000	1.24782	1.28096	0.943321	1.03094	1.3339	1.47392	1.43923	1.61143	102	1.05958	1.04634	1.00701	1.0718	0.99345	1.04021	1.02135	1.01399	0.991804
P62805	P62805	Histone H4	HIST1H4A	sp|P62805|H4_HUMAN Histone H4 OS=Homo sapiens GN=HIST1H4A PE=1 SV=2	1	10	10	10	63.1	11.367	0	247.05	4132800	6814200	4904100	7093500	5141800	5471100	7752700	8039100	7256400	7643900	597350000000	0.895971	1.29597	0.939399	0.999562	1.41641	1.46873	1.32573	1.39653	10	0.974923	0.7513	1.01881	1.06734	0.963209	1.10455	1.01776	0.934026	0.859538
P02545;Q3BDU5;Q5TCI8;H0YAB0;A0A0C4DGC5;REV__Q5VX52	P02545	Prelamin-A/C;Lamin-A/C	LMNA	sp|P02545|LMNA_HUMAN Prelamin-A/C OS=Homo sapiens GN=LMNA PE=1 SV=1;tr|Q3BDU5|Q3BDU5_HUMAN Prelamin-A/C OS=Homo sapiens GN=LMNA PE=1 SV=1;tr|Q5TCI8|Q5TCI8_HUMAN Prelamin-A/C OS=Homo sapiens GN=LMNA PE=1 SV=1	6	54	54	52	69	74.139	0	323.31	8104700	13315000	11610000	13442000	10130000	10887000	13846000	15595000	14140000	15791000	587360000000	1.08405	1.25511	0.945858	1.01654	1.29283	1.45614	1.32028	1.47444	52	0.971413	0.909009	0.986687	1.07468	0.979571	1.00818	1.00903	0.930185	0.907489
P19338;C9JYW2;C9JLB1;C9J1H7;C9JWL1	P19338	Nucleolin	NCL	sp|P19338|NUCL_HUMAN Nucleolin OS=Homo sapiens GN=NCL PE=1 SV=3	5	47	47	24	45.4	76.613	0	323.31	8313600	15030000	14293000	14381000	10469000	11458000	15639000	16214000	16975000	18087000	555690000000	1.22458	1.23212	0.896948	0.981682	1.3399	1.38916	1.45436	1.54963	24	1.06898	1.02685	0.968613	1.01911	0.94598	1.04489	0.962618	1.02465	0.95377
P00558	P00558	Phosphoglycerate kinase 1	PGK1	sp|P00558|PGK1_HUMAN Phosphoglycerate kinase 1 OS=Homo sapiens GN=PGK1 PE=1 SV=3	1	32	32	27	69.8	44.614	0	323.31	5964500	10589000	10945000	11542000	6994800	8784000	10647000	12628000	11739000	13453000	528870000000	1.32238	1.39451	0.845114	1.06129	1.28637	1.52572	1.41831	1.6254	27	1.04974	1.10886	1.09628	0.960218	1.02269	1.00315	1.05725	0.99925	1.0004
P26038;V9GZ54;REV__E5RJE3;REV__E5RGS5;REV__E5RGQ3;REV__Q9H446	P26038	Moesin	MSN	sp|P26038|MOES_HUMAN Moesin OS=Homo sapiens GN=MSN PE=1 SV=3	6	55	55	43	71.6	67.819	0	323.31	9439300	18099000	15954000	17334000	12412000	13709000	17914000	19074000	20286000	22018000	521030000000	1.15868	1.2589	0.901435	0.995632	1.30102	1.38527	1.47329	1.59908	43	1.13374	0.971587	0.989671	1.02421	0.959422	1.01457	0.959922	1.03799	0.984206
P62937;F8WE65;C9J5S7;A0A0H2UH34;A0A0B4J2A2;A0A075B767;A0A075B759;Q9Y536;F5H284;E5RIZ5;A2BFH1	P62937	Peptidyl-prolyl cis-trans isomerase A;Peptidyl-prolyl cis-trans isomerase A, N-terminally processed;Peptidyl-prolyl cis-trans isomerase	PPIA	sp|P62937|PPIA_HUMAN Peptidyl-prolyl cis-trans isomerase A OS=Homo sapiens GN=PPIA PE=1 SV=2;tr|F8WE65|F8WE65_HUMAN Peptidyl-prolyl cis-trans isomerase OS=Homo sapiens GN=PPIA PE=1 SV=1;tr|C9J5S7|C9J5S7_HUMAN Peptidyl-prolyl cis-trans isomerase OS=Homo sap	11	12	12	12	56.4	18.012	0	323.31	6936400	11878000	11934000	12268000	8340200	10076000	12025000	14677000	12852000	15236000	509660000000	1.2686	1.30411	0.886576	1.07109	1.27828	1.56019	1.36619	1.61961	12	1.01253	1.06376	1.02521	1.00733	1.03214	0.996835	1.08113	0.962528	0.99684
J3KPS3;P04075;H3BQN4;H3BPS8;H3BUH7;H3BR04;H3BMQ8;H3BU78;H3BR68	J3KPS3	Fructose-bisphosphate aldolase;Fructose-bisphosphate aldolase A	ALDOA	tr|J3KPS3|J3KPS3_HUMAN Fructose-bisphosphate aldolase OS=Homo sapiens GN=ALDOA PE=1 SV=1;sp|P04075|ALDOA_HUMAN Fructose-bisphosphate aldolase A OS=Homo sapiens GN=ALDOA PE=1 SV=2;tr|H3BQN4|H3BQN4_HUMAN Fructose-bisphosphate aldolase OS=Homo sapiens GN=ALDO	9	24	24	21	63.6	39.817	0	323.31	4497300	9029200	8320900	9218800	5727500	6441500	8470500	8976800	9701900	10467000	505540000000	1.23031	1.36307	0.846856	0.952427	1.25243	1.32729	1.4345	1.54763	21	1.18713	1.03165	1.07156	0.962197	0.917788	0.97668	0.919745	1.01066	0.952537
P00338;F5GYU2;F5GXY2;F5GXH2;F5H5J4;F5H6W8;F5GZQ4;F5H8H6;F5GXC7;F5GWW2;F5GXU1	P00338	L-lactate dehydrogenase A chain	LDHA	sp|P00338|LDHA_HUMAN L-lactate dehydrogenase A chain OS=Homo sapiens GN=LDHA PE=1 SV=2	11	20	20	19	50.9	36.688	0	323.31	4394700	8012300	7619500	8033500	5273500	6097100	7840100	8459700	8380400	9807700	484550000000	1.22826	1.29499	0.850085	0.982848	1.26382	1.3637	1.35091	1.58099	19	1.07802	1.02993	1.01805	0.965866	0.947104	0.985561	0.944974	0.951768	0.973073
P31327;Q5R211;E7EWJ3;C9JTA4	P31327	Carbamoyl-phosphate synthase [ammonia], mitochondrial	CPS1	sp|P31327|CPSM_HUMAN Carbamoyl-phosphate synthase [ammonia], mitochondrial OS=Homo sapiens GN=CPS1 PE=1 SV=2	4	73	73	69	50.2	164.94	0	323.31	11522000	19446000	18824000	19246000	13848000	15992000	19949000	22742000	21588000	25309000	461280000000	1.21571	1.24296	0.894343	1.03281	1.28836	1.46874	1.39421	1.63453	69	0.997934	1.01941	0.977139	1.01615	0.995246	1.0047	1.01776	0.982273	1.00602
R4GN98;P06703	R4GN98	Protein S100;Protein S100-A6	S100A6	tr|R4GN98|R4GN98_HUMAN Protein S100 (Fragment) OS=Homo sapiens GN=S100A6 PE=1 SV=1;sp|P06703|S10A6_HUMAN Protein S100-A6 OS=Homo sapiens GN=S100A6 PE=1 SV=1	2	6	6	6	48.2	9.681	0	16.009	2365800	3944200	3741300	3980800	2553200	3211600	3856500	4392200	4407900	4974600	458970000000	1.18583	1.26174	0.809255	1.01794	1.22235	1.39214	1.39712	1.57674	6	0.985781	0.994357	0.991905	0.919475	0.980919	0.953219	0.964682	0.984318	0.970452
P07900;G3V2J8;Q14568;Q58FG0;Q58FG1	P07900	Heat shock protein HSP 90-alpha	HSP90AA1	sp|P07900|HS90A_HUMAN Heat shock protein HSP 90-alpha OS=Homo sapiens GN=HSP90AA1 PE=1 SV=5	5	44	25	25	50.1	84.659	0	323.31	6244200	10085000	9764700	10473000	7454900	8604300	10698000	12058000	11153000	13149000	458350000000	1.19598	1.28273	0.913076	1.05385	1.31029	1.47686	1.36602	1.61049	25	0.95499	1.00287	1.00841	1.03744	1.01553	1.0218	1.02339	0.962409	0.991226
O43707;F5GXS2;K7EJH8;K7EP19;D6RH00	O43707	Alpha-actinin-4	ACTN4	sp|O43707|ACTN4_HUMAN Alpha-actinin-4 OS=Homo sapiens GN=ACTN4 PE=1 SV=2;tr|F5GXS2|F5GXS2_HUMAN Alpha-actinin-4 OS=Homo sapiens GN=ACTN4 PE=1 SV=2	5	55	55	22	60.6	104.85	0	323.31	9628400	15425000	14984000	15874000	12698000	13038000	17217000	18946000	17514000	20441000	458000000000	1.19616	1.26721	1.01367	1.04082	1.37442	1.51245	1.39813	1.63179	22	0.947263	1.00302	0.996205	1.15174	1.00296	1.07181	1.04805	0.985035	1.00434
P25705;K7EK77;K7ERX7;K7ENJ4;K7EJP1;K7EQH4;K7ESA0	P25705	ATP synthase subunit alpha, mitochondrial	ATP5A1	sp|P25705|ATPA_HUMAN ATP synthase subunit alpha, mitochondrial OS=Homo sapiens GN=ATP5A1 PE=1 SV=1	7	34	34	34	58.6	59.75	0	323.31	5374200	9571500	9148300	9289100	6496500	7826900	9551400	10633000	10735000	11822000	453540000000	1.2242	1.24305	0.869347	1.04738	1.27815	1.42288	1.43653	1.58199	34	1.05309	1.02653	0.977207	0.987751	1.00929	0.996734	0.985987	1.01209	0.973688
O75369;E7EN95;A0A0A0MT44;H7C5L4;A0A0C4DGA1	O75369	Filamin-B	FLNB	sp|O75369|FLNB_HUMAN Filamin-B OS=Homo sapiens GN=FLNB PE=1 SV=2;tr|E7EN95|E7EN95_HUMAN Filamin-B OS=Homo sapiens GN=FLNB PE=1 SV=1	5	110	97	94	47.7	278.16	0	323.31	12076000	20014000	18892000	20442000	14904000	16610000	20787000	23400000	22296000	25830000	452940000000	1.17744	1.27404	0.928888	1.03521	1.29554	1.4584	1.38959	1.60985	94	0.979965	0.987319	1.00157	1.0554	0.997564	1.0103	1.0106	0.979017	0.990831
P62258;B4DJF2;I3L3T1;K7EIT4;K7EM20;I3L0W5	P62258	14-3-3 protein epsilon	YWHAE	sp|P62258|1433E_HUMAN 14-3-3 protein epsilon OS=Homo sapiens GN=YWHAE PE=1 SV=1	6	24	24	21	74.9	29.174	0	323.31	7077000	11388000	10634000	11901000	8713400	9754500	12462000	13709000	12612000	14822000	447970000000	1.1518	1.28903	0.943775	1.05654	1.3498	1.48486	1.36604	1.60542	21	0.951476	0.965821	1.01336	1.07232	1.01811	1.05261	1.02894	0.962427	0.988104
P07195;A8MW50;C9J7H8;F5H793;F5H5G7;F5H155;A0A087WUM2;G3XAP5;F5H245;Q6ZMR3;P07864	P07195	L-lactate dehydrogenase B chain;L-lactate dehydrogenase	LDHB	sp|P07195|LDHB_HUMAN L-lactate dehydrogenase B chain OS=Homo sapiens GN=LDHB PE=1 SV=2;tr|A8MW50|A8MW50_HUMAN L-lactate dehydrogenase (Fragment) OS=Homo sapiens GN=LDHB PE=1 SV=1	11	16	15	15	42.2	36.638	0	323.31	5463800	8904000	8704000	9260800	6815300	7460900	9433100	10518000	9495300	11597000	436890000000	1.2116	1.2891	0.948691	1.03856	1.31309	1.46411	1.32175	1.6143	15	0.963585	1.01596	1.01342	1.0779	1.00079	1.02398	1.01455	0.931218	0.993575
P06748;E5RI98;E5RGW4	P06748	Nucleophosmin	NPM1	sp|P06748|NPM_HUMAN Nucleophosmin OS=Homo sapiens GN=NPM1 PE=1 SV=2	3	14	14	14	50	32.575	0	323.31	5895900	10668000	9679400	10647000	6899100	8384800	10017000	11764000	11452000	13223000	436830000000	1.16873	1.28557	0.833028	1.01242	1.2095	1.42044	1.38277	1.5966	14	1.06987	0.980021	1.01063	0.946486	0.975598	0.9432	0.984292	0.974208	0.982681
P11021	P11021	78 kDa glucose-regulated protein	HSPA5	sp|P11021|GRP78_HUMAN 78 kDa glucose-regulated protein OS=Homo sapiens GN=HSPA5 PE=1 SV=2	1	39	37	37	57.3	72.332	0	323.31	8736300	15352000	15024000	15164000	11060000	12400000	16007000	17563000	16678000	19065000	436090000000	1.24741	1.25903	0.918288	1.02955	1.32903	1.45822	1.38474	1.58293	37	1.03905	1.04599	0.989776	1.04336	0.992102	1.03641	1.01047	0.975598	0.974262
P05783;F8VZY9;CON__H-INV:HIT000015463;CON__Q92764;C4AM86;CON__Q497I4;Q92764	P05783	Keratin, type I cytoskeletal 18	KRT18	sp|P05783|K1C18_HUMAN Keratin, type I cytoskeletal 18 OS=Homo sapiens GN=KRT18 PE=1 SV=2;tr|F8VZY9|F8VZY9_HUMAN Keratin, type I cytoskeletal 18 OS=Homo sapiens GN=KRT18 PE=1 SV=1	7	30	29	20	68.1	48.057	0	323.31	6713800	10671000	11665000	10825000	8247300	8930000	11222000	12514000	11943000	12851000	410330000000	1.34198	1.24534	0.948794	1.02733	1.29101	1.43965	1.37396	1.47842	20	0.939802	1.12529	0.97901	1.07802	0.989971	1.00677	0.997603	0.968003	0.909939
P14625;Q96GW1;Q58FF3;H0YIV0;F8W026;F8VPC7	P14625	Endoplasmin	HSP90B1	sp|P14625|ENPL_HUMAN Endoplasmin OS=Homo sapiens GN=HSP90B1 PE=1 SV=1	6	50	50	48	51.8	92.468	0	323.31	8869800	14854000	14267000	14975000	10841000	12391000	15968000	17464000	16729000	19356000	409950000000	1.20276	1.26245	0.913935	1.0446	1.34616	1.47228	1.41031	1.63178	48	0.990214	1.00855	0.992457	1.03841	1.00661	1.04977	1.02021	0.993617	1.00433
P55072;C9JUP7;C9IZA5	P55072	Transitional endoplasmic reticulum ATPase	VCP	sp|P55072|TERA_HUMAN Transitional endoplasmic reticulum ATPase OS=Homo sapiens GN=VCP PE=1 SV=4	3	44	44	44	54.3	89.321	0	323.31	6669700	11494000	11551000	11671000	8247900	9668700	12095000	13830000	13366000	15510000	397880000000	1.27188	1.28509	0.908174	1.06462	1.33178	1.52282	1.47173	1.7078	44	1.01898	1.06651	1.01026	1.03187	1.0259	1.03856	1.05524	1.03688	1.05112
Q16777;Q6FI13;Q99878;Q96KK5;Q9BTM1;P0C0S8;H0YFX9;Q96QV6;REV__H0Y672;REV__E7EQ67;REV__H7BY63;REV__A0A087X2A7;REV__Q8NB25	Q16777	Histone H2A type 2-C;Histone H2A type 2-A;Histone H2A type 1-J;Histone H2A type 1-H;Histone H2A.J;Histone H2A type 1;Histone H2A;Histone H2A type 1-A	HIST2H2AC;HIST2H2AA3;HIST1H2AJ;HIST1H2AH;H2AFJ;HIST1H2AG;HIST1H2AA	sp|Q16777|H2A2C_HUMAN Histone H2A type 2-C OS=Homo sapiens GN=HIST2H2AC PE=1 SV=4;sp|Q6FI13|H2A2A_HUMAN Histone H2A type 2-A OS=Homo sapiens GN=HIST2H2AA3 PE=1 SV=3;sp|Q99878|H2A1J_HUMAN Histone H2A type 1-J OS=Homo sapiens GN=HIST1H2AJ PE=1 SV=3;sp|Q96KK5	13	7	7	1	63.6	13.988	0	127.26	1342300	2798000	2451100	2959600	1779200	1973400	2957800	2742300	3125000	3843500	371320000000	1.18402	1.42965	0.859455	0.953264	1.42879	1.32469	1.50955	1.85663	1	1.23253	0.992838	1.12391	0.976512	0.918595	1.11421	0.917941	1.06353	1.14272
P37802;X6RJP6	P37802	Transgelin-2	TAGLN2	sp|P37802|TAGL2_HUMAN Transgelin-2 OS=Homo sapiens GN=TAGLN2 PE=1 SV=3;tr|X6RJP6|X6RJP6_HUMAN Transgelin-2 (Fragment) OS=Homo sapiens GN=TAGLN2 PE=1 SV=1	2	14	14	13	65.8	22.391	0	323.31	7682300	11938000	11633000	12902000	8861800	10886000	12653000	14793000	14107000	17151000	358300000000	1.18581	1.31517	0.90333	1.10967	1.28979	1.50793	1.438	1.74829	13	0.91884	0.994341	1.0339	1.02636	1.06931	1.00581	1.04492	1.01312	1.07604
P07237;H7BZ94;H0Y3Z3;I3L398;I3L312;I3NI03;I3L3U6;I3L0S0;I3L4M2;I3L3P5;I3L514;I3L1Y5	P07237	Protein disulfide-isomerase	P4HB	sp|P07237|PDIA1_HUMAN Protein disulfide-isomerase OS=Homo sapiens GN=P4HB PE=1 SV=3;tr|H7BZ94|H7BZ94_HUMAN Protein disulfide-isomerase OS=Homo sapiens GN=P4HB PE=1 SV=2	12	32	32	32	59.3	57.116	0	323.31	6580400	11644000	11339000	10974000	7873600	9166000	11724000	12425000	12750000	14731000	357330000000	1.24438	1.20432	0.864072	1.0059	1.28663	1.36356	1.39922	1.61662	32	1.04628	1.04345	0.946762	0.981758	0.969321	1.00335	0.944876	0.985803	0.995002
A0A0G2JIW1;P0DMV9;P0DMV8;V9GZ37	A0A0G2JIW1	Heat shock 70 kDa protein 1B;Heat shock 70 kDa protein 1A	HSPA1B;HSPA1A	tr|A0A0G2JIW1|A0A0G2JIW1_HUMAN Heat shock 70 kDa protein 1B OS=Homo sapiens GN=HSPA1B PE=1 SV=1;sp|P0DMV9|HS71B_HUMAN Heat shock 70 kDa protein 1B OS=Homo sapiens GN=HSPA1B PE=1 SV=1;sp|P0DMV8|HS71A_HUMAN Heat shock 70 kDa protein 1A OS=Homo sapiens GN=HSP	4	33	28	13	48.9	70.108	0	323.31	5636600	10135000	9705500	10625000	7124600	8671200	10283000	12050000	11361000	13342000	356860000000	1.23076	1.34736	0.903472	1.0996	1.30399	1.52806	1.44069	1.6919	13	1.06318	1.03203	1.05921	1.02652	1.05961	1.01689	1.05887	1.01502	1.04133
P53396;K7EIE7;K7ESG8	P53396	ATP-citrate synthase	ACLY	sp|P53396|ACLY_HUMAN ATP-citrate synthase OS=Homo sapiens GN=ACLY PE=1 SV=3	3	53	53	53	48.1	120.84	0	323.31	8146400	13815000	13226000	14187000	9763900	11438000	14112000	16078000	15417000	18094000	349520000000	1.20448	1.29199	0.889187	1.04165	1.28516	1.46421	1.40401	1.6478	53	1.00273	1.00999	1.01569	1.01029	1.00376	1.00221	1.01462	0.989175	1.01419
Q9Y490	Q9Y490	Talin-1	TLN1	sp|Q9Y490|TLN1_HUMAN Talin-1 OS=Homo sapiens GN=TLN1 PE=1 SV=3	1	117	117	102	48.2	269.76	0	323.31	10550000	19402000	17750000	18853000	12861000	14722000	19001000	21150000	21000000	24318000	343070000000	1.18523	1.25888	0.858774	0.98304	1.26876	1.41226	1.40224	1.6238	102	1.08741	0.993852	0.989655	0.975738	0.947288	0.989417	0.978624	0.987931	0.999418
P06576;H0YH81;F8W079;F8W0P7;H0YI37	P06576	ATP synthase subunit beta, mitochondrial;ATP synthase subunit beta	ATP5B	sp|P06576|ATPB_HUMAN ATP synthase subunit beta, mitochondrial OS=Homo sapiens GN=ATP5B PE=1 SV=3;tr|H0YH81|H0YH81_HUMAN ATP synthase subunit beta (Fragment) OS=Homo sapiens GN=ATP5B PE=1 SV=1;tr|F8W079|F8W079_HUMAN ATP synthase subunit beta, mitochondrial	5	26	26	26	69.4	56.559	0	323.31	5155200	9219500	8533800	9371100	6325600	7771000	9395400	10737000	10577000	12125000	342390000000	1.18734	1.30383	0.880102	1.08121	1.30721	1.49387	1.47161	1.68699	26	1.05745	0.995619	1.02499	0.999971	1.04188	1.0194	1.03518	1.0368	1.03831
P78527;F5GX40;H0YG84	P78527	DNA-dependent protein kinase catalytic subunit	PRKDC	sp|P78527|PRKDC_HUMAN DNA-dependent protein kinase catalytic subunit OS=Homo sapiens GN=PRKDC PE=1 SV=3	3	154	154	154	35.4	469.08	0	323.31	15727000	26023000	23819000	25341000	18087000	21014000	26207000	29933000	28404000	34728000	342030000000	1.14103	1.21394	0.866443	1.00666	1.25543	1.43392	1.36067	1.66362	154	0.978388	0.95679	0.954325	0.984452	0.970048	0.979015	0.993631	0.958641	1.02393
P38646;D6RJI2;H0YBG6;D6RA73;H0Y8S0;D6RDH7;D6RCD7;H0Y8K0	P38646	Stress-70 protein, mitochondrial	HSPA9	sp|P38646|GRP75_HUMAN Stress-70 protein, mitochondrial OS=Homo sapiens GN=HSPA9 PE=1 SV=2	8	42	42	41	55.2	73.68	0	323.31	6739200	11831000	11007000	11588000	8086500	9350900	11930000	13446000	13146000	14488000	340510000000	1.18545	1.24802	0.870911	1.00709	1.28485	1.44813	1.41582	1.56035	41	1.03804	0.994035	0.981117	0.989529	0.97046	1.00196	1.00348	0.997494	0.960366
P08758;D6RBL5;D6RBE9;E9PHT9;D6RCN3	P08758	Annexin A5;Annexin	ANXA5	sp|P08758|ANXA5_HUMAN Annexin A5 OS=Homo sapiens GN=ANXA5 PE=1 SV=2;tr|D6RBL5|D6RBL5_HUMAN Annexin OS=Homo sapiens GN=ANXA5 PE=1 SV=1;tr|D6RBE9|D6RBE9_HUMAN Annexin OS=Homo sapiens GN=ANXA5 PE=1 SV=1	5	25	25	25	70.6	35.936	0	323.31	4938300	7779300	7765700	8271100	5484700	6837300	8617100	9575000	8863600	10565000	338250000000	1.22125	1.30073	0.862537	1.07525	1.35515	1.50579	1.39391	1.66148	25	0.931457	1.02406	1.02256	0.980014	1.03614	1.05678	1.04343	0.98206	1.02261
Q71DI3;Q16695;P68431	Q71DI3	Histone H3.2;Histone H3.1t;Histone H3.1	HIST2H3A;HIST3H3;HIST1H3A	sp|Q71DI3|H32_HUMAN Histone H3.2 OS=Homo sapiens GN=HIST2H3A PE=1 SV=3;sp|Q16695|H31T_HUMAN Histone H3.1t OS=Homo sapiens GN=HIST3H3 PE=1 SV=3;sp|P68431|H31_HUMAN Histone H3.1 OS=Homo sapiens GN=HIST1H3A PE=1 SV=2	3	8	8	0	37.5	15.388	0	16.282	1364100	2613500	1927200	2406000	1701100	1623700	2542700	2188100	2617400	2735800	327050000000	0.969027	1.20977	0.85534	0.816422	1.27851	1.10021	1.31607	1.3756	0	1.13286	0.812559	0.951051	0.971837	0.78673	0.997017	0.762391	0.927218	0.846659
Q32Q12;J3KPD9;P22392;E7ERL0;E5RHP0;F6XY72	Q32Q12	Nucleoside diphosphate kinase;Nucleoside diphosphate kinase B	NME1-NME2;NME2;NME1	tr|Q32Q12|Q32Q12_HUMAN Nucleoside diphosphate kinase OS=Homo sapiens GN=NME1-NME2 PE=1 SV=1;tr|J3KPD9|J3KPD9_HUMAN Nucleoside diphosphate kinase B OS=Homo sapiens GN=NME2 PE=1 SV=1;sp|P22392|NDKB_HUMAN Nucleoside diphosphate kinase B OS=Homo sapiens GN=NME	6	16	16	2	65.1	32.642	0	323.31	5043800	9701500	8195600	9511500	6423800	7442300	9841700	10405000	10693000	12904000	324340000000	1.11162	1.29011	0.871301	1.00945	1.33489	1.4113	1.45036	1.75025	2	1.13731	0.93213	1.0142	0.989972	0.972735	1.04099	0.977957	1.02183	1.07725
P26641	P26641	Elongation factor 1-gamma	EEF1G	sp|P26641|EF1G_HUMAN Elongation factor 1-gamma OS=Homo sapiens GN=EEF1G PE=1 SV=3	1	22	22	22	45.3	50.118	0	323.31	2908900	5035600	4379800	4732800	3554100	4013300	5018700	5473100	5783400	6668400	312730000000	1.1026	1.19147	0.894732	1.01033	1.26344	1.37783	1.45595	1.67875	22	1.02358	0.924564	0.936657	1.01659	0.97359	0.985265	0.954769	1.02577	1.03324
P58107	P58107	Epiplakin	EPPK1	sp|P58107|EPIPL_HUMAN Epiplakin OS=Homo sapiens GN=EPPK1 PE=1 SV=2	1	126	119	4	59.2	555.61	0	323.31	10515000	17378000	16928000	18200000	13022000	14773000	17944000	20661000	19911000	23241000	312010000000	1.21378	1.30499	0.933711	1.05926	1.28663	1.48145	1.42767	1.66644	4	0.977215	1.01779	1.0259	1.06088	1.02074	1.00335	1.02657	1.00584	1.02566
P26639;D6RCA5;D6R9F8;D6RDJ6;D6RBR8;D6RJ97;D6RHV7;D6RCS6	P26639	Threonine--tRNA ligase, cytoplasmic	TARS	sp|P26639|SYTC_HUMAN Threonine--tRNA ligase, cytoplasmic OS=Homo sapiens GN=TARS PE=1 SV=3	8	33	33	30	42.7	83.434	0	323.31	5813100	9585700	8997600	9279000	7090900	7855700	9961400	11025000	10777000	13307000	305810000000	1.16861	1.20516	0.920968	1.0203	1.29379	1.43193	1.39972	1.72832	30	0.975025	0.979917	0.947422	1.0464	0.983193	1.00893	0.992255	0.986153	1.06375
A0A087WVQ6;Q00610;J3KS13;P53675;A0A087WX41;K7EJJ5;J3KRF5;J3KSQ2;J3QL20;A0A087WV74;A0A087WXH4;F5H5N6	A0A087WVQ6	Clathrin heavy chain;Clathrin heavy chain 1	CLTC	tr|A0A087WVQ6|A0A087WVQ6_HUMAN Clathrin heavy chain OS=Homo sapiens GN=CLTC PE=1 SV=1;sp|Q00610|CLH1_HUMAN Clathrin heavy chain 1 OS=Homo sapiens GN=CLTC PE=1 SV=5	12	67	67	67	44.1	192.06	0	323.31	8250200	14176000	12644000	14031000	10317000	11709000	14498000	16469000	15762000	18275000	302890000000	1.12761	1.2513	0.920085	1.04423	1.29295	1.46873	1.40568	1.62979	67	1.01599	0.945536	0.983699	1.0454	1.00625	1.00828	1.01775	0.99035	1.00311
P23528;G3V1A4;E9PK25;E9PP50;E9PQB7;E9PLJ3;E9PS23	P23528	Cofilin-1	CFL1	sp|P23528|COF1_HUMAN Cofilin-1 OS=Homo sapiens GN=CFL1 PE=1 SV=3;tr|G3V1A4|G3V1A4_HUMAN Cofilin 1 (Non-muscle), isoform CRA_a OS=Homo sapiens GN=CFL1 PE=1 SV=1;tr|E9PK25|E9PK25_HUMAN Cofilin-1 OS=Homo sapiens GN=CFL1 PE=1 SV=1;tr|E9PP50|E9PP50_HUMAN Cofili	7	12	12	9	59.6	18.502	0	308.7	3584300	6520500	5573900	6163600	3975700	5007200	5880700	6825500	6575700	7587300	300500000000	1.10322	1.21994	0.786893	0.991054	1.16394	1.35094	1.3015	1.50172	9	1.07566	0.925083	0.959038	0.894068	0.95501	0.907674	0.936135	0.916954	0.924282
P60842;J3KT12;J3KTB5;J3KSZ0;J3QL43;J3QR64;J3QLN6;J3KS25;J3QKZ9;J3QL52;J3KT04;J3KS93;E7EMV8	P60842	Eukaryotic initiation factor 4A-I	EIF4A1	sp|P60842|IF4A1_HUMAN Eukaryotic initiation factor 4A-I OS=Homo sapiens GN=EIF4A1 PE=1 SV=1;tr|J3KT12|J3KT12_HUMAN Eukaryotic initiation factor 4A-I OS=Homo sapiens GN=EIF4A1 PE=1 SV=1;tr|J3KTB5|J3KTB5_HUMAN Eukaryotic initiation factor 4A-I (Fragment) OS=	13	26	26	5	59.4	46.153	0	323.31	4682900	7048800	7103800	7270300	5800000	6177800	7861900	8864300	7999500	10254000	300210000000	1.21104	1.23943	0.988774	1.05318	1.34028	1.51117	1.36374	1.74808	5	0.89002	1.0155	0.974362	1.12344	1.01488	1.04519	1.04716	0.960804	1.07591
P61978;S4R457;S4R359	P61978	Heterogeneous nuclear ribonucleoprotein K	HNRNPK	sp|P61978|HNRPK_HUMAN Heterogeneous nuclear ribonucleoprotein K OS=Homo sapiens GN=HNRNPK PE=1 SV=1	3	21	21	3	45.8	50.976	0	323.31	4328400	7734000	7290900	7828300	5518700	6145500	7819800	8468200	9027100	9645700	295750000000	1.20886	1.29797	0.915025	1.01895	1.29656	1.40407	1.49673	1.5993	3	1.05652	1.01367	1.02038	1.03965	0.981894	1.01109	0.972946	1.0545	0.98434
Q14204;H0YJ21	Q14204	Cytoplasmic dynein 1 heavy chain 1	DYNC1H1	sp|Q14204|DYHC1_HUMAN Cytoplasmic dynein 1 heavy chain 1 OS=Homo sapiens GN=DYNC1H1 PE=1 SV=5	2	196	196	196	42.4	532.4	0	323.31	16562000	27205000	26084000	27815000	19872000	23328000	28287000	32678000	30472000	36708000	294690000000	1.19195	1.27105	0.908081	1.06601	1.29262	1.49327	1.39246	1.67743	196	0.97126	0.999486	0.999221	1.03176	1.02724	1.00802	1.03476	0.981041	1.03243
P46940;H0YLE8;H0YKA5;A0A087X225;A0A087WWP1	P46940	Ras GTPase-activating-like protein IQGAP1	IQGAP1	sp|P46940|IQGA1_HUMAN Ras GTPase-activating-like protein IQGAP1 OS=Homo sapiens GN=IQGAP1 PE=1 SV=1;tr|H0YLE8|H0YLE8_HUMAN Ras GTPase-activating-like protein IQGAP1 OS=Homo sapiens GN=IQGAP1 PE=1 SV=1	5	82	82	79	56.4	189.25	0	323.31	11007000	17265000	16626000	17283000	13011000	14797000	18382000	20991000	18952000	22464000	293730000000	1.17615	1.22262	0.920416	1.04676	1.30037	1.48493	1.34069	1.58913	79	0.927464	0.986235	0.961151	1.04578	1.00869	1.01406	1.02898	0.944564	0.978083
P50990;H7C4C8;H7C2U0	P50990	T-complex protein 1 subunit theta	CCT8	sp|P50990|TCPQ_HUMAN T-complex protein 1 subunit theta OS=Homo sapiens GN=CCT8 PE=1 SV=4	3	32	32	32	54.9	59.62	0	323.31	6604000	10643000	10851000	11054000	7668600	9177600	10988000	12891000	11962000	13802000	280880000000	1.25831	1.28185	0.889268	1.06425	1.27419	1.49487	1.38714	1.60051	32	0.95292	1.05513	1.00771	1.01039	1.02555	0.993651	1.03587	0.97729	0.985085
P61604;B8ZZL8;B8ZZ54	P61604	10 kDa heat shock protein, mitochondrial	HSPE1	sp|P61604|CH10_HUMAN 10 kDa heat shock protein, mitochondrial OS=Homo sapiens GN=HSPE1 PE=1 SV=2;tr|B8ZZL8|B8ZZL8_HUMAN 10 kDa heat shock protein, mitochondrial OS=Homo sapiens GN=HSPE1 PE=1 SV=1	3	9	9	4	75.5	10.932	0	113.46	2789900	4782100	4648900	4117900	3018900	3556900	4975700	5174700	5089800	6737200	279970000000	1.22792	1.08767	0.797385	0.939488	1.31424	1.3668	1.34437	1.7795	4	1.01351	1.02965	0.855055	0.905988	0.90532	1.02488	0.947122	0.94716	1.09525
P49327	P49327	Fatty acid synthase;[Acyl-carrier-protein] S-acetyltransferase;[Acyl-carrier-protein] S-malonyltransferase;3-oxoacyl-[acyl-carrier-protein] synthase;3-oxoacyl-[acyl-carrier-protein] reductase;3-hydroxyacyl-[acyl-carrier-protein] dehydratase;Enoyl-[acyl-carrier-protein] reductase;Oleoyl-[acyl-carrier-protein] hydrolase	FASN	sp|P49327|FAS_HUMAN Fatty acid synthase OS=Homo sapiens GN=FASN PE=1 SV=3	1	82	82	82	37.4	273.42	0	323.31	8506600	14466000	13424000	14273000	10044000	11539000	14343000	16285000	16130000	19260000	275330000000	1.1687	1.24261	0.874433	1.00459	1.2487	1.41778	1.40428	1.67678	82	1.00552	0.979989	0.976864	0.99353	0.968053	0.973775	0.982447	0.989367	1.03203
P30101	P30101	Protein disulfide-isomerase A3	PDIA3	sp|P30101|PDIA3_HUMAN Protein disulfide-isomerase A3 OS=Homo sapiens GN=PDIA3 PE=1 SV=4	1	35	35	28	60.8	56.782	0	323.31	4565300	8526100	7763900	8146800	5916300	6518500	8705600	9174300	9542300	10349000	275020000000	1.18611	1.2446	0.903845	0.995845	1.32997	1.40158	1.4578	1.58104	28	1.10428	0.994588	0.978431	1.02695	0.959627	1.03715	0.971222	1.02707	0.9731
A0A087X0X3;P52272;M0QZM1;M0R019;M0R2T0;M0QYQ7;M0R0N3;M0R2I7;M0R0Y6;M0QY96;M0QYL3	A0A087X0X3	Heterogeneous nuclear ribonucleoprotein M	HNRNPM	tr|A0A087X0X3|A0A087X0X3_HUMAN Heterogeneous nuclear ribonucleoprotein M OS=Homo sapiens GN=HNRNPM PE=1 SV=1;sp|P52272|HNRPM_HUMAN Heterogeneous nuclear ribonucleoprotein M OS=Homo sapiens GN=HNRNPM PE=1 SV=3;tr|M0QZM1|M0QZM1_HUMAN Heterogeneous nuclear ri	11	48	48	48	63.3	77.569	0	323.31	6443100	10938000	10092000	10823000	7403000	9071400	10676000	12278000	12370000	14224000	272480000000	1.16126	1.24538	0.851845	1.04382	1.22846	1.4128	1.42339	1.63672	48	1.00379	0.973754	0.979038	0.967865	1.00586	0.957988	0.978998	1.00283	1.00737
P22626;A0A087WUI2	P22626	Heterogeneous nuclear ribonucleoproteins A2/B1	HNRNPA2B1	sp|P22626|ROA2_HUMAN Heterogeneous nuclear ribonucleoproteins A2/B1 OS=Homo sapiens GN=HNRNPA2B1 PE=1 SV=2;tr|A0A087WUI2|A0A087WUI2_HUMAN Heterogeneous nuclear ribonucleoproteins A2/B1 OS=Homo sapiens GN=HNRNPA2B1 PE=1 SV=1	2	23	23	22	66.6	37.429	0	323.31	4989300	8529700	7336800	8230000	6426600	7188200	9192200	9894000	9863200	11151000	271410000000	1.08541	1.21755	0.950751	1.06342	1.35989	1.46372	1.45916	1.64968	22	1.01087	0.910147	0.95716	1.08024	1.02475	1.06048	1.01428	1.02803	1.01535
P32119;A6NIW5	P32119	Peroxiredoxin-2	PRDX2	sp|P32119|PRDX2_HUMAN Peroxiredoxin-2 OS=Homo sapiens GN=PRDX2 PE=1 SV=5;tr|A6NIW5|A6NIW5_HUMAN Peroxiredoxin 2, isoform CRA_a OS=Homo sapiens GN=PRDX2 PE=1 SV=2	2	10	9	9	41.9	21.892	0	136.28	2210800	3543600	3432900	3704900	2458700	2764100	3696300	3813300	3897500	4982000	269600000000	1.19314	1.28768	0.854546	0.960691	1.28469	1.32535	1.35462	1.73154	9	0.947752	1.00048	1.01229	0.970935	0.925752	1.00183	0.918401	0.954375	1.06573
P10412	P10412	Histone H1.4	HIST1H1E	sp|P10412|H14_HUMAN Histone H1.4 OS=Homo sapiens GN=HIST1H1E PE=1 SV=2	1	15	12	5	47.5	21.865	0	165.87	2181100	3672900	3185000	4102000	2584400	2650300	3535000	3588200	3862000	4923000	269440000000	1.08814	1.40143	0.882952	0.905466	1.20772	1.2259	1.31944	1.68193	5	0.995711	0.912444	1.10172	1.00321	0.872536	0.941814	0.849484	0.929593	1.0352
P60174;U3KPZ0;U3KQF3;U3KPS5	P60174	Triosephosphate isomerase	TPI1	sp|P60174|TPIS_HUMAN Triosephosphate isomerase OS=Homo sapiens GN=TPI1 PE=1 SV=3;tr|U3KPZ0|U3KPZ0_HUMAN Triosephosphate isomerase (Fragment) OS=Homo sapiens GN=TPI1 PE=1 SV=1;tr|U3KQF3|U3KQF3_HUMAN Triosephosphate isomerase (Fragment) OS=Homo sapiens GN=TP	4	15	15	15	43	30.791	0	323.31	3042800	5325500	5925700	5355700	3434600	4089100	5150100	5888900	5630500	7375500	261830000000	1.41623	1.28	0.82086	0.977283	1.23086	1.40743	1.34567	1.76272	15	1.03487	1.18755	1.00626	0.93266	0.941741	0.959858	0.975278	0.948075	1.08492
P04792;F8WE04;C9J3N8	P04792	Heat shock protein beta-1	HSPB1	sp|P04792|HSPB1_HUMAN Heat shock protein beta-1 OS=Homo sapiens GN=HSPB1 PE=1 SV=2;tr|F8WE04|F8WE04_HUMAN Heat shock protein beta-1 OS=Homo sapiens GN=HSPB1 PE=1 SV=1	3	18	18	18	90.2	22.782	0	323.31	2796400	4800700	4627400	4840500	3486300	3940000	5229900	5431400	5485200	6155000	257900000000	1.2182	1.2743	0.917798	1.03724	1.37681	1.42986	1.44402	1.62036	18	1.01509	1.0215	1.00178	1.0428	0.999515	1.07368	0.990822	1.01737	0.997299
P11413;E7EUI8;E7EM57;E9PD92	P11413	Glucose-6-phosphate 1-dehydrogenase	G6PD	sp|P11413|G6PD_HUMAN Glucose-6-phosphate 1-dehydrogenase OS=Homo sapiens GN=G6PD PE=1 SV=4;tr|E7EUI8|E7EUI8_HUMAN Glucose-6-phosphate 1-dehydrogenase (Fragment) OS=Homo sapiens GN=G6PD PE=1 SV=5;tr|E7EM57|E7EM57_HUMAN Glucose-6-phosphate 1-dehydrogenase (F	4	27	27	27	48.5	59.256	0	323.31	4413600	7034200	6805500	7118200	5061700	5755400	7427900	8240500	7933200	9801800	249100000000	1.18896	1.24359	0.88431	1.0055	1.2977	1.43967	1.38598	1.71243	27	0.94237	0.996982	0.977636	1.00475	0.968934	1.01198	0.997615	0.976471	1.05397
F5GZS6;P08195;J3KPF3;H0YFS2;F5GZI0;H0YFX4	F5GZS6	4F2 cell-surface antigen heavy chain	SLC3A2	tr|F5GZS6|F5GZS6_HUMAN 4F2 cell-surface antigen heavy chain OS=Homo sapiens GN=SLC3A2 PE=1 SV=1;sp|P08195|4F2_HUMAN 4F2 cell-surface antigen heavy chain OS=Homo sapiens GN=SLC3A2 PE=1 SV=3;tr|J3KPF3|J3KPF3_HUMAN 4F2 cell-surface antigen heavy chain OS=Homo	6	29	29	18	49.1	64.872	0	323.31	3296000	5447200	5228500	5582400	4190400	4556400	6019800	6595200	6045900	7283800	245920000000	1.19602	1.27697	0.958551	1.04227	1.37702	1.50865	1.38299	1.66616	18	0.977205	1.0029	1.00388	1.0891	1.00437	1.07384	1.04542	0.974369	1.02549
P12956;B1AHC9	P12956	X-ray repair cross-complementing protein 6	XRCC6	sp|P12956|XRCC6_HUMAN X-ray repair cross-complementing protein 6 OS=Homo sapiens GN=XRCC6 PE=1 SV=2;tr|B1AHC9|B1AHC9_HUMAN X-ray repair cross-complementing protein 6 OS=Homo sapiens GN=XRCC6 PE=1 SV=1	2	42	42	42	57.6	69.842	0	323.31	7053400	12498000	12032000	11451000	8530900	9882200	12562000	13741000	13834000	16644000	242400000000	1.23081	1.17137	0.872664	1.01089	1.28502	1.40563	1.41514	1.70259	42	1.04771	1.03207	0.920862	0.99152	0.974129	1.0021	0.974029	0.997018	1.04791
P23396;E9PL09;E9PPU1;F2Z2S8;H0YCJ7;H0YEU2;H0YF32;E9PQ96;E9PJH4;E9PK82;E9PSF4;E9PQX2;H0YES8	P23396	40S ribosomal protein S3	RPS3	sp|P23396|RS3_HUMAN 40S ribosomal protein S3 OS=Homo sapiens GN=RPS3 PE=1 SV=2;tr|E9PL09|E9PL09_HUMAN 40S ribosomal protein S3 OS=Homo sapiens GN=RPS3 PE=1 SV=1;tr|E9PPU1|E9PPU1_HUMAN 40S ribosomal protein S3 OS=Homo sapiens GN=RPS3 PE=1 SV=1;tr|F2Z2S8|F2Z	13	16	16	16	63.8	26.688	0	323.31	4801400	7591600	7776100	7581800	5401800	6463800	7752700	9028700	8399200	10610000	238870000000	1.25492	1.22356	0.87175	1.04314	1.25114	1.45706	1.35547	1.71226	16	0.9349	1.05229	0.961889	0.990482	1.0052	0.975675	1.00967	0.954981	1.05386
Q00839;Q5RI18	Q00839	Heterogeneous nuclear ribonucleoprotein U	HNRNPU	sp|Q00839|HNRPU_HUMAN Heterogeneous nuclear ribonucleoprotein U OS=Homo sapiens GN=HNRNPU PE=1 SV=6	2	33	33	33	35.8	90.583	0	323.31	4055100	7475500	6704400	6849500	5028100	5401900	7560000	7712800	8061000	9440200	235490000000	1.16289	1.18806	0.872132	0.936968	1.31129	1.3378	1.39819	1.63742	33	1.09003	0.975118	0.933977	0.990915	0.902891	1.02258	0.927025	0.985077	1.0078
P13010;C9JZ81;H7C0H9	P13010	X-ray repair cross-complementing protein 5	XRCC5	sp|P13010|XRCC5_HUMAN X-ray repair cross-complementing protein 5 OS=Homo sapiens GN=XRCC5 PE=1 SV=3	3	32	32	32	41.5	82.704	0	323.31	5475200	10009000	9420900	9652900	6831600	7793100	10282000	11258000	11340000	13384000	234550000000	1.21684	1.24681	0.882396	1.00659	1.32806	1.45413	1.46472	1.72873	32	1.08091	1.02036	0.980163	1.00258	0.969979	1.03566	1.00764	1.03195	1.064
P07737;K7EJ44;I3L3D5;CON__P02584	P07737	Profilin-1	PFN1	sp|P07737|PROF1_HUMAN Profilin-1 OS=Homo sapiens GN=PFN1 PE=1 SV=2;tr|K7EJ44|K7EJ44_HUMAN Profilin 1, isoform CRA_b OS=Homo sapiens GN=PFN1 PE=1 SV=1	4	9	9	9	65.7	15.054	0	323.31	3495500	6140000	6352600	7150800	4001400	5557000	6198200	8068400	7106800	8231000	231970000000	1.31858	1.48426	0.830554	1.15344	1.28653	1.67472	1.47513	1.70847	9	1.03862	1.10567	1.16684	0.943674	1.11149	1.00327	1.1605	1.03928	1.05153
P04083;Q5T3N1;Q5T3N0	P04083	Annexin A1;Annexin	ANXA1	sp|P04083|ANXA1_HUMAN Annexin A1 OS=Homo sapiens GN=ANXA1 PE=1 SV=2;tr|Q5T3N1|Q5T3N1_HUMAN Annexin (Fragment) OS=Homo sapiens GN=ANXA1 PE=1 SV=1	3	22	22	22	61.8	38.714	0	323.31	3277300	5082600	5229100	5358200	3848500	4505000	5487200	6398000	5824200	6889000	227680000000	1.251	1.28188	0.920705	1.07776	1.31274	1.53064	1.39337	1.64811	22	0.917	1.049	1.00774	1.0461	1.03857	1.02371	1.06066	0.981676	1.01438
A0A0A0MTS2;P06744;K7EQ48;K7EPY4;K7EP41;K7ELR7;K7ENA0;K7ERK8;K7ERC6;K7EIL4	A0A0A0MTS2	Glucose-6-phosphate isomerase	GPI	tr|A0A0A0MTS2|A0A0A0MTS2_HUMAN Glucose-6-phosphate isomerase (Fragment) OS=Homo sapiens GN=GPI PE=1 SV=1;sp|P06744|G6PI_HUMAN Glucose-6-phosphate isomerase OS=Homo sapiens GN=GPI PE=1 SV=4;tr|K7EQ48|K7EQ48_HUMAN Glucose-6-phosphate isomerase OS=Homo sapien	10	26	26	17	39.6	64.824	0	323.31	3523500	6276400	6172800	6385400	4334200	4862900	6439300	6757200	6824200	8058600	223540000000	1.25977	1.30316	0.88454	0.992439	1.31416	1.37903	1.39271	1.64463	17	1.05326	1.05636	1.02446	1.00501	0.956345	1.02482	0.955601	0.981213	1.01224
P61247;H0Y9Y4;E9PFI5;D6RG13;D6RAT0;H0Y8L7;D6RB09;D6R9B6;D6RI02;D6RAS7;D6RED7;D6RGE0	P61247	40S ribosomal protein S3a	RPS3A	sp|P61247|RS3A_HUMAN 40S ribosomal protein S3a OS=Homo sapiens GN=RPS3A PE=1 SV=2;tr|H0Y9Y4|H0Y9Y4_HUMAN 40S ribosomal protein S3a (Fragment) OS=Homo sapiens GN=RPS3A PE=1 SV=1;tr|E9PFI5|E9PFI5_HUMAN 40S ribosomal protein S3a OS=Homo sapiens GN=RPS3A PE=1	12	20	20	20	53.8	29.945	0	323.31	3124000	5621600	4982800	5422400	3520900	4401700	5442200	6071100	6048700	6663300	221230000000	1.1395	1.24003	0.805182	1.00661	1.24456	1.38838	1.38326	1.52381	20	1.06402	0.955506	0.974835	0.914847	0.97	0.97054	0.962076	0.974553	0.937875
P62701;Q8TD47;A6NH36;C9JEH7;P22090	P62701	40S ribosomal protein S4, X isoform;40S ribosomal protein S4, Y isoform 2	RPS4X;RPS4Y2	sp|P62701|RS4X_HUMAN 40S ribosomal protein S4, X isoform OS=Homo sapiens GN=RPS4X PE=1 SV=2;sp|Q8TD47|RS4Y2_HUMAN 40S ribosomal protein S4, Y isoform 2 OS=Homo sapiens GN=RPS4Y2 PE=2 SV=3	5	20	20	20	56.7	29.597	0	323.31	2646900	4708000	4439800	4817000	3127700	3830900	4826200	5308200	5282100	6208900	218180000000	1.2073	1.30988	0.850508	1.04173	1.31238	1.44345	1.43635	1.68837	20	1.05172	1.01236	1.02974	0.966346	1.00384	1.02343	1.00023	1.01196	1.03916
P18206;Q5JQ13;A0A096LPE1	P18206	Vinculin	VCL	sp|P18206|VINC_HUMAN Vinculin OS=Homo sapiens GN=VCL PE=1 SV=4;tr|Q5JQ13|Q5JQ13_HUMAN Vinculin (Fragment) OS=Homo sapiens GN=VCL PE=1 SV=1	3	66	66	66	62.9	123.8	0	323.31	7620200	12766000	12142000	12906000	8998700	10504000	13375000	14819000	14468000	16376000	211950000000	1.1912	1.26615	0.882823	1.0305	1.31216	1.45383	1.41939	1.60658	66	0.990577	0.998857	0.99537	1.00306	0.993023	1.02326	1.00743	1.00001	0.988819
P12236	P12236	ADP/ATP translocase 3;ADP/ATP translocase 3, N-terminally processed	SLC25A6	sp|P12236|ADT3_HUMAN ADP/ATP translocase 3 OS=Homo sapiens GN=SLC25A6 PE=1 SV=4	1	17	17	5	46	32.866	0	202.71	1732600	2879400	2665600	2781600	2010100	2382200	2986600	3418200	3198100	4111700	209250000000	1.15594	1.20624	0.871683	1.03304	1.29514	1.48231	1.38686	1.78304	5	0.98266	0.969293	0.948275	0.990405	0.995474	1.00999	1.02716	0.977093	1.09743
Q02878;F8VZ45;U3KQR5;F8VZA3;F8VWR1;F8VU16	Q02878	60S ribosomal protein L6	RPL6	sp|Q02878|RL6_HUMAN 60S ribosomal protein L6 OS=Homo sapiens GN=RPL6 PE=1 SV=3	6	15	15	11	43.4	32.728	0	134.23	2181900	3757900	3396900	3664200	2589500	2908300	3777000	4003700	3963000	4511500	209000000000	1.14378	1.23378	0.871915	0.979259	1.27176	1.34809	1.33439	1.51907	11	1.01838	0.959092	0.969921	0.990669	0.943644	0.991753	0.93416	0.940124	0.934963
A0A024R4M0;P46781;B5MCT8;C9JM19;F2Z3C0;A8MXK4	A0A024R4M0	40S ribosomal protein S9	RPS9	tr|A0A024R4M0|A0A024R4M0_HUMAN 40S ribosomal protein S9 OS=Homo sapiens GN=RPS9 PE=3 SV=1;sp|P46781|RS9_HUMAN 40S ribosomal protein S9 OS=Homo sapiens GN=RPS9 PE=1 SV=3;tr|B5MCT8|B5MCT8_HUMAN 40S ribosomal protein S9 OS=Homo sapiens GN=RPS9 PE=1 SV=1;tr|C9	6	20	20	20	66	22.591	0	79.74	1823000	3165100	2856900	2987300	2081800	2325200	3135000	3229300	3497500	4286800	208880000000	1.14549	1.19777	0.834707	0.932299	1.25699	1.2948	1.40234	1.71881	20	1.0266	0.960526	0.941614	0.948393	0.898392	0.980237	0.897232	0.987997	1.0579
P15880;H0YEN5;E9PMM9;E9PPT0;I3L404;E9PQD7;E9PM36;H3BNG3;H0YE27	P15880	40S ribosomal protein S2	RPS2	sp|P15880|RS2_HUMAN 40S ribosomal protein S2 OS=Homo sapiens GN=RPS2 PE=1 SV=2;tr|H0YEN5|H0YEN5_HUMAN 40S ribosomal protein S2 (Fragment) OS=Homo sapiens GN=RPS2 PE=1 SV=1;tr|E9PMM9|E9PMM9_HUMAN 40S ribosomal protein S2 (Fragment) OS=Homo sapiens GN=RPS2 P	9	14	14	14	45.7	31.324	0	250.38	2414800	4916000	4001300	4655200	3041800	3539100	4979700	5307300	5302700	6633000	207150000000	1.09164	1.27004	0.829869	0.965543	1.35857	1.44795	1.44669	1.80963	14	1.20373	0.915375	0.998426	0.942896	0.930427	1.05945	1.00335	1.01925	1.11379
P80723;U3KQP0	P80723	Brain acid soluble protein 1	BASP1	sp|P80723|BASP1_HUMAN Brain acid soluble protein 1 OS=Homo sapiens GN=BASP1 PE=1 SV=2	2	28	28	28	94.3	22.693	0	323.31	2611400	6822100	5165700	7667600	4459900	5231300	6766700	8871200	8130600	6674700	202470000000	1.09518	1.62561	0.945545	1.10909	1.43461	1.88079	1.72377	1.41511	28	1.5447	0.918345	1.27796	1.07433	1.06875	1.11875	1.30329	1.21446	0.870972
P18124;A8MUD9;C9JIJ5;C9JZ88	P18124	60S ribosomal protein L7	RPL7	sp|P18124|RL7_HUMAN 60S ribosomal protein L7 OS=Homo sapiens GN=RPL7 PE=1 SV=1;tr|A8MUD9|A8MUD9_HUMAN 60S ribosomal protein L7 OS=Homo sapiens GN=RPL7 PE=1 SV=1	4	18	18	18	48.8	29.225	0	323.31	1729600	3214300	2588100	3040500	2118000	2376100	3354800	3434700	3462500	4378600	198830000000	1.04699	1.23	0.856813	0.961225	1.35715	1.38947	1.40072	1.77131	18	1.09885	0.877932	0.966951	0.973511	0.926266	1.05834	0.962832	0.986855	1.09021
P39023;G5E9G0;B5MCW2;H7C422;H7C3M2;F8WCR1;Q92901	P39023	60S ribosomal protein L3	RPL3	sp|P39023|RL3_HUMAN 60S ribosomal protein L3 OS=Homo sapiens GN=RPL3 PE=1 SV=2;tr|G5E9G0|G5E9G0_HUMAN 60S ribosomal protein L3 OS=Homo sapiens GN=RPL3 PE=1 SV=1;tr|B5MCW2|B5MCW2_HUMAN 60S ribosomal protein L3 (Fragment) OS=Homo sapiens GN=RPL3 PE=1 SV=1;tr	7	18	18	18	38.7	46.108	0	323.31	2794900	5795400	4890400	5101600	3596800	3974100	5432700	5355700	6066600	6349200	197200000000	1.13859	1.18776	0.83741	0.925253	1.26485	1.24692	1.41243	1.47823	18	1.22607	0.954741	0.933743	0.951464	0.891603	0.986361	0.864051	0.995108	0.909821
P62269;J3JS69;A0A0G2JQH2;Q5GGW2	P62269	40S ribosomal protein S18	RPS18	sp|P62269|RS18_HUMAN 40S ribosomal protein S18 OS=Homo sapiens GN=RPS18 PE=1 SV=3	4	12	12	12	53.3	17.718	0	81.268	1959200	3573400	3226900	3551900	2410400	2651800	3500400	3546700	3920700	4269600	197180000000	1.1665	1.28399	0.871344	0.958609	1.26537	1.28211	1.41731	1.54343	12	1.07846	0.97815	1.00939	0.990021	0.923746	0.986772	0.888437	0.998544	0.949955
P22314;Q5JRR6;Q5JRR9;Q5JRS0;Q5JRS1;Q5JRS3;Q5JRS2	P22314	Ubiquitin-like modifier-activating enzyme 1	UBA1	sp|P22314|UBA1_HUMAN Ubiquitin-like modifier-activating enzyme 1 OS=Homo sapiens GN=UBA1 PE=1 SV=3	7	39	39	39	42.5	117.85	0	323.31	3588500	5595300	5981800	5900400	4331800	5017300	6086700	7003900	6615500	8098300	196340000000	1.30269	1.28496	0.943357	1.09264	1.32553	1.52527	1.44069	1.76361	39	0.921956	1.09234	1.01016	1.07184	1.0529	1.03368	1.05694	1.01502	1.08547
P23284	P23284	Peptidyl-prolyl cis-trans isomerase B	PPIB	sp|P23284|PPIB_HUMAN Peptidyl-prolyl cis-trans isomerase B OS=Homo sapiens GN=PPIB PE=1 SV=2	1	14	14	14	51.4	23.742	0	323.31	3129400	4711700	4911300	5142800	3423600	4322800	5167300	6351200	5228500	6810700	195120000000	1.25271	1.31175	0.873245	1.1026	1.318	1.61998	1.33361	1.73718	14	0.890259	1.05043	1.03122	0.99218	1.0625	1.02782	1.12256	0.939579	1.0692
P49368;B4DUR8;E9PRC8;Q5SZX6;E9PM09;Q5SZX9;Q5SZW8;E9PQ35	P49368	T-complex protein 1 subunit gamma	CCT3	sp|P49368|TCPG_HUMAN T-complex protein 1 subunit gamma OS=Homo sapiens GN=CCT3 PE=1 SV=4;tr|B4DUR8|B4DUR8_HUMAN T-complex protein 1 subunit gamma OS=Homo sapiens GN=CCT3 PE=1 SV=1	8	27	27	27	48.1	60.533	0	323.31	4344500	7180500	6706700	7506000	5154400	6257800	7583500	8735100	8033300	9362700	193220000000	1.16385	1.30256	0.894473	1.08595	1.31601	1.51585	1.39407	1.62476	27	0.97727	0.975927	1.02399	1.0163	1.04646	1.02626	1.05041	0.982169	1.00001
P30041	P30041	Peroxiredoxin-6	PRDX6	sp|P30041|PRDX6_HUMAN Peroxiredoxin-6 OS=Homo sapiens GN=PRDX6 PE=1 SV=3	1	17	17	17	70.5	25.035	0	323.31	2323500	3835000	4434500	4669900	2969900	3413200	4335700	4902100	4583700	4851800	190310000000	1.44012	1.51657	0.964488	1.10845	1.40804	1.59198	1.48858	1.57564	17	0.975938	1.20759	1.19223	1.09585	1.06814	1.09803	1.10316	1.04876	0.96978
P23246;H0Y9K7;H0Y9U2	P23246	Splicing factor, proline- and glutamine-rich	SFPQ	sp|P23246|SFPQ_HUMAN Splicing factor, proline- and glutamine-rich OS=Homo sapiens GN=SFPQ PE=1 SV=2	3	31	31	30	42.4	76.149	0	323.31	3873300	7079300	6453500	6913900	4735700	5467500	7138500	7972000	8383600	9386700	189980000000	1.17844	1.26251	0.864763	0.998393	1.30353	1.45573	1.53089	1.71406	30	1.08071	0.98816	0.99251	0.982543	0.962083	1.01653	1.00875	1.07857	1.05497
P36578;H3BM89;H3BTP7;H3BU31	P36578	60S ribosomal protein L4	RPL4	sp|P36578|RL4_HUMAN 60S ribosomal protein L4 OS=Homo sapiens GN=RPL4 PE=1 SV=5;tr|H3BM89|H3BM89_HUMAN 60S ribosomal protein L4 OS=Homo sapiens GN=RPL4 PE=1 SV=1	4	22	22	22	39.8	47.697	0	193.27	2770200	4612900	4111400	4551600	3088000	3422000	4802500	5128600	4963600	6117400	189770000000	1.11373	1.23298	0.836505	0.926982	1.30094	1.38928	1.34458	1.65714	22	0.984606	0.9339	0.969292	0.950436	0.893269	1.01451	0.962701	0.947308	1.01994
P48643;E7ENZ3;B7ZAR1;E9PCA1;H0Y914;D6RIZ7	P48643	T-complex protein 1 subunit epsilon	CCT5	sp|P48643|TCPE_HUMAN T-complex protein 1 subunit epsilon OS=Homo sapiens GN=CCT5 PE=1 SV=1;tr|E7ENZ3|E7ENZ3_HUMAN T-complex protein 1 subunit epsilon OS=Homo sapiens GN=CCT5 PE=1 SV=1;tr|B7ZAR1|B7ZAR1_HUMAN T-complex protein 1 subunit epsilon OS=Homo sapie	6	33	33	33	59.9	59.67	0	323.31	4930200	9175300	7806500	8912500	6172100	7467400	8865200	10137000	9823200	11275000	189510000000	1.10687	1.26369	0.875134	1.05879	1.25698	1.43731	1.39282	1.59867	33	1.10041	0.928148	0.993437	0.994326	1.02029	0.980231	0.995984	0.98129	0.98395
P16401	P16401	Histone H1.5	HIST1H1B	sp|P16401|H15_HUMAN Histone H1.5 OS=Homo sapiens GN=HIST1H1B PE=1 SV=3	1	15	15	12	46	22.58	0	231.44	2927500	5288800	4340800	4907100	3236000	3317500	4886700	4472300	5904400	6218400	184810000000	1.05663	1.19448	0.787702	0.807541	1.18951	1.08864	1.43724	1.51367	12	1.06822	0.886019	0.939026	0.894987	0.778172	0.927615	0.754373	1.01259	0.931639
Q13813;A0A0D9SGF6;A0A0D9SF54;A0A0D9SFF6;A0A0D9SFH4;REV__C9J6B6;REV__C9JF13;REV__A0A0A0MR52;REV__E7EX73;REV__E9PGM1;REV__E7EUU4;REV__Q04637	Q13813	Spectrin alpha chain, non-erythrocytic 1	SPTAN1	sp|Q13813|SPTN1_HUMAN Spectrin alpha chain, non-erythrocytic 1 OS=Homo sapiens GN=SPTAN1 PE=1 SV=3;tr|A0A0D9SGF6|A0A0D9SGF6_HUMAN Spectrin alpha chain, non-erythrocytic 1 OS=Homo sapiens GN=SPTAN1 PE=1 SV=1;tr|A0A0D9SF54|A0A0D9SF54_HUMAN Spectrin alpha cha	12	127	127	127	52.1	284.54	0	323.31	10772000	17489000	14289000	17159000	13071000	14029000	18642000	20953000	19012000	21088000	183880000000	1.01122	1.21432	0.92502	0.992817	1.31927	1.48282	1.34546	1.49237	127	0.959993	0.847937	0.954627	1.05101	0.95671	1.02881	1.02752	0.947924	0.918529
P62277;J3KMX5;E9PS50	P62277	40S ribosomal protein S13	RPS13	sp|P62277|RS13_HUMAN 40S ribosomal protein S13 OS=Homo sapiens GN=RPS13 PE=1 SV=2;tr|J3KMX5|J3KMX5_HUMAN 40S ribosomal protein S13 OS=Homo sapiens GN=RPS13 PE=1 SV=1	3	12	12	12	60.9	17.222	0	107.85	2516500	4446400	4303700	4394400	2949800	3331100	4656700	4700900	4849100	5810600	182680000000	1.23618	1.26223	0.847291	0.956814	1.33757	1.35027	1.39284	1.66902	12	1.04475	1.03658	0.99229	0.962691	0.922016	1.04308	0.935669	0.981305	1.02725
P11940;E7EQV3;E7ERJ7;A0A087WTT1;Q9H361;H0YBN4;H0YAP2;H0YB86;Q4VXU2;E5RH24;E5RJB9;E5RGH3;H0YB75;H0YAW6;H0YAS6;E5RHG7;E5RGC4;E5RFD8;H0YAS7;Q96DU9;E5RJM8;H0YC10	P11940	Polyadenylate-binding protein 1;Polyadenylate-binding protein;Polyadenylate-binding protein 3	PABPC1;PABPC3	sp|P11940|PABP1_HUMAN Polyadenylate-binding protein 1 OS=Homo sapiens GN=PABPC1 PE=1 SV=2;tr|E7EQV3|E7EQV3_HUMAN Polyadenylate-binding protein OS=Homo sapiens GN=PABPC1 PE=1 SV=1;tr|E7ERJ7|E7ERJ7_HUMAN Polyadenylate-binding protein OS=Homo sapiens GN=PABPC	22	35	35	12	51.9	70.67	0	323.31	5273800	8962600	8873000	8983200	6136300	7259000	9260100	10364000	9905000	11493000	180480000000	1.24652	1.262	0.862058	1.01978	1.3009	1.45599	1.3915	1.61459	12	1.00487	1.04525	0.99211	0.979469	0.982692	1.01448	1.00892	0.980364	0.993753
P50991	P50991	T-complex protein 1 subunit delta	CCT4	sp|P50991|TCPD_HUMAN T-complex protein 1 subunit delta OS=Homo sapiens GN=CCT4 PE=1 SV=4	1	22	22	22	45.8	57.924	0	323.31	2861600	4762600	4637700	4905200	3381300	4009200	4936500	5622600	5304600	6073600	179970000000	1.21657	1.28674	0.886991	1.0517	1.29496	1.47494	1.39152	1.59324	22	0.98409	1.02014	1.01156	1.0078	1.01345	1.00984	1.02206	0.980373	0.980611
P78371;F5GWF6;F8VQ14	P78371	T-complex protein 1 subunit beta	CCT2	sp|P78371|TCPB_HUMAN T-complex protein 1 subunit beta OS=Homo sapiens GN=CCT2 PE=1 SV=4;tr|F5GWF6|F5GWF6_HUMAN T-complex protein 1 subunit beta OS=Homo sapiens GN=CCT2 PE=1 SV=2;tr|F8VQ14|F8VQ14_HUMAN T-complex protein 1 subunit beta OS=Homo sapiens GN=CCT	3	35	35	35	69.9	57.488	0	323.31	5956400	9768700	9914700	10189000	7126800	8720900	10022000	11942000	11239000	12937000	178370000000	1.261	1.29589	0.906423	1.10917	1.27465	1.51885	1.42943	1.64539	35	0.969734	1.05739	1.01875	1.02988	1.06883	0.994007	1.05248	1.00709	1.01271
A0A0A0MSS8;P42330;S4R3Z2;H0Y804;A6NHU4;P17516;S4R3D5	A0A0A0MSS8	Aldo-keto reductase family 1 member C3	AKR1C3;AKR1C1	tr|A0A0A0MSS8|A0A0A0MSS8_HUMAN Aldo-keto reductase family 1 member C3 OS=Homo sapiens GN=AKR1C3 PE=1 SV=1;sp|P42330|AK1C3_HUMAN Aldo-keto reductase family 1 member C3 OS=Homo sapiens GN=AKR1C3 PE=1 SV=4;tr|S4R3Z2|S4R3Z2_HUMAN Aldo-keto reductase family 1 m	7	16	16	6	47.1	36.867	0	193.71	1416700	2568900	2245200	2237300	1668000	1886000	2519700	2569700	2710500	3010900	178050000000	1.12666	1.12269	0.837013	0.946407	1.2644	1.28949	1.36015	1.51089	6	1.07218	0.944736	0.882591	0.951014	0.911988	0.986015	0.893553	0.958272	0.929924
P62917;E9PKZ0;G3V1A1;E9PKU4;E9PP36	P62917	60S ribosomal protein L8	RPL8	sp|P62917|RL8_HUMAN 60S ribosomal protein L8 OS=Homo sapiens GN=RPL8 PE=1 SV=2;tr|E9PKZ0|E9PKZ0_HUMAN 60S ribosomal protein L8 (Fragment) OS=Homo sapiens GN=RPL8 PE=1 SV=1;tr|G3V1A1|G3V1A1_HUMAN 60S ribosomal protein L8 OS=Homo sapiens GN=RPL8 PE=1 SV=1;tr	5	13	13	13	35.8	28.024	0	34.138	1321700	2521800	1942500	2227900	1517200	1585200	2268600	2159200	2596900	2750700	176340000000	1.0108	1.15931	0.789489	0.824873	1.18049	1.12356	1.35132	1.43135	13	1.12818	0.847585	0.911377	0.897017	0.794874	0.920576	0.77857	0.952054	0.880971
P68371;Q3ZCM7;M0R2D3;M0QY85;M0QZL7;M0R0X0;M0QY37;M0QX14;A0A075B724	P68371	Tubulin beta-4B chain	TUBB4B	sp|P68371|TBB4B_HUMAN Tubulin beta-4B chain OS=Homo sapiens GN=TUBB4B PE=1 SV=1	9	19	5	1	51.9	49.83	0	323.31	2761900	4080900	4464600	4491800	3131300	3798600	4446800	5323500	4716700	5757600	174890000000	1.3049	1.31285	0.91521	1.11025	1.2997	1.55594	1.37859	1.68282	1	0.87367	1.0942	1.03209	1.03986	1.06987	1.01354	1.07819	0.971264	1.03574
P63104;E7EX29;B0AZS6;B7Z2E6;H0YB80;E7ESK7;E9PD24;E7EVZ2;E5RIR4;E5RGE1	P63104	14-3-3 protein zeta/delta	YWHAZ	sp|P63104|1433Z_HUMAN 14-3-3 protein zeta/delta OS=Homo sapiens GN=YWHAZ PE=1 SV=1;tr|E7EX29|E7EX29_HUMAN 14-3-3 protein zeta/delta (Fragment) OS=Homo sapiens GN=YWHAZ PE=1 SV=1;tr|B0AZS6|B0AZS6_HUMAN 14-3-3 protein zeta/delta OS=Homo sapiens GN=YWHAZ PE=1	10	16	12	10	63.7	27.745	0	323.31	2348500	4163600	3919200	4224300	3216100	3450900	4469000	4762800	4697700	4930400	172410000000	1.20367	1.29737	0.987731	1.05984	1.37252	1.46275	1.44276	1.51423	10	1.04828	1.00931	1.01991	1.12226	1.0213	1.07033	1.01361	1.01648	0.931979
A0A087WUZ3;Q01082;F8W6C1;P11277	A0A087WUZ3	Spectrin beta chain, non-erythrocytic 1	SPTBN1	tr|A0A087WUZ3|A0A087WUZ3_HUMAN Spectrin beta chain, non-erythrocytic 1 OS=Homo sapiens GN=SPTBN1 PE=1 SV=1;sp|Q01082|SPTB2_HUMAN Spectrin beta chain, non-erythrocytic 1 OS=Homo sapiens GN=SPTBN1 PE=1 SV=2	4	110	110	102	48	274.83	0	323.31	9847000	15510000	14352000	15875000	11776000	13073000	16553000	19070000	17533000	19716000	171560000000	1.132	1.25212	0.928817	1.03112	1.3056	1.50412	1.38289	1.55507	102	0.931338	0.949214	0.98434	1.05532	0.993615	1.01814	1.04228	0.974297	0.957119
Q14697;F5H6X6	Q14697	Neutral alpha-glucosidase AB	GANAB	sp|Q14697|GANAB_HUMAN Neutral alpha-glucosidase AB OS=Homo sapiens GN=GANAB PE=1 SV=3;tr|F5H6X6|F5H6X6_HUMAN Neutral alpha-glucosidase AB OS=Homo sapiens GN=GANAB PE=1 SV=1	2	38	38	7	40.3	106.87	0	323.31	3560500	6074000	5822300	6080700	4488500	4901800	6380900	7054600	6798800	7535200	170460000000	1.20864	1.26228	0.931756	1.01755	1.32459	1.46445	1.41134	1.56421	7	1.0087	1.01348	0.992324	1.05866	0.980545	1.03295	1.01479	0.994343	0.962744
P31948;F5H783;H0YGI8;F5GXD8	P31948	Stress-induced-phosphoprotein 1	STIP1	sp|P31948|STIP1_HUMAN Stress-induced-phosphoprotein 1 OS=Homo sapiens GN=STIP1 PE=1 SV=1	4	44	44	44	56.4	62.639	0	323.31	5704000	11559000	10326000	11064000	7087600	8381500	10678000	12067000	12060000	13792000	167240000000	1.19632	1.28182	0.821132	0.971036	1.2371	1.39802	1.39721	1.59787	44	1.19823	1.00315	1.00769	0.932969	0.935721	0.964722	0.968756	0.984383	0.983459
P27824;H0Y9Q7;D6RB85;D6RDP7;D6RAU8;D6RGY2;D6RFL1;D6RAQ8;H0Y9H1;D6RHJ3;D6RD16	P27824	Calnexin	CANX	sp|P27824|CALX_HUMAN Calnexin OS=Homo sapiens GN=CANX PE=1 SV=2	11	34	34	34	41.7	67.567	0	323.31	4085700	7059500	6639600	7214800	4986700	5703400	7470700	8773400	7856900	9298500	166690000000	1.19147	1.29469	0.894861	1.02347	1.34061	1.57438	1.40992	1.66861	34	1.02166	0.999087	1.01781	1.01674	0.98625	1.04545	1.09097	0.993337	1.027
P17844;J3KTA4;J3QRQ7;J3KRX8;J3QR02;X6RLV5;J3QSF1;J3KRZ1;J3QKN9;J3QS79;J3QRN5;J3QLG9	P17844	Probable ATP-dependent RNA helicase DDX5	DDX5	sp|P17844|DDX5_HUMAN Probable ATP-dependent RNA helicase DDX5 OS=Homo sapiens GN=DDX5 PE=1 SV=1;tr|J3KTA4|J3KTA4_HUMAN Probable ATP-dependent RNA helicase DDX5 OS=Homo sapiens GN=DDX5 PE=1 SV=1	12	40	40	33	56.2	69.147	0	323.31	4519100	7463500	7524800	7335200	5448100	6297600	7985000	8976200	8718600	11088000	166590000000	1.25595	1.22431	0.909335	1.05112	1.33277	1.49821	1.45521	1.85068	33	0.97654	1.05316	0.962476	1.03319	1.0129	1.03933	1.03818	1.02525	1.13906
P38159;H3BUY5;H3BT71;H0Y6E7;H3BR27;H3BNC1;O75526	P38159	RNA-binding motif protein, X chromosome;RNA-binding motif protein, X chromosome, N-terminally processed	RBMX	sp|P38159|RBMX_HUMAN RNA-binding motif protein, X chromosome OS=Homo sapiens GN=RBMX PE=1 SV=3;tr|H3BUY5|H3BUY5_HUMAN RNA-binding motif protein, X chromosome OS=Homo sapiens GN=RBMX PE=1 SV=1;tr|H3BT71|H3BT71_HUMAN RNA-binding motif protein, X chromosome O	7	26	25	8	51.4	42.331	0	323.31	3584000	5636300	4730800	5077200	3978500	3903500	6491100	5984900	6258400	6746400	165470000000	1.02617	1.10131	0.862987	0.846719	1.408	1.2982	1.35753	1.46338	8	0.929877	0.860476	0.865782	0.980525	0.815925	1.098	0.899587	0.956426	0.900683
I3L397;I3L504;P63241;Q6IS14;F8WCJ1;C9J7B5;C9J4W5;Q9GZV4	I3L397	Eukaryotic translation initiation factor 5A;Eukaryotic translation initiation factor 5A-1;Eukaryotic translation initiation factor 5A-1-like	EIF5A;EIF5AL1	tr|I3L397|I3L397_HUMAN Eukaryotic translation initiation factor 5A (Fragment) OS=Homo sapiens GN=EIF5A PE=1 SV=5;tr|I3L504|I3L504_HUMAN Eukaryotic translation initiation factor 5A-1 OS=Homo sapiens GN=EIF5A PE=1 SV=1;sp|P63241|IF5A1_HUMAN Eukaryotic transl	8	10	10	10	46.9	16.118	0	323.31	2037000	3855000	3413100	3651300	2605900	3086500	3763100	4141700	4347200	4537900	164920000000	1.15855	1.23941	0.884555	1.04769	1.27736	1.40587	1.47563	1.54036	10	1.11901	0.971484	0.974348	1.00503	1.00959	0.99612	0.974198	1.03963	0.948063
P11586;F5H2F4;V9GYY3	P11586	C-1-tetrahydrofolate synthase, cytoplasmic;Methylenetetrahydrofolate dehydrogenase;Methenyltetrahydrofolate cyclohydrolase;Formyltetrahydrofolate synthetase;C-1-tetrahydrofolate synthase, cytoplasmic, N-terminally processed	MTHFD1	sp|P11586|C1TC_HUMAN C-1-tetrahydrofolate synthase, cytoplasmic OS=Homo sapiens GN=MTHFD1 PE=1 SV=3;tr|F5H2F4|F5H2F4_HUMAN C-1-tetrahydrofolate synthase, cytoplasmic OS=Homo sapiens GN=MTHFD1 PE=1 SV=1	3	45	45	44	51.3	101.56	0	323.31	4754700	8542900	8124800	8192400	5800100	6776800	8261600	9483900	9568800	11031000	162720000000	1.22199	1.23216	0.872353	1.01925	1.24257	1.42641	1.43918	1.6591	44	1.06238	1.02468	0.96865	0.991167	0.982183	0.96899	0.988428	1.01395	1.02114
P40926;G3XAL0	P40926	Malate dehydrogenase, mitochondrial;Malate dehydrogenase	MDH2	sp|P40926|MDHM_HUMAN Malate dehydrogenase, mitochondrial OS=Homo sapiens GN=MDH2 PE=1 SV=3;tr|G3XAL0|G3XAL0_HUMAN Malate dehydrogenase OS=Homo sapiens GN=MDH2 PE=1 SV=1	2	14	14	14	48.5	35.503	0	323.31	2870600	4881600	4647000	5261100	3317200	3881900	4877200	5545600	5458200	6419500	160390000000	1.19889	1.35732	0.855809	1.0015	1.25828	1.43072	1.40817	1.65618	14	1.00552	1.0053	1.06704	0.972369	0.965073	0.981238	0.991414	0.992105	1.01935
P62851;E9PQK3;E9PK60	P62851	40S ribosomal protein S25	RPS25	sp|P62851|RS25_HUMAN 40S ribosomal protein S25 OS=Homo sapiens GN=RPS25 PE=1 SV=1	3	6	6	6	42.4	13.742	0	21.161	1006400	1966800	1663500	1753100	1200900	1342300	2064300	1914200	2087500	2254600	158440000000	1.119	1.17927	0.807816	0.902933	1.3886	1.28764	1.40421	1.51662	6	1.15555	0.938314	0.927068	0.917841	0.870094	1.08287	0.892267	0.989317	0.933449
P27797;K7EJB9;K7EL50	P27797	Calreticulin	CALR	sp|P27797|CALR_HUMAN Calreticulin OS=Homo sapiens GN=CALR PE=1 SV=1;tr|K7EJB9|K7EJB9_HUMAN Calreticulin (Fragment) OS=Homo sapiens GN=CALR PE=1 SV=1	3	23	23	23	52.3	48.141	0	323.31	3264600	6162800	5882900	6376500	4591500	5409100	6450500	8271200	7411600	7637100	157490000000	1.24804	1.35276	0.974076	1.14753	1.36846	1.75471	1.57235	1.62019	23	1.11621	1.04652	1.06346	1.10674	1.10579	1.06716	1.21593	1.10778	0.997198
P13797;A0A0A0MSQ0;H7C4N2;U3KQI3;P13796;Q5TBN3;F2Z2Z9	P13797	Plastin-3	PLS3	sp|P13797|PLST_HUMAN Plastin-3 OS=Homo sapiens GN=PLS3 PE=1 SV=4;tr|A0A0A0MSQ0|A0A0A0MSQ0_HUMAN Plastin-3 OS=Homo sapiens GN=PLS3 PE=1 SV=1	7	38	38	35	52.7	70.81	0	323.31	5320300	9078600	8602700	8914500	6654200	7335000	9489200	10709000	9704600	11935000	157330000000	1.19491	1.23822	0.924265	1.01883	1.31805	1.48747	1.34796	1.65777	35	1.00898	1.00197	0.973412	1.05015	0.981774	1.02785	1.03074	0.949689	1.02032
P09382;F8WEI7	P09382	Galectin-1	LGALS1	sp|P09382|LEG1_HUMAN Galectin-1 OS=Homo sapiens GN=LGALS1 PE=1 SV=2	2	6	6	6	38.5	14.716	0	286.76	2420500	4256800	4255900	4743800	2874800	3808200	4264100	5254200	4843600	5579200	156870000000	1.27474	1.42087	0.861067	1.14064	1.27719	1.57375	1.45077	1.67109	6	1.03987	1.06891	1.117	0.978343	1.09916	0.99599	1.09053	1.02212	1.02853
F8W1R7;J3KND3;G8JLA2;G3V1V0;B7Z6Z4;P60660;F8VPF3;G3V1Y7;F8VZU9;F8W180;H0YI43;F8VXL3	F8W1R7	Myosin light polypeptide 6	MYL6	tr|F8W1R7|F8W1R7_HUMAN Myosin light polypeptide 6 OS=Homo sapiens GN=MYL6 PE=1 SV=1;tr|J3KND3|J3KND3_HUMAN Myosin light polypeptide 6 OS=Homo sapiens GN=MYL6 PE=1 SV=1;tr|G8JLA2|G8JLA2_HUMAN Myosin light polypeptide 6 OS=Homo sapiens GN=MYL6 PE=1 SV=1;tr|G	12	7	7	6	46.9	16.29	0	316.44	2149600	3929700	3868800	4034700	2736700	3086500	4117000	4323700	4248000	5335000	156490000000	1.27278	1.32736	0.900334	1.01541	1.35443	1.42243	1.39753	1.75514	6	1.08094	1.06726	1.04349	1.02296	0.978484	1.05622	0.985674	0.984609	1.08025
G3V4W0;B4DY08;B2R5W2;G3V4C1;G3V2Q1;P07910;G3V576;G3V2D6;G3V5V7;G3V555;G3V575;A0A0G2JNQ3;B2RXH8;G3V5X6;G3V3K6;G3V251;B4DSU6;G3V4M8;G3V2H6;E5RJ39;B3KT61;Q86SE5	G3V4W0	Heterogeneous nuclear ribonucleoproteins C1/C2	HNRNPC	tr|G3V4W0|G3V4W0_HUMAN Heterogeneous nuclear ribonucleoproteins C1/C2 (Fragment) OS=Homo sapiens GN=HNRNPC PE=1 SV=1;tr|B4DY08|B4DY08_HUMAN Heterogeneous nuclear ribonucleoproteins C1/C2 OS=Homo sapiens GN=HNRNPC PE=1 SV=1;tr|B2R5W2|B2R5W2_HUMAN Heterogene	22	23	23	14	62.6	28.916	0	323.31	2872700	5725100	4758200	5397400	3800500	4363800	5696400	6066000	6383500	6466500	155260000000	1.10684	1.25553	0.884063	1.0151	1.32508	1.41106	1.48491	1.50422	14	1.1784	0.928121	0.987021	1.00447	0.978179	1.03334	0.977792	1.04618	0.925821
P84077	P84077	ADP-ribosylation factor 1	ARF1	sp|P84077|ARF1_HUMAN ADP-ribosylation factor 1 OS=Homo sapiens GN=ARF1 PE=1 SV=2	1	11	11	2	58.6	20.697	0	323.31	2423900	4024600	3902300	4209100	2851500	3740400	4239900	5106900	4688800	5634300	154190000000	1.2103	1.30545	0.884392	1.16008	1.315	1.5839	1.45423	1.74748	2	0.981765	1.01487	1.02627	1.00485	1.11789	1.02548	1.09756	1.02456	1.07554
B5MDF5;J3KQE5;P62826;F5H018;H0YFC6;B4DV51	B5MDF5	GTP-binding nuclear protein Ran	RAN	tr|B5MDF5|B5MDF5_HUMAN GTP-binding nuclear protein Ran OS=Homo sapiens GN=RAN PE=1 SV=1;tr|J3KQE5|J3KQE5_HUMAN GTP-binding nuclear protein Ran (Fragment) OS=Homo sapiens GN=RAN PE=1 SV=1;sp|P62826|RAN_HUMAN GTP-binding nuclear protein Ran OS=Homo sapiens G	6	9	9	9	36.1	26.224	0	268.5	2713900	4394800	4344200	4872000	3002000	3759900	4767700	5506700	4780200	6539500	153620000000	1.22222	1.37071	0.844599	1.05783	1.34137	1.54928	1.34489	1.83986	9	0.957513	1.02487	1.07757	0.959633	1.01936	1.04604	1.07358	0.947521	1.1324
P15311;E7EQR4;E9PNP4	P15311	Ezrin	EZR	sp|P15311|EZRI_HUMAN Ezrin OS=Homo sapiens GN=EZR PE=1 SV=4;tr|E7EQR4|E7EQR4_HUMAN Ezrin OS=Homo sapiens GN=EZR PE=1 SV=3	3	48	37	34	64	69.412	0	323.31	3534700	7055200	6150300	6549700	4536700	5394200	6891700	7374700	8013700	8847800	153190000000	1.16154	1.23697	0.856798	1.01874	1.30156	1.39278	1.51346	1.67099	34	1.1802	0.973988	0.972431	0.973493	0.981694	1.01499	0.965126	1.06629	1.02846
P26373;J3QSB4;J3KS98;H3BUK8;H3BTH3	P26373	60S ribosomal protein L13	RPL13	sp|P26373|RL13_HUMAN 60S ribosomal protein L13 OS=Homo sapiens GN=RPL13 PE=1 SV=4	5	14	14	14	45	24.261	0	227.16	1643000	3405100	2856300	3244800	2176800	2391100	3292300	3487500	3705600	3771500	151030000000	1.13163	1.28555	0.862423	0.947327	1.30437	1.38171	1.46812	1.49423	14	1.22544	0.94891	1.01062	0.979885	0.912874	1.01719	0.957454	1.03434	0.919668
P24534;C9JZW3;F8WF65;F2Z2G2	P24534	Elongation factor 1-beta	EEF1B2	sp|P24534|EF1B_HUMAN Elongation factor 1-beta OS=Homo sapiens GN=EEF1B2 PE=1 SV=3	4	9	9	9	51.6	24.763	0	248.25	1939600	3125500	3340900	3186900	2285600	2698300	3269600	3946800	3341100	4092700	150640000000	1.31918	1.25838	0.90249	1.06545	1.29103	1.55843	1.31926	1.61604	9	0.952811	1.10618	0.989258	1.02541	1.0267	1.00678	1.07991	0.929468	0.994642
Q15233;H7C367;C9JYS8;C9IZL7;C9J4X2	Q15233	Non-POU domain-containing octamer-binding protein	NONO	sp|Q15233|NONO_HUMAN Non-POU domain-containing octamer-binding protein OS=Homo sapiens GN=NONO PE=1 SV=4;tr|H7C367|H7C367_HUMAN Non-POU domain-containing octamer-binding protein (Fragment) OS=Homo sapiens GN=NONO PE=1 SV=5	5	29	28	25	59.2	54.231	0	323.31	3853600	6094700	6302300	6664900	4778100	5646400	6789200	8094800	7298300	8791800	150220000000	1.26701	1.33991	0.960586	1.13515	1.3649	1.62737	1.46725	1.7675	25	0.935159	1.06243	1.05335	1.09142	1.09386	1.06438	1.12769	1.03373	1.08786
Q5HYB6	Q5HYB6		DKFZp686J1372	tr|Q5HYB6|Q5HYB6_HUMAN Epididymis luminal protein 189 OS=Homo sapiens GN=DKFZp686J1372 PE=1 SV=1	1	25	18	0	67.2	27.175	0	323.31	2076400	3422100	3476900	3555700	2651800	2968500	3651200	4264500	3845200	4257100	150030000000	1.26467	1.29333	0.964554	1.07975	1.32807	1.55115	1.39864	1.54846	0	0.974499	1.06047	1.01674	1.09593	1.04048	1.03567	1.07487	0.985389	0.953048
P39019;A0A075B6E2;M0R2L9;M0QXK4;M0QYF7;M0R140	P39019	40S ribosomal protein S19	RPS19	sp|P39019|RS19_HUMAN 40S ribosomal protein S19 OS=Homo sapiens GN=RPS19 PE=1 SV=2;tr|A0A075B6E2|A0A075B6E2_HUMAN 40S ribosomal protein S19 OS=Homo sapiens GN=RPS19 PE=1 SV=1	6	14	14	14	62.8	16.06	0	158.63	2726400	4968700	4290600	4799400	3234000	3641300	4954100	4984900	5474100	6488300	149580000000	1.11515	1.24739	0.840535	0.946394	1.2876	1.2956	1.42275	1.68635	14	1.07759	0.935089	0.980622	0.955015	0.911975	1.0041	0.897788	1.00238	1.03791
Q16658;C9JFC0;A0A0A0MSB2;C9JPH9	Q16658	Fascin	FSCN1	sp|Q16658|FSCN1_HUMAN Fascin OS=Homo sapiens GN=FSCN1 PE=1 SV=3	4	22	22	22	38.5	54.529	0	323.31	2581300	4959800	3918700	4682600	3136300	3474200	4730700	4784300	5280000	5739900	149390000000	1.03929	1.24189	0.831788	0.921404	1.25464	1.26886	1.40033	1.5223	22	1.13612	0.871478	0.976296	0.945077	0.887894	0.978406	0.879256	0.98658	0.936946
P40227;Q92526;J3KRI6	P40227	T-complex protein 1 subunit zeta	CCT6A	sp|P40227|TCPZ_HUMAN T-complex protein 1 subunit zeta OS=Homo sapiens GN=CCT6A PE=1 SV=3	3	20	20	20	35.2	58.024	0	323.31	3205500	5204100	5114700	5187300	3653500	4238000	5243000	6054700	5786100	7054500	148740000000	1.2164	1.23366	0.868888	1.0079	1.24691	1.43995	1.37607	1.67773	20	0.959952	1.01999	0.969829	0.98723	0.97124	0.972373	0.997812	0.969491	1.03261
P62750;H7BY10;K7EJV9;K7ERT8;A8MUS3;K7EMA7	P62750	60S ribosomal protein L23a	RPL23A	sp|P62750|RL23A_HUMAN 60S ribosomal protein L23a OS=Homo sapiens GN=RPL23A PE=1 SV=1;tr|H7BY10|H7BY10_HUMAN 60S ribosomal protein L23a (Fragment) OS=Homo sapiens GN=RPL23A PE=1 SV=1;tr|K7EJV9|K7EJV9_HUMAN 60S ribosomal protein L23a (Fragment) OS=Homo sapie	6	10	10	10	50.6	17.695	0	98.727	2477000	3873300	3666500	3911900	2915500	3135700	4131900	4297600	4339200	5153000	146530000000	1.15475	1.23204	0.918224	0.987575	1.30132	1.35351	1.36661	1.62292	10	0.924602	0.968293	0.968551	1.04329	0.951659	1.01481	0.937915	0.962828	0.998875
P12429;D6RA82;D6RFG5;D6RCA8;D6RAZ8;D6RFJ9	P12429	Annexin A3;Annexin	ANXA3	sp|P12429|ANXA3_HUMAN Annexin A3 OS=Homo sapiens GN=ANXA3 PE=1 SV=3;tr|D6RA82|D6RA82_HUMAN Annexin OS=Homo sapiens GN=ANXA3 PE=1 SV=1	6	24	24	24	57.3	36.375	0	323.31	3949300	5704700	6309400	6420500	4611400	5451300	6459300	7595900	6795900	7854800	145300000000	1.30711	1.33012	0.955335	1.12933	1.33816	1.57363	1.40789	1.62726	24	0.854107	1.09605	1.04566	1.08545	1.08826	1.04353	1.09044	0.991911	1.00155
P68032;P63267;P62736;P68133;A6NL76;C9JFL5;F6UVQ4;F6QUT6;F8WB63;B8ZZJ2	P68032	Actin, alpha cardiac muscle 1;Actin, gamma-enteric smooth muscle;Actin, aortic smooth muscle;Actin, alpha skeletal muscle	ACTC1;ACTG2;ACTA2;ACTA1	sp|P68032|ACTC_HUMAN Actin, alpha cardiac muscle 1 OS=Homo sapiens GN=ACTC1 PE=1 SV=1;sp|P63267|ACTH_HUMAN Actin, gamma-enteric smooth muscle OS=Homo sapiens GN=ACTG2 PE=1 SV=1;sp|P62736|ACTA_HUMAN Actin, aortic smooth muscle OS=Homo sapiens GN=ACTA2 PE=1	10	21	5	5	48.5	42.019	0	323.31	2058500	3164700	3765800	3926800	2802500	3513100	4364100	5641500	3903000	5736500	144950000000	1.44195	1.5036	1.0731	1.34519	1.67104	2.16017	1.49449	2.19655	5	0.909036	1.20912	1.18204	1.21925	1.29627	1.30313	1.49689	1.05292	1.35193
P31939;H7C1S2;C9JLK0;F8WEF0	P31939	Bifunctional purine biosynthesis protein PURH;Phosphoribosylaminoimidazolecarboxamide formyltransferase;IMP cyclohydrolase	ATIC	sp|P31939|PUR9_HUMAN Bifunctional purine biosynthesis protein PURH OS=Homo sapiens GN=ATIC PE=1 SV=3	4	32	32	32	62.8	64.615	0	323.31	3540300	5891700	5920500	6255800	4176900	5195500	6037700	7079800	6798600	7674300	144530000000	1.25541	1.32651	0.885687	1.10168	1.28026	1.50123	1.4416	1.62729	32	0.984012	1.0527	1.04282	1.00632	1.06161	0.998381	1.04028	1.01566	1.00157
Q14974;J3KTM9;J3QR48;J3QKQ5;J3QRG4;J3KS06	Q14974	Importin subunit beta-1	KPNB1	sp|Q14974|IMB1_HUMAN Importin subunit beta-1 OS=Homo sapiens GN=KPNB1 PE=1 SV=2;tr|J3KTM9|J3KTM9_HUMAN Importin subunit beta-1 (Fragment) OS=Homo sapiens GN=KPNB1 PE=1 SV=1	6	26	26	26	32.8	97.169	0	323.31	3611200	5981400	5695700	6337100	4441900	5091200	6534400	7309900	6683700	7684000	140960000000	1.18752	1.32125	0.92611	1.06148	1.36238	1.52407	1.39351	1.60207	26	0.979379	0.995773	1.03868	1.05225	1.02288	1.06242	1.0561	0.981779	0.986044
Q08211	Q08211	ATP-dependent RNA helicase A	DHX9	sp|Q08211|DHX9_HUMAN ATP-dependent RNA helicase A OS=Homo sapiens GN=DHX9 PE=1 SV=4	1	45	45	45	36.3	140.96	0	323.31	3319400	6138400	5024000	5814200	4130800	4635600	5990200	6438900	6526800	7289700	140740000000	1.0624	1.2295	0.873522	0.98027	1.26672	1.36161	1.38019	1.54152	45	1.09344	0.890859	0.96656	0.992495	0.944619	0.987824	0.943524	0.972396	0.948778
P62906	P62906	60S ribosomal protein L10a	RPL10A	sp|P62906|RL10A_HUMAN 60S ribosomal protein L10a OS=Homo sapiens GN=RPL10A PE=1 SV=2	1	12	12	12	44.2	24.831	0	191.34	1579300	2815800	2582800	2837300	1929000	2124500	2910500	3117200	2959000	3507400	138040000000	1.17531	1.29112	0.877796	0.966758	1.32443	1.41849	1.3465	1.59605	12	1.05423	0.985533	1.015	0.997351	0.931599	1.03283	0.982941	0.948657	0.982339
P21796;C9JI87	P21796	Voltage-dependent anion-selective channel protein 1	VDAC1	sp|P21796|VDAC1_HUMAN Voltage-dependent anion-selective channel protein 1 OS=Homo sapiens GN=VDAC1 PE=1 SV=2;tr|C9JI87|C9JI87_HUMAN Voltage-dependent anion-selective channel protein 1 (Fragment) OS=Homo sapiens GN=VDAC1 PE=1 SV=3	2	16	16	16	69.3	30.772	0	323.31	2248400	4149500	4164400	4477400	2612700	3477800	4058800	5128800	4800200	5625500	137790000000	1.3018	1.39965	0.816737	1.08717	1.26879	1.60328	1.50055	1.75855	16	1.09124	1.0916	1.10032	0.927976	1.04763	0.989438	1.11099	1.05719	1.08235
C9J9K3;A0A0C4DG17;P08865;A6NE09;C9JQR9	C9J9K3	40S ribosomal protein SA	RPSA;RPSAP58	tr|C9J9K3|C9J9K3_HUMAN 40S ribosomal protein SA (Fragment) OS=Homo sapiens GN=RPSA PE=1 SV=5;tr|A0A0C4DG17|A0A0C4DG17_HUMAN 40S ribosomal protein SA OS=Homo sapiens GN=RPSA PE=1 SV=1;sp|P08865|RSSA_HUMAN 40S ribosomal protein SA OS=Homo sapiens GN=RPSA PE=	5	13	13	13	48.9	29.505	0	323.31	1630700	2793200	2527000	2801700	1998700	2388500	2986700	3518600	3164100	3602100	134860000000	1.14243	1.26662	0.903592	1.07982	1.35026	1.59072	1.43046	1.62847	13	1.01281	0.957964	0.995739	1.02666	1.04054	1.05297	1.10229	1.00781	1.00229
B2R4S9;U3KQK0;Q99879;Q99877;Q93079;Q5QNW6;P62807;P58876;O60814;P57053	B2R4S9	Histone H2B;Histone H2B type 1-M;Histone H2B type 1-N;Histone H2B type 1-H;Histone H2B type 2-F;Histone H2B type 1-C/E/F/G/I;Histone H2B type 1-D;Histone H2B type 1-K;Histone H2B type F-S	HIST1H2BI;HIST1H2BN;HIST1H2BM;HIST1H2BH;HIST2H2BF;HIST1H2BC;HIST1H2BD;HIST1H2BK;H2BFS	tr|B2R4S9|B2R4S9_HUMAN Histone H2B OS=Homo sapiens GN=HIST1H2BI PE=2 SV=1;tr|U3KQK0|U3KQK0_HUMAN Histone H2B OS=Homo sapiens GN=HIST1H2BN PE=1 SV=1;sp|Q99879|H2B1M_HUMAN Histone H2B type 1-M OS=Homo sapiens GN=HIST1H2BM PE=1 SV=3;sp|Q99877|H2B1N_HUMAN Hist	10	9	1	0	58.7	13.906	0.0098078	1.3039	179190	409090	286740	304810	189850	233140	371670	338090	399600	338620	134640000000	0.974842	1.03628	0.645441	0.792616	1.26358	1.14942	1.35854	1.15122	0	1.34991	0.817436	0.814656	0.73335	0.763789	0.985376	0.796489	0.957138	0.708555
P31949	P31949	Protein S100-A11;Protein S100-A11, N-terminally processed	S100A11	sp|P31949|S10AB_HUMAN Protein S100-A11 OS=Homo sapiens GN=S100A11 PE=1 SV=2	1	5	5	5	41.9	11.74	0	158.15	1333900	2823800	2270100	2813900	1575000	2362500	2462700	2900600	3061500	3223500	134530000000	1.092	1.35358	0.75763	1.13645	1.18465	1.39529	1.47269	1.55062	5	1.25173	0.915675	1.06411	0.860819	1.09511	0.923819	0.966866	1.03756	0.954376
P62899;H7C2W9;C9JU56;B7Z4E3;B7Z4C8;B8ZZK4	P62899	60S ribosomal protein L31	RPL31	sp|P62899|RL31_HUMAN 60S ribosomal protein L31 OS=Homo sapiens GN=RPL31 PE=1 SV=1;tr|H7C2W9|H7C2W9_HUMAN 60S ribosomal protein L31 (Fragment) OS=Homo sapiens GN=RPL31 PE=1 SV=1;tr|C9JU56|C9JU56_HUMAN 60S ribosomal protein L31 (Fragment) OS=Homo sapiens GN=	6	8	8	8	52	14.463	0	111.4	1126400	2134600	1838000	2035300	1413200	1569100	2203500	2182400	2431600	2855100	133770000000	1.12726	1.24827	0.866728	0.962343	1.35143	1.33849	1.49132	1.75106	8	1.12053	0.945244	0.981311	0.984776	0.927344	1.05388	0.927502	1.05069	1.07774
P07951;Q5TCU8;U3KQK2	P07951	Tropomyosin beta chain	TPM2	sp|P07951|TPM2_HUMAN Tropomyosin beta chain OS=Homo sapiens GN=TPM2 PE=1 SV=1;tr|Q5TCU8|Q5TCU8_HUMAN Tropomyosin beta chain OS=Homo sapiens GN=TPM2 PE=1 SV=1	3	29	29	0	71.1	32.85	0	323.31	3862900	7243400	6693400	6885700	5671100	5572200	7933400	8177300	8184700	8454200	131980000000	1.20533	1.23996	1.02124	1.00343	1.42863	1.47255	1.47388	1.52242	0	1.10874	1.01071	0.974783	1.16033	0.966937	1.11409	1.0204	1.0384	0.937019
O60506;F6UXX1	O60506	Heterogeneous nuclear ribonucleoprotein Q	SYNCRIP	sp|O60506|HNRPQ_HUMAN Heterogeneous nuclear ribonucleoprotein Q OS=Homo sapiens GN=SYNCRIP PE=1 SV=2	2	24	24	4	42.4	69.602	0	323.31	3469600	6451400	5873400	6355700	4191100	4978400	6595100	7342400	7255200	7987500	131820000000	1.18403	1.28126	0.844895	1.00361	1.32952	1.48017	1.46259	1.61022	4	1.09945	0.99285	1.00725	0.959969	0.967109	1.0368	1.02569	1.03045	0.991061
P62424;Q5T8U3;Q5T8U2	P62424	60S ribosomal protein L7a	RPL7A	sp|P62424|RL7A_HUMAN 60S ribosomal protein L7a OS=Homo sapiens GN=RPL7A PE=1 SV=2;tr|Q5T8U3|Q5T8U3_HUMAN 60S ribosomal protein L7a (Fragment) OS=Homo sapiens GN=RPL7A PE=1 SV=1	3	13	13	13	37.2	29.995	0	240.25	1560200	2783400	2490800	2527000	1959700	1986600	2890600	2721200	3019500	3675600	131720000000	1.14688	1.16355	0.902339	0.914725	1.33097	1.25297	1.39032	1.69242	13	1.05486	0.961697	0.914712	1.02524	0.881458	1.03793	0.868245	0.979531	1.04165
P05388;F8VW21;F8VU65;F8VWS0;F8VPE8;G3V210;F8VQY6;F8VRK7;F8VZS0;F8VWV4;F8VS58;Q8NHW5;F8W1K8	P05388	60S acidic ribosomal protein P0;60S acidic ribosomal protein P0-like	RPLP0;RPLP0P6	sp|P05388|RLA0_HUMAN 60S acidic ribosomal protein P0 OS=Homo sapiens GN=RPLP0 PE=1 SV=1;tr|F8VW21|F8VW21_HUMAN 60S acidic ribosomal protein P0 (Fragment) OS=Homo sapiens GN=RPLP0 PE=1 SV=1;tr|F8VU65|F8VU65_HUMAN 60S acidic ribosomal protein P0 (Fragment) O	13	12	12	12	31.2	34.273	0	323.31	2328300	4237900	3732900	3867700	2706200	3171700	4048800	4356500	4526700	5435800	130820000000	1.137	1.17806	0.824282	0.966069	1.23322	1.32695	1.37879	1.65569	12	1.07625	0.953414	0.926121	0.936549	0.930934	0.961703	0.919507	0.971406	1.01905
P20700;E9PBF6;A0A0D9SFE5;A0A0D9SFY5	P20700	Lamin-B1	LMNB1	sp|P20700|LMNB1_HUMAN Lamin-B1 OS=Homo sapiens GN=LMNB1 PE=1 SV=2;tr|E9PBF6|E9PBF6_HUMAN Lamin-B1 OS=Homo sapiens GN=LMNB1 PE=1 SV=1;tr|A0A0D9SFE5|A0A0D9SFE5_HUMAN Lamin B1, isoform CRA_a OS=Homo sapiens GN=LMNB1 PE=1 SV=1	4	45	43	40	64.2	66.408	0	323.31	3986100	6873500	6219700	6717500	5019700	5465400	7138300	7612300	7600300	8394100	130380000000	1.14547	1.23715	0.924472	1.00656	1.31465	1.40195	1.39974	1.54593	40	1.0196	0.960517	0.972575	1.05038	0.969949	1.0252	0.971479	0.986166	0.951493
P23526	P23526	Adenosylhomocysteinase	AHCY	sp|P23526|SAHH_HUMAN Adenosylhomocysteinase OS=Homo sapiens GN=AHCY PE=1 SV=4	1	20	20	20	41.4	47.716	0	323.31	3135900	5240700	5149600	5304700	3615800	4290100	5371200	6043600	5683900	6706800	130270000000	1.22952	1.26655	0.86331	1.02431	1.28243	1.44297	1.35709	1.60132	20	0.988159	1.03099	0.995685	0.980892	0.987053	1.00007	0.999907	0.956119	0.985582
Q99832;F8WAM2;F8WBP8	Q99832	T-complex protein 1 subunit eta	CCT7	sp|Q99832|TCPH_HUMAN T-complex protein 1 subunit eta OS=Homo sapiens GN=CCT7 PE=1 SV=2	3	27	27	27	48.1	59.366	0	323.31	3254500	5415100	5515400	5486500	4107200	4582000	5611400	6443200	6161700	7056200	129050000000	1.27235	1.26569	0.947495	1.05703	1.2945	1.48639	1.42145	1.6278	27	0.983834	1.06691	0.995005	1.07654	1.01858	1.00949	1.02999	1.00146	1.00188
P49411;H3BNU3	P49411	Elongation factor Tu, mitochondrial	TUFM	sp|P49411|EFTU_HUMAN Elongation factor Tu, mitochondrial OS=Homo sapiens GN=TUFM PE=1 SV=2	2	20	20	20	45.1	49.541	0	323.31	2376400	3955400	4029500	3881900	2992300	3247200	4100000	4778600	4449100	5063400	128960000000	1.27278	1.22616	0.945166	1.02568	1.29505	1.5094	1.40532	1.59936	20	0.984171	1.06727	0.963932	1.0739	0.988377	1.00992	1.04594	0.990098	0.984374
P52209;K7EPF6;K7EMN2;K7EM49;K7ELN9	P52209	6-phosphogluconate dehydrogenase, decarboxylating	PGD	sp|P52209|6PGD_HUMAN 6-phosphogluconate dehydrogenase, decarboxylating OS=Homo sapiens GN=PGD PE=1 SV=3	5	26	26	26	50.9	53.139	0	323.31	4100500	6878800	6306800	6810200	4715400	5557400	7268100	8044200	7522400	9234400	128900000000	1.14885	1.24055	0.858962	1.01234	1.32396	1.46534	1.37029	1.68215	26	0.991917	0.963349	0.975246	0.975952	0.975524	1.03246	1.01541	0.965417	1.03533
M0QZC5;P62280;M0R1H6;M0R1H5	M0QZC5	40S ribosomal protein S11	RPS11	tr|M0QZC5|M0QZC5_HUMAN 40S ribosomal protein S11 OS=Homo sapiens GN=RPS11 PE=1 SV=1;sp|P62280|RS11_HUMAN 40S ribosomal protein S11 OS=Homo sapiens GN=RPS11 PE=1 SV=3	4	10	10	10	44.9	13.997	0	59.428	1704600	2883400	2781000	2573200	1905200	2143400	2815500	3018100	2967000	3658400	128790000000	1.21229	1.12171	0.830514	0.93435	1.22733	1.31565	1.29337	1.59477	10	1.00019	1.01655	0.881819	0.94363	0.900369	0.957107	0.911679	0.911228	0.981551
P30050	P30050	60S ribosomal protein L12	RPL12	sp|P30050|RL12_HUMAN 60S ribosomal protein L12 OS=Homo sapiens GN=RPL12 PE=1 SV=1	1	9	9	9	43	17.818	0	278.5	1926800	3895100	3290400	4078200	2095300	2714900	3507700	3741100	4108100	4422900	126520000000	1.13035	1.40099	0.719799	0.932651	1.205	1.28518	1.41126	1.5194	9	1.19531	0.947836	1.10137	0.817836	0.898732	0.939694	0.890566	0.994281	0.935163
Q7KZF4;H7C597	Q7KZF4	Staphylococcal nuclease domain-containing protein 1	SND1	sp|Q7KZF4|SND1_HUMAN Staphylococcal nuclease domain-containing protein 1 OS=Homo sapiens GN=SND1 PE=1 SV=1	2	46	46	46	50.7	102	0	323.31	4911000	8301900	8355600	8189100	6154500	6778300	8610800	9701400	9378800	10681000	126100000000	1.26476	1.23956	0.93159	1.02601	1.30339	1.46847	1.41964	1.61675	46	0.999556	1.06054	0.974467	1.05847	0.988698	1.01642	1.01758	1.00019	0.995082
P09651;F8W6I7;H0YH80;Q32P51;F8VTQ5;F8VZ49;F8W646;F8VYN5	P09651	Heterogeneous nuclear ribonucleoprotein A1;Heterogeneous nuclear ribonucleoprotein A1, N-terminally processed;Heterogeneous nuclear ribonucleoprotein A1-like 2	HNRNPA1;HNRNPA1L2	sp|P09651|ROA1_HUMAN Heterogeneous nuclear ribonucleoprotein A1 OS=Homo sapiens GN=HNRNPA1 PE=1 SV=5;tr|F8W6I7|F8W6I7_HUMAN Heterogeneous nuclear ribonucleoprotein A1 OS=Homo sapiens GN=HNRNPA1 PE=1 SV=2;tr|H0YH80|H0YH80_HUMAN Heterogeneous nuclear ribonuc	8	18	17	16	47.8	38.746	0	323.31	2495300	5143800	3614600	4469700	3416700	3660600	4946400	5322800	5418400	5436300	125970000000	0.946342	1.17022	0.894529	0.958385	1.29502	1.39357	1.4186	1.42328	16	1.21888	0.793537	0.919952	1.01636	0.92353	1.00989	0.965672	0.999452	0.876004
Q99497;K7ELW0;K7EN27	Q99497	Protein deglycase DJ-1	PARK7	sp|Q99497|PARK7_HUMAN Protein deglycase DJ-1 OS=Homo sapiens GN=PARK7 PE=1 SV=2;tr|K7ELW0|K7ELW0_HUMAN Protein deglycase DJ-1 OS=Homo sapiens GN=PARK7 PE=1 SV=1;tr|K7EN27|K7EN27_HUMAN Protein deglycase DJ-1 (Fragment) OS=Homo sapiens GN=PARK7 PE=1 SV=1	3	9	9	9	48.7	19.891	0	259.67	2772500	4293000	4565000	4640900	3120300	3770000	4603500	5236500	4994300	5530400	124380000000	1.29219	1.31368	0.88325	1.06716	1.30309	1.48227	1.41371	1.56547	9	0.915565	1.08355	1.03273	1.00355	1.02835	1.01619	1.02714	0.996013	0.963516
P63244;H0YAF8;J3KPE3;D6RAC2;H0Y8W2;D6RHH4;H0YAM7;D6REE5;D6RAU2;E9PD14;D6RFX4;D6R9Z1;D6R9L0;D6RFZ9;H0Y9P0;D6RBD0;D6RGK8;D6R909;D6RHJ5;H0Y8R5	P63244	Guanine nucleotide-binding protein subunit beta-2-like 1;Guanine nucleotide-binding protein subunit beta-2-like 1, N-terminally processed	GNB2L1	sp|P63244|GBLP_HUMAN Guanine nucleotide-binding protein subunit beta-2-like 1 OS=Homo sapiens GN=GNB2L1 PE=1 SV=3;tr|H0YAF8|H0YAF8_HUMAN Guanine nucleotide-binding protein subunit beta-2-like 1 (Fragment) OS=Homo sapiens GN=GNB2L1 PE=1 SV=1;tr|J3KPE3|J3KPE	20	13	13	8	33.1	35.076	0	323.31	2061700	3111200	3367500	3278800	2443700	2902500	3433600	4132600	3558600	4269900	124290000000	1.30198	1.26768	0.944809	1.12219	1.32753	1.59779	1.37586	1.65087	8	0.892282	1.09175	0.996575	1.07349	1.08138	1.03525	1.10719	0.969345	1.01608
A0A0D9SFB3;A0A0D9SG12;A0A0D9SF53;O00571;O15523;B4DLA0;A0A087WX09;C9J8G5;C9J081;A0A087WVZ1;D6RCM4;Q9NQI0	A0A0D9SFB3	ATP-dependent RNA helicase DDX3X;ATP-dependent RNA helicase DDX3Y	DDX3X;DDX3Y	tr|A0A0D9SFB3|A0A0D9SFB3_HUMAN ATP-dependent RNA helicase DDX3X OS=Homo sapiens GN=DDX3X PE=1 SV=1;tr|A0A0D9SG12|A0A0D9SG12_HUMAN ATP-dependent RNA helicase DDX3X OS=Homo sapiens GN=DDX3X PE=1 SV=1;tr|A0A0D9SF53|A0A0D9SF53_HUMAN ATP-dependent RNA helicase	12	36	35	35	52.3	70.839	0	323.31	3291300	5658000	5324100	5499600	4027500	4578200	5726500	6565500	6425700	7574400	124060000000	1.18984	1.22906	0.90007	1.02314	1.27976	1.46727	1.43602	1.69274	35	1.01647	0.997715	0.966209	1.02266	0.985931	0.997996	1.01674	1.01173	1.04185
O43175;Q5SZU1	O43175	D-3-phosphoglycerate dehydrogenase	PHGDH	sp|O43175|SERA_HUMAN D-3-phosphoglycerate dehydrogenase OS=Homo sapiens GN=PHGDH PE=1 SV=4;tr|Q5SZU1|Q5SZU1_HUMAN D-3-phosphoglycerate dehydrogenase OS=Homo sapiens GN=PHGDH PE=1 SV=1	2	15	15	15	27.4	56.65	0	323.31	2428200	3908600	3903900	3745200	2776500	3111800	3978700	4243900	4465900	5327600	123490000000	1.23214	1.18205	0.87631	0.982136	1.25574	1.33945	1.40951	1.68148	15	0.95178	1.03318	0.929253	0.995663	0.946417	0.979264	0.928168	0.993052	1.03492
P42704;B8ZZ38;A0A0C4DG06;C9JCA9;H7C3W8	P42704	Leucine-rich PPR motif-containing protein, mitochondrial	LRPPRC	sp|P42704|LPPRC_HUMAN Leucine-rich PPR motif-containing protein, mitochondrial OS=Homo sapiens GN=LRPPRC PE=1 SV=3	5	63	63	62	48.6	157.9	0	323.31	6549500	10703000	10283000	10965000	7723500	8968200	11254000	12798000	11993000	14576000	119760000000	1.19206	1.27112	0.895349	1.03964	1.30462	1.48361	1.39029	1.68973	62	0.966267	0.999579	0.999277	1.01729	1.00183	1.01738	1.02807	0.97951	1.04
Q14152	Q14152	Eukaryotic translation initiation factor 3 subunit A	EIF3A	sp|Q14152|EIF3A_HUMAN Eukaryotic translation initiation factor 3 subunit A OS=Homo sapiens GN=EIF3A PE=1 SV=1	1	85	85	85	49.9	166.57	0	323.31	5177800	9475300	8299400	9099400	6387300	7313700	9594900	10205000	10653000	11839000	119630000000	1.13278	1.24198	0.871802	0.998246	1.30961	1.39288	1.45403	1.6159	85	1.08205	0.949875	0.976365	0.990541	0.961941	1.02127	0.965195	1.02441	0.994559
M0QYS1;P40429;Q8J015;Q6NVV1;M0QZU1;A0A096LPE0	M0QYS1	60S ribosomal protein L13a	RPL13A;RPL13a	tr|M0QYS1|M0QYS1_HUMAN 60S ribosomal protein L13a (Fragment) OS=Homo sapiens GN=RPL13A PE=1 SV=2;sp|P40429|RL13A_HUMAN 60S ribosomal protein L13a OS=Homo sapiens GN=RPL13A PE=1 SV=2;tr|Q8J015|Q8J015_HUMAN 60S ribosomal protein L13a OS=Homo sapiens GN=RPL13	6	11	11	11	36.7	24.104	0	28.925	2632800	4590300	4195100	4107900	3136900	3373500	4659300	4666600	4846700	6012400	119100000000	1.16158	1.13743	0.868574	0.934086	1.29011	1.29213	1.342	1.66477	11	1.03091	0.97402	0.894181	0.986874	0.900115	1.00606	0.895382	0.945487	1.02464
P62081;B5MCP9	P62081	40S ribosomal protein S7	RPS7	sp|P62081|RS7_HUMAN 40S ribosomal protein S7 OS=Homo sapiens GN=RPS7 PE=1 SV=1;tr|B5MCP9|B5MCP9_HUMAN 40S ribosomal protein S7 OS=Homo sapiens GN=RPS7 PE=1 SV=1	2	12	12	12	41.2	22.127	0	54.983	920360	1870800	1528000	1759000	1027900	1238400	1698100	1694600	1895100	2128400	118450000000	1.09489	1.26041	0.73654	0.887373	1.21677	1.21426	1.35793	1.5251	12	1.2019	0.918096	0.990855	0.836856	0.8551	0.948871	0.841422	0.95671	0.938671
P50395;Q5SX87;V9GYF8;Q5SX90;Q5SX86;V9GYJ7;Q5SX91	P50395	Rab GDP dissociation inhibitor beta	GDI2	sp|P50395|GDIB_HUMAN Rab GDP dissociation inhibitor beta OS=Homo sapiens GN=GDI2 PE=1 SV=2;tr|Q5SX87|Q5SX87_HUMAN Rab GDP dissociation inhibitor beta (Fragment) OS=Homo sapiens GN=GDI2 PE=1 SV=1	7	23	23	15	51	50.663	0	323.31	3117800	4777100	4788900	4965100	3732400	4255100	5164600	6136600	5282200	6841200	115940000000	1.21316	1.2578	0.945522	1.07794	1.30834	1.55457	1.33813	1.73307	15	0.905974	1.01728	0.988805	1.0743	1.03873	1.02028	1.07724	0.94276	1.06667
Q9UQ80;F8VR77;H0YIN7;F8W0A3;F8VZ69	Q9UQ80	Proliferation-associated protein 2G4	PA2G4	sp|Q9UQ80|PA2G4_HUMAN Proliferation-associated protein 2G4 OS=Homo sapiens GN=PA2G4 PE=1 SV=3	5	18	18	18	43.7	43.786	0	323.31	3350000	5585800	5453200	5427300	4153600	4582500	5757000	6453300	6205800	7348000	115400000000	1.22053	1.21473	0.929654	1.02565	1.28852	1.44437	1.38897	1.64462	18	0.985917	1.02345	0.954947	1.05627	0.988348	1.00483	1.00088	0.978582	1.01223
P37837;F2Z393;E9PM01;E9PKI8	P37837	Transaldolase	TALDO1	sp|P37837|TALDO_HUMAN Transaldolase OS=Homo sapiens GN=TALDO1 PE=1 SV=2;tr|F2Z393|F2Z393_HUMAN Transaldolase OS=Homo sapiens GN=TALDO1 PE=1 SV=1	4	19	19	19	44.8	37.54	0	232.02	2576900	4572500	4186700	4393800	3148600	3402100	4443000	4646000	4868600	5663000	113770000000	1.1712	1.22914	0.880801	0.951716	1.2429	1.29969	1.36196	1.58419	19	1.04919	0.982091	0.966273	1.00077	0.917104	0.969249	0.900619	0.95955	0.975039
P31947	P31947	14-3-3 protein sigma	SFN	sp|P31947|1433S_HUMAN 14-3-3 protein sigma OS=Homo sapiens GN=SFN PE=1 SV=1	1	17	14	13	62.1	27.774	0	296.01	3144600	4794200	4304200	4859000	3582400	4039700	5044600	5554000	5406200	6267800	113010000000	1.08435	1.22411	0.902504	1.01771	1.27087	1.3992	1.36197	1.57903	13	0.901468	0.909258	0.962324	1.02542	0.980698	0.991061	0.969577	0.959556	0.971864
E7EVA0;P27816;B5MEG9;H0Y2V1;H7C456;F8W9U4	E7EVA0	Microtubule-associated protein;Microtubule-associated protein 4	MAP4	tr|E7EVA0|E7EVA0_HUMAN Microtubule-associated protein OS=Homo sapiens GN=MAP4 PE=1 SV=1;sp|P27816|MAP4_HUMAN Microtubule-associated protein 4 OS=Homo sapiens GN=MAP4 PE=1 SV=3	6	94	94	72	45.7	245.44	0	323.31	6885100	12569000	11179000	12214000	8209200	9640700	12504000	13235000	13358000	14602000	111650000000	1.14927	1.25567	0.843956	0.991123	1.28549	1.36064	1.37328	1.50117	72	1.07942	0.963698	0.987133	0.958902	0.955077	1.00246	0.942854	0.967528	0.923945
P02786;G3V0E5;H7C3V5;F8WBE5;Q9UP52	P02786	Transferrin receptor protein 1;Transferrin receptor protein 1, serum form	TFRC	sp|P02786|TFR1_HUMAN Transferrin receptor protein 1 OS=Homo sapiens GN=TFRC PE=1 SV=2;tr|G3V0E5|G3V0E5_HUMAN Transferrin receptor (P90, CD71), isoform CRA_c OS=Homo sapiens GN=TFRC PE=1 SV=1	5	37	37	37	48.4	84.87	0	323.31	5096300	8581700	8563900	9035300	6134000	7072100	9094200	10260000	9338300	10959000	109480000000	1.25222	1.32114	0.896915	1.03408	1.32976	1.50022	1.36545	1.60243	37	0.995676	1.05002	1.0386	1.01907	0.996476	1.03698	1.03958	0.962007	0.986264
P05387;H0YDD8	P05387	60S acidic ribosomal protein P2	RPLP2	sp|P05387|RLA2_HUMAN 60S acidic ribosomal protein P2 OS=Homo sapiens GN=RPLP2 PE=1 SV=1	2	8	8	8	77.4	11.665	0	323.31	1410400	2613100	2749000	2838600	1956200	2232800	2829100	3226700	2879000	3256500	107470000000	1.36647	1.41101	0.972387	1.10988	1.40629	1.60393	1.43109	1.61874	8	1.0955	1.14583	1.10925	1.10483	1.06951	1.09666	1.11144	1.00826	0.996305
P10599	P10599	Thioredoxin	TXN	sp|P10599|THIO_HUMAN Thioredoxin OS=Homo sapiens GN=TXN PE=1 SV=3	1	8	8	8	49.5	11.737	0	72.821	1022900	2169700	1894900	2288200	1194600	1504600	1909100	2188400	2066100	2475300	107180000000	1.18706	1.43344	0.748356	0.942555	1.19595	1.37092	1.29431	1.55065	8	1.2542	0.995385	1.12688	0.850281	0.908275	0.932637	0.949978	0.911885	0.954396
Q92616	Q92616	Translational activator GCN1	GCN1L1	sp|Q92616|GCN1L_HUMAN Translational activator GCN1 OS=Homo sapiens GN=GCN1L1 PE=1 SV=6	1	99	99	99	39.2	292.75	0	323.31	5507300	9559000	8857700	9207200	6556000	7617800	9444300	10610000	10639000	12415000	106740000000	1.17583	1.22222	0.870287	1.01124	1.2537	1.40844	1.41229	1.64805	99	1.0263	0.98597	0.960838	0.988819	0.97446	0.977669	0.975979	0.99501	1.01434
O75083;D6RD66	O75083	WD repeat-containing protein 1	WDR1	sp|O75083|WDR1_HUMAN WD repeat-containing protein 1 OS=Homo sapiens GN=WDR1 PE=1 SV=4;tr|D6RD66|D6RD66_HUMAN WD repeat-containing protein 1 (Fragment) OS=Homo sapiens GN=WDR1 PE=1 SV=1	2	19	19	19	28.5	66.193	0	323.31	2723700	4799700	4424600	4780700	3342300	3881400	4725500	5374200	5206600	5874100	106420000000	1.17622	1.27089	0.888508	1.03182	1.25621	1.42866	1.38411	1.56155	19	1.04197	0.9863	0.999094	1.00952	0.994295	0.97963	0.989991	0.975154	0.961108
P46777;R4GNJ2;Q5T7N0	P46777	60S ribosomal protein L5	RPL5	sp|P46777|RL5_HUMAN 60S ribosomal protein L5 OS=Homo sapiens GN=RPL5 PE=1 SV=3	3	15	15	15	36.4	34.362	0	304.03	4069400	6583800	6768700	6624300	5257000	5459300	7234300	7834500	7598000	9138300	105620000000	1.27074	1.24363	0.986934	1.02491	1.35815	1.47083	1.42643	1.7156	15	0.956634	1.06555	0.977663	1.12135	0.987638	1.05912	1.01921	1.00497	1.05592
Q7L1Q6;C9IZ80;C9JFN4;C9J188;C9JWF5;H0Y503;C9JV57	Q7L1Q6	Basic leucine zipper and W2 domain-containing protein 1	BZW1	sp|Q7L1Q6|BZW1_HUMAN Basic leucine zipper and W2 domain-containing protein 1 OS=Homo sapiens GN=BZW1 PE=1 SV=1;tr|C9IZ80|C9IZ80_HUMAN Basic leucine zipper and W2 domain-containing protein 1 (Fragment) OS=Homo sapiens GN=BZW1 PE=1 SV=1	7	17	16	16	37	48.043	0	66.938	2945500	4741100	4622000	4558000	3228500	3750100	4841200	5278400	5064100	6274000	105540000000	1.20261	1.18596	0.840033	0.97575	1.25965	1.3734	1.31764	1.63245	16	0.951743	1.00843	0.932329	0.954445	0.940263	0.982307	0.951699	0.928327	1.00474
E7ETZ0;H0Y7A7;E7EMB3;P62158;Q96HY3;G3V361;G3V226;M0QZ52;F8WBR5;G3V479;P27482;C9J7T9;P02585	E7ETZ0	Calmodulin	CALM1;CALM2	tr|E7ETZ0|E7ETZ0_HUMAN Calmodulin OS=Homo sapiens GN=CALM1 PE=1 SV=1;tr|H0Y7A7|H0Y7A7_HUMAN Calmodulin (Fragment) OS=Homo sapiens GN=CALM2 PE=1 SV=1;tr|E7EMB3|E7EMB3_HUMAN Calmodulin OS=Homo sapiens GN=CALM2 PE=1 SV=1;sp|P62158|CALM_HUMAN Calmodulin OS=Hom	13	12	12	12	59.3	16.966	0	323.31	2770600	4633300	4966600	4855600	3762800	4290000	5257500	6018100	5227600	5942200	105160000000	1.34162	1.31163	1.01644	1.15885	1.4202	1.62566	1.41212	1.60515	12	0.988818	1.12499	1.03113	1.15488	1.1167	1.10751	1.1265	0.99489	0.987943
P34897;H0YIZ0;G3V2Y4;G3V5L0;G3V4W5;G3V540;G3V241;G3V3Y8;G3V4T0;G3V4X0;G3V2W0;G3V2E4;G3V2D2;G3V2Y1;G3V3C6	P34897	Serine hydroxymethyltransferase, mitochondrial;Serine hydroxymethyltransferase	SHMT2	sp|P34897|GLYM_HUMAN Serine hydroxymethyltransferase, mitochondrial OS=Homo sapiens GN=SHMT2 PE=1 SV=3;tr|H0YIZ0|H0YIZ0_HUMAN Serine hydroxymethyltransferase (Fragment) OS=Homo sapiens GN=SHMT2 PE=1 SV=1	15	18	18	17	40.3	55.992	0	323.31	2186400	3619900	3277600	3730400	2436500	3091300	3614700	4181000	4082300	4625400	104850000000	1.12898	1.28495	0.839261	1.06481	1.2451	1.44016	1.40616	1.59323	17	0.978964	0.946686	1.01015	0.953568	1.02608	0.97096	0.997958	0.990692	0.980607
P07814;V9GYZ6;V9GZ76	P07814	Bifunctional glutamate/proline--tRNA ligase;Glutamate--tRNA ligase;Proline--tRNA ligase	EPRS	sp|P07814|SYEP_HUMAN Bifunctional glutamate/proline--tRNA ligase OS=Homo sapiens GN=EPRS PE=1 SV=5;tr|V9GYZ6|V9GYZ6_HUMAN Bifunctional glutamate/proline--tRNA ligase (Fragment) OS=Homo sapiens GN=EPRS PE=1 SV=1	3	56	56	55	37.8	170.59	0	323.31	5193500	9012000	8562800	8992900	6674700	7581400	9159100	10814000	10127000	12127000	103840000000	1.20556	1.26612	0.939735	1.06739	1.28951	1.52251	1.42579	1.70737	55	1.02603	1.0109	0.995342	1.06773	1.02857	1.0056	1.05502	1.00452	1.05085
P55060	P55060	Exportin-2	CSE1L	sp|P55060|XPO2_HUMAN Exportin-2 OS=Homo sapiens GN=CSE1L PE=1 SV=3	1	31	31	31	29.1	110.42	0	323.31	3580900	5663100	5380500	5768500	4014000	4688100	5890900	6633700	6080200	7508800	103120000000	1.16411	1.24805	0.868455	1.0143	1.27453	1.43524	1.31549	1.62458	31	0.935108	0.97614	0.981142	0.986738	0.977412	0.993917	0.994552	0.926811	0.999898
P50454;E9PPV6;E9PR70;E9PK86;E9PMI5;E9PKH2;E9PNX1;E9PJH8;E9PIG2;E9PRS3;E9PQ34;E9PLA6;H0YEP8	P50454	Serpin H1	SERPINH1	sp|P50454|SERPH_HUMAN Serpin H1 OS=Homo sapiens GN=SERPINH1 PE=1 SV=2;tr|E9PPV6|E9PPV6_HUMAN Serpin H1 OS=Homo sapiens GN=SERPINH1 PE=1 SV=1;tr|E9PR70|E9PR70_HUMAN Serpin H1 (Fragment) OS=Homo sapiens GN=SERPINH1 PE=1 SV=1;tr|E9PK86|E9PK86_HUMAN Serpin H1	13	24	24	24	56.2	46.44	0	323.31	2351800	4200800	3915200	4420300	3061100	3530900	4459200	5056400	4648600	5386900	102870000000	1.19501	1.34917	0.934316	1.07771	1.36105	1.54333	1.41886	1.6442	24	1.05616	1.00205	1.06064	1.06157	1.03851	1.06138	1.06945	0.999635	1.01198
Q01105;A0A0C4DFV9;B2REB7	Q01105	Protein SET	SET	sp|Q01105|SET_HUMAN Protein SET OS=Homo sapiens GN=SET PE=1 SV=3;tr|A0A0C4DFV9|A0A0C4DFV9_HUMAN Protein SET OS=Homo sapiens GN=SET PE=1 SV=1	3	9	9	3	37.9	33.488	0	323.31	3002400	4727700	4502000	4895500	3685500	3984300	5094400	5509000	5410800	5750300	102730000000	1.1648	1.26661	0.953545	1.03085	1.31807	1.42534	1.39993	1.48777	3	0.931067	0.976719	0.995729	1.08342	0.993363	1.02787	0.987687	0.986301	0.915694
J3QR09;J3KTE4;P84098;J3QL15	J3QR09	Ribosomal protein L19;60S ribosomal protein L19	RPL19	tr|J3QR09|J3QR09_HUMAN Ribosomal protein L19 OS=Homo sapiens GN=RPL19 PE=1 SV=1;tr|J3KTE4|J3KTE4_HUMAN Ribosomal protein L19 OS=Homo sapiens GN=RPL19 PE=1 SV=1;sp|P84098|RL19_HUMAN 60S ribosomal protein L19 OS=Homo sapiens GN=RPL19 PE=1 SV=1;tr|J3QL15|J3QL	4	10	10	10	35.2	23.134	0	210.79	920920	2001400	1372800	1809900	1189100	1191100	1779800	1591000	1935800	2203900	102670000000	0.939527	1.23867	0.813805	0.815174	1.21807	1.08886	1.32484	1.50832	10	1.28503	0.787823	0.973769	0.924645	0.785527	0.949887	0.754525	0.933396	0.928345
J3QS39;J3QTR3;F5H6Q2;F5GYU3;F5H2Z3;F5H265;B4DV12;F5H388;F5H747;F5GXK7;J3QKN0;Q5PY61;Q96C32;P62987;P62979;P0CG47;P0CG48;M0R1V7;M0R2S1;J3QLP7;J3QRK5;J3QSA3;K7EMA8;F5GZ39;J3KSM4	J3QS39	Ubiquitin-60S ribosomal protein L40;Ubiquitin;60S ribosomal protein L40;Ubiquitin-40S ribosomal protein S27a;Ubiquitin;40S ribosomal protein S27a;Polyubiquitin-B;Ubiquitin;Polyubiquitin-C;Ubiquitin	UBB;RPS27A;UBC;UBA52;UBBP4	tr|J3QS39|J3QS39_HUMAN Polyubiquitin-B (Fragment) OS=Homo sapiens GN=UBB PE=1 SV=1;tr|J3QTR3|J3QTR3_HUMAN Ubiquitin-40S ribosomal protein S27a (Fragment) OS=Homo sapiens GN=RPS27A PE=1 SV=1;tr|F5H6Q2|F5H6Q2_HUMAN Polyubiquitin-C (Fragment) OS=Homo sapiens	25	5	5	1	50.5	10.469	0	323.31	2896200	4985800	4045500	4710500	3706400	3729400	5603300	5499300	5394100	5753200	102580000000	1.02652	1.19526	0.940472	0.946308	1.4218	1.39541	1.36871	1.45983	1	1.0179	0.860766	0.939636	1.06856	0.911892	1.10876	0.966947	0.964308	0.8985
P04843;B7Z4L4;F8WF32	P04843	Dolichyl-diphosphooligosaccharide--protein glycosyltransferase subunit 1	RPN1	sp|P04843|RPN1_HUMAN Dolichyl-diphosphooligosaccharide--protein glycosyltransferase subunit 1 OS=Homo sapiens GN=RPN1 PE=1 SV=1;tr|B7Z4L4|B7Z4L4_HUMAN Dolichyl-diphosphooligosaccharide--protein glycosyltransferase subunit 1 OS=Homo sapiens GN=RPN1 PE=1 SV=	3	27	27	27	43.8	68.569	0	323.31	2208000	3866200	3609600	3881800	2538400	3093500	3969100	4298600	4296800	4826300	102390000000	1.1885	1.27813	0.835797	1.01857	1.30687	1.41536	1.41477	1.58911	27	1.03534	0.996596	1.00479	0.949632	0.981526	1.01913	0.980775	0.996757	0.978071
P29692;E9PK01;E9PRY8;A0A087X1X7;E9PPR1;E9PL12;E9PQ49;E9PI39;E9PQZ1;E9PMW7;E9PL71;E9PIZ1;E9PK06;H0YCK7;E9PN91;E9PK72;E9PKK3;E9PNW6;E9PJD0;H0YE72;H0YE58;E9PQC9	P29692	Elongation factor 1-delta	EEF1D	sp|P29692|EF1D_HUMAN Elongation factor 1-delta OS=Homo sapiens GN=EEF1D PE=1 SV=5;tr|E9PK01|E9PK01_HUMAN Elongation factor 1-delta (Fragment) OS=Homo sapiens GN=EEF1D PE=1 SV=1;tr|E9PRY8|E9PRY8_HUMAN Elongation factor 1-delta OS=Homo sapiens GN=EEF1D PE=1	22	15	15	15	52	31.121	0	323.31	1501500	2346600	2417600	2548900	1704800	2106900	2478500	2893600	2650800	3257600	102040000000	1.25652	1.32476	0.886048	1.09503	1.28817	1.50391	1.37772	1.6931	15	0.924088	1.05363	1.04144	1.00673	1.05521	1.00455	1.04213	0.970652	1.04207
P62913;Q5VVC8;Q5VVC9	P62913	60S ribosomal protein L11	RPL11	sp|P62913|RL11_HUMAN 60S ribosomal protein L11 OS=Homo sapiens GN=RPL11 PE=1 SV=2;tr|Q5VVC8|Q5VVC8_HUMAN 60S ribosomal protein L11 (Fragment) OS=Homo sapiens GN=RPL11 PE=1 SV=1;tr|Q5VVC9|Q5VVC9_HUMAN 60S ribosomal protein L11 (Fragment) OS=Homo sapiens GN=	3	8	8	8	42.7	20.252	0	310.46	1059400	1931000	1761200	1804000	1201900	1470700	1876200	2103400	2006200	2547100	101680000000	1.1779	1.20653	0.803839	0.983614	1.25482	1.40677	1.34176	1.70352	8	1.07776	0.987708	0.948498	0.913321	0.947842	0.97854	0.974819	0.945318	1.04848
P18077;C9K025;F8WBS5;F8WB72	P18077	60S ribosomal protein L35a	RPL35A	sp|P18077|RL35A_HUMAN 60S ribosomal protein L35a OS=Homo sapiens GN=RPL35A PE=1 SV=2;tr|C9K025|C9K025_HUMAN 60S ribosomal protein L35a (Fragment) OS=Homo sapiens GN=RPL35A PE=1 SV=1;tr|F8WBS5|F8WBS5_HUMAN 60S ribosomal protein L35a OS=Homo sapiens GN=RPL35	4	9	9	9	54.5	12.538	0	34.006	1347600	2465500	2190800	2385800	1480000	1777600	2372300	2602000	2533900	2926400	101340000000	1.14909	1.25137	0.776271	0.932365	1.24429	1.36477	1.32905	1.53492	9	1.08179	0.963549	0.98375	0.881999	0.898456	0.970331	0.945716	0.936363	0.944714
M0R210;P62249;A0A087WZ27;M0R3H0;M0QX76;M0R1M5;Q6IPX4	M0R210	40S ribosomal protein S16	RPS16;ZNF90	tr|M0R210|M0R210_HUMAN 40S ribosomal protein S16 OS=Homo sapiens GN=RPS16 PE=1 SV=1;sp|P62249|RS16_HUMAN 40S ribosomal protein S16 OS=Homo sapiens GN=RPS16 PE=1 SV=2;tr|A0A087WZ27|A0A087WZ27_HUMAN Zinc finger protein 90 OS=Homo sapiens GN=ZNF90 PE=4 SV=2	7	12	12	12	64.3	14.419	0	72.736	1083300	1973600	1698200	1643500	1387300	1312000	2040600	1957200	2016800	2258000	100600000000	1.11106	1.07527	0.907652	0.858386	1.33508	1.28051	1.31951	1.47731	12	1.07723	0.931659	0.845313	1.03127	0.827168	1.04113	0.887331	0.92964	0.909259
O75643;B4E0P5	O75643	U5 small nuclear ribonucleoprotein 200 kDa helicase	SNRNP200	sp|O75643|U520_HUMAN U5 small nuclear ribonucleoprotein 200 kDa helicase OS=Homo sapiens GN=SNRNP200 PE=1 SV=2	2	70	70	70	34.5	244.5	0	323.31	6260500	10477000	9750000	10573000	7573200	8772300	10732000	12522000	11815000	13902000	100560000000	1.16505	1.26339	0.904938	1.04822	1.28239	1.49628	1.4118	1.66118	70	0.989527	0.97693	0.9932	1.02819	1.0101	1.00004	1.03685	0.994664	1.02243
A8MXP9;P43243;D6REM6;D6R991;B3KM87;H0Y8T4;Q68E03;D6R9F3;D6RBS2;D6RCM3;D6REK4;D6R8Z5;D6RB45;D6RBK5;D6RAM9;D6RAY2;D6RBI2;D6RE02;D6RIA2	A8MXP9	Matrin-3	MATR3	tr|A8MXP9|A8MXP9_HUMAN Matrin-3 OS=Homo sapiens GN=MATR3 PE=1 SV=1;sp|P43243|MATR3_HUMAN Matrin-3 OS=Homo sapiens GN=MATR3 PE=1 SV=2;tr|D6REM6|D6REM6_HUMAN Matrin-3 OS=Homo sapiens GN=MATR3 PE=1 SV=1;tr|D6R991|D6R991_HUMAN Matrin-3 (Fragment) OS=Homo sapie	19	33	33	33	34.3	99.966	0	323.31	2391300	4522700	4064900	4449300	3137900	3491500	4661900	4988600	5272300	5381000	100330000000	1.17585	1.28704	0.907695	1.00998	1.34854	1.44304	1.52511	1.55655	33	1.11831	0.985984	1.01179	1.03132	0.973248	1.05163	0.999956	1.07449	0.958029
E7EUU4;E7EX73;E9PGM1;A0A0A0MR52;C9K073;H7C044;C9J2Z7;C9JHW9;H7C0V6;F8WCF2;C9JIH5;C9JWH7;C9J556;C9JWH9;C9JSU8;C9JWW9;REV__F5H7J8;REV__Q8NEG2;REV__C9JQZ6;REV__J3KQX6	E7EUU4		EIF4G1	tr|E7EUU4|E7EUU4_HUMAN Eukaryotic translation initiation factor 4 gamma 1 OS=Homo sapiens GN=EIF4G1 PE=1 SV=1;tr|E7EX73|E7EX73_HUMAN Eukaryotic translation initiation factor 4 gamma 1 OS=Homo sapiens GN=EIF4G1 PE=1 SV=1;tr|E9PGM1|E9PGM1_HUMAN Eukaryotic tr	20	61	61	1	35.7	171.64	0	323.31	4782900	8332300	7500900	7936000	5903000	6484300	8539300	9243300	9190000	10534000	99936000000	1.14385	1.2102	0.900177	0.988822	1.3022	1.40956	1.40143	1.60638	1	1.03009	0.959153	0.951384	1.02278	0.95286	1.01549	0.97675	0.987356	0.988698
P67936;K7EMU5;K7EPB9	P67936	Tropomyosin alpha-4 chain	TPM4	sp|P67936|TPM4_HUMAN Tropomyosin alpha-4 chain OS=Homo sapiens GN=TPM4 PE=1 SV=3	3	25	12	8	60.5	28.521	0	208.17	996530	2062900	1762100	2112600	1377500	1575500	1952300	2301100	2268900	2230700	99688000000	1.15191	1.38104	0.900495	1.02993	1.27625	1.50427	1.48322	1.45825	8	1.22402	0.965916	1.08569	1.02314	0.992473	0.995256	1.04238	1.04498	0.897523
P17987;E7EQR6;F5H282;E7ERF2;F5GZI8;F5GYL4;F5GZ03	P17987	T-complex protein 1 subunit alpha	TCP1	sp|P17987|TCPA_HUMAN T-complex protein 1 subunit alpha OS=Homo sapiens GN=TCP1 PE=1 SV=1;tr|E7EQR6|E7EQR6_HUMAN T-complex protein 1 subunit alpha OS=Homo sapiens GN=TCP1 PE=1 SV=1;tr|F5H282|F5H282_HUMAN T-complex protein 1 subunit alpha OS=Homo sapiens GN=	7	22	22	15	48	60.343	0	323.31	2416400	4065700	3932600	4288500	2907200	3560700	4185200	4839000	4614100	5310500	99661000000	1.21337	1.32318	0.896993	1.09863	1.29131	1.49303	1.42364	1.63851	15	0.99487	1.01745	1.0402	1.01916	1.05867	1.007	1.0346	1.00301	1.00847
P12277;H0YJG0;G3V4N7;G3V461;H0YJK0;P06732	P12277	Creatine kinase B-type	CKB	sp|P12277|KCRB_HUMAN Creatine kinase B-type OS=Homo sapiens GN=CKB PE=1 SV=1;tr|H0YJG0|H0YJG0_HUMAN Creatine kinase B-type (Fragment) OS=Homo sapiens GN=CKB PE=1 SV=1	6	16	16	16	55.1	42.644	0	323.31	2776100	4792100	4617800	5201800	3554700	4410700	4998800	5830400	5731800	6308300	99563000000	1.22032	1.37465	0.939378	1.16559	1.321	1.54076	1.51471	1.66705	16	1.02068	1.02327	1.08066	1.06732	1.1232	1.03015	1.06767	1.06716	1.02604
P62753;A2A3R5;A2A3R7	P62753	40S ribosomal protein S6	RPS6	sp|P62753|RS6_HUMAN 40S ribosomal protein S6 OS=Homo sapiens GN=RPS6 PE=1 SV=1;tr|A2A3R5|A2A3R5_HUMAN 40S ribosomal protein S6 OS=Homo sapiens GN=RPS6 PE=1 SV=1	3	12	12	12	32.1	28.68	0	208.9	1600500	2740200	2766800	2890600	2177200	2329500	2963700	3352400	3134100	3633800	99336000000	1.27482	1.33186	1.00316	1.07333	1.36554	1.54464	1.44405	1.67429	12	1.01234	1.06897	1.04703	1.13979	1.03429	1.06489	1.07035	1.01739	1.0305
P30044	P30044	Peroxiredoxin-5, mitochondrial	PRDX5	sp|P30044|PRDX5_HUMAN Peroxiredoxin-5, mitochondrial OS=Homo sapiens GN=PRDX5 PE=1 SV=4	1	7	7	7	41.1	22.086	0	323.31	1834500	2772100	2962600	3092500	2074200	2658800	2976700	3702300	3207500	4014700	99293000000	1.28624	1.34264	0.900534	1.15434	1.29236	1.60739	1.39257	1.74302	7	0.893492	1.07855	1.0555	1.02319	1.11236	1.00782	1.11384	0.981113	1.0728
P68366;C9JEV8;C9JQ00;C9JDL2	P68366	Tubulin alpha-4A chain	TUBA4A	sp|P68366|TBA4A_HUMAN Tubulin alpha-4A chain OS=Homo sapiens GN=TUBA4A PE=1 SV=1	4	20	3	1	43.1	49.924	0	132	604260	868840	979840	1027000	667120	857960	961020	1182900	1035900	1206900	98804000000	1.33031	1.39434	0.905736	1.16484	1.30476	1.606	1.40642	1.63859	1	0.850189	1.11551	1.09614	1.0291	1.12247	1.01749	1.11288	0.990875	1.00852
Q16531;F5GY55;F5H0Y5;F5H2L3;F5H775;F5GWI0;F5GZY8;F5H581;F5H6C5;F5H238;F5GYG8;F5H198;F5GZ34;F8WF81;F5H4N9;F5H7A0	Q16531	DNA damage-binding protein 1	DDB1	sp|Q16531|DDB1_HUMAN DNA damage-binding protein 1 OS=Homo sapiens GN=DDB1 PE=1 SV=1;tr|F5GY55|F5GY55_HUMAN DNA damage-binding protein 1 OS=Homo sapiens GN=DDB1 PE=1 SV=1	16	42	42	42	36.5	126.97	0	323.31	3654700	6258700	5826400	5967100	4341800	4844000	6345600	6895800	6682700	7639000	98068000000	1.17546	1.20385	0.875946	0.977263	1.28021	1.39121	1.34822	1.54115	42	1.01259	0.98566	0.946389	0.995249	0.941721	0.99834	0.964037	0.949866	0.948547
Q6P2Q9;I3L0J9;I3L3Z8;I3L1T8	Q6P2Q9	Pre-mRNA-processing-splicing factor 8	PRPF8	sp|Q6P2Q9|PRP8_HUMAN Pre-mRNA-processing-splicing factor 8 OS=Homo sapiens GN=PRPF8 PE=1 SV=2	4	93	93	93	43.9	273.6	0	323.31	6423000	11059000	9982700	10659000	7630700	8860000	11157000	12478000	12127000	14521000	97766000000	1.14205	1.21943	0.872978	1.01361	1.2764	1.42753	1.38737	1.66125	93	1.01807	0.957649	0.958638	0.991877	0.97675	0.995371	0.989203	0.977452	1.02247
Q15029;K7EP67;K7EJ74	Q15029	116 kDa U5 small nuclear ribonucleoprotein component	EFTUD2	sp|Q15029|U5S1_HUMAN 116 kDa U5 small nuclear ribonucleoprotein component OS=Homo sapiens GN=EFTUD2 PE=1 SV=1	3	40	39	39	45.6	109.43	0	323.31	4665600	7421600	7358100	7666800	5224500	6323000	7729000	9017700	8414000	10737000	97510000000	1.2175	1.26858	0.864468	1.04623	1.27887	1.49211	1.39222	1.77659	39	0.940567	1.02091	0.997281	0.982208	1.00818	0.997301	1.03395	0.980866	1.09346
P09211;A8MX94;A0A087X2E9	P09211	Glutathione S-transferase P	GSTP1	sp|P09211|GSTP1_HUMAN Glutathione S-transferase P OS=Homo sapiens GN=GSTP1 PE=1 SV=2;tr|A8MX94|A8MX94_HUMAN Glutathione S-transferase P OS=Homo sapiens GN=GSTP1 PE=1 SV=1	3	11	11	11	46.7	23.356	0	323.31	3042300	4978100	4636500	5076300	3694200	4328600	5504700	6512700	5298300	6644900	97415000000	1.15618	1.26585	0.921201	1.0794	1.37267	1.62403	1.32121	1.657	11	0.967523	0.969491	0.995131	1.04667	1.04014	1.07045	1.12537	0.930837	1.01985
P55809;E9PDW2;Q9BYC2	P55809	Succinyl-CoA:3-ketoacid coenzyme A transferase 1, mitochondrial	OXCT1	sp|P55809|SCOT1_HUMAN Succinyl-CoA:3-ketoacid coenzyme A transferase 1, mitochondrial OS=Homo sapiens GN=OXCT1 PE=1 SV=1;tr|E9PDW2|E9PDW2_HUMAN Succinyl-CoA:3-ketoacid coenzyme A transferase 1, mitochondrial OS=Homo sapiens GN=OXCT1 PE=1 SV=1	3	21	21	21	49	56.157	0	323.31	3038100	5536500	5070500	5298400	3792600	4355400	5507200	6196700	6132400	7240600	96821000000	1.18268	1.23584	0.884613	1.01588	1.28454	1.44536	1.43036	1.68885	21	1.07754	0.991714	0.971538	1.0051	0.978938	1.00172	1.00156	1.00774	1.03946
P34932;A0A087WYC1;A0A087WTS8	P34932	Heat shock 70 kDa protein 4	HSPA4	sp|P34932|HSP74_HUMAN Heat shock 70 kDa protein 4 OS=Homo sapiens GN=HSPA4 PE=1 SV=4;tr|A0A087WYC1|A0A087WYC1_HUMAN Heat shock 70 kDa protein 4 OS=Homo sapiens GN=HSPA4 PE=1 SV=1	3	42	42	39	54.9	94.33	0	323.31	5404000	10236000	9285600	9666800	6749900	7533700	10050000	10665000	11260000	12321000	96211000000	1.18742	1.23616	0.863159	0.963389	1.28517	1.36381	1.4399	1.57558	39	1.11999	0.995686	0.971796	0.98072	0.928352	1.00221	0.945052	1.01446	0.969738
P22234;E9PBS1;D6RF62	P22234	Multifunctional protein ADE2;Phosphoribosylaminoimidazole-succinocarboxamide synthase;Phosphoribosylaminoimidazole carboxylase	PAICS	sp|P22234|PUR6_HUMAN Multifunctional protein ADE2 OS=Homo sapiens GN=PAICS PE=1 SV=3;tr|E9PBS1|E9PBS1_HUMAN Multifunctional protein ADE2 (Fragment) OS=Homo sapiens GN=PAICS PE=1 SV=1;tr|D6RF62|D6RF62_HUMAN Multifunctional protein ADE2 OS=Homo sapiens GN=PA	3	20	20	20	40.2	47.079	0	323.31	2301400	3978200	3928100	3985800	2967700	3301600	4074600	4729900	4451500	5066400	96116000000	1.25107	1.26944	0.945188	1.05153	1.29773	1.50643	1.41777	1.61361	20	1.0221	1.04906	0.997959	1.07392	1.01329	1.012	1.04388	0.998867	0.993145
Q08J23	Q08J23	tRNA (cytosine(34)-C(5))-methyltransferase	NSUN2	sp|Q08J23|NSUN2_HUMAN tRNA (cytosine(34)-C(5))-methyltransferase OS=Homo sapiens GN=NSUN2 PE=1 SV=2	1	36	36	36	49.2	86.47	0	323.31	4133500	6565100	6550200	6822500	4967300	5792300	7013700	8389500	7460100	9384400	95925000000	1.2245	1.2754	0.928589	1.08281	1.31114	1.56834	1.39459	1.75432	36	0.939124	1.02678	1.00264	1.05506	1.04343	1.02247	1.08678	0.982541	1.07975
Q5JR95;P62241	Q5JR95	40S ribosomal protein S8	RPS8	tr|Q5JR95|Q5JR95_HUMAN 40S ribosomal protein S8 OS=Homo sapiens GN=RPS8 PE=1 SV=1;sp|P62241|RS8_HUMAN 40S ribosomal protein S8 OS=Homo sapiens GN=RPS8 PE=1 SV=2	2	9	9	9	43.1	21.879	0	323.31	3040400	4595500	5022400	5239500	3611700	4250800	5052700	6082200	5367100	6507600	95772000000	1.31547	1.37233	0.945979	1.11337	1.32341	1.59305	1.40575	1.70447	9	0.89372	1.10306	1.07884	1.07482	1.07288	1.03203	1.10391	0.990404	1.04907
H0Y4R1;P12268;E7ETK5	H0Y4R1	Inosine-5-monophosphate dehydrogenase 2	IMPDH2	tr|H0Y4R1|H0Y4R1_HUMAN Inosine-5-monophosphate dehydrogenase 2 (Fragment) OS=Homo sapiens GN=IMPDH2 PE=1 SV=1;sp|P12268|IMDH2_HUMAN Inosine-5-monophosphate dehydrogenase 2 OS=Homo sapiens GN=IMPDH2 PE=1 SV=2	3	19	19	16	44	50.957	0	323.31	2841400	4312400	4377100	4287200	3187400	3587000	4519400	5078500	4903600	6171500	95513000000	1.22371	1.19858	0.891107	1.00282	1.2635	1.4198	1.37091	1.72538	16	0.8974	1.02612	0.94225	1.01247	0.966352	0.985309	0.983853	0.965854	1.06194
P61353;K7ELC7;K7EQQ9;K7ERY7	P61353	60S ribosomal protein L27	RPL27	sp|P61353|RL27_HUMAN 60S ribosomal protein L27 OS=Homo sapiens GN=RPL27 PE=1 SV=2;tr|K7ELC7|K7ELC7_HUMAN 60S ribosomal protein L27 (Fragment) OS=Homo sapiens GN=RPL27 PE=1 SV=1;tr|K7EQQ9|K7EQQ9_HUMAN 60S ribosomal protein L27 OS=Homo sapiens GN=RPL27 PE=1	4	10	10	10	52.9	15.798	0	267.66	1503600	2976600	2376700	2916800	1856300	2071700	2960700	2847100	3082900	3381800	95346000000	1.06098	1.30208	0.828668	0.924825	1.32168	1.27097	1.37623	1.50966	10	1.17054	0.889665	1.02362	0.941532	0.89119	1.03068	0.880718	0.969606	0.929171
Q15056;REV__B4E135	Q15056	Eukaryotic translation initiation factor 4H	EIF4H	sp|Q15056|IF4H_HUMAN Eukaryotic translation initiation factor 4H OS=Homo sapiens GN=EIF4H PE=1 SV=5	2	14	14	14	54.4	27.385	0	323.31	1149200	2328400	2213400	2377200	1536700	1715400	2336200	2416500	2771600	2566900	94616000000	1.27295	1.36715	0.88377	0.986542	1.34357	1.38975	1.59397	1.47625	14	1.19801	1.06741	1.07477	1.00414	0.950663	1.04775	0.963027	1.12301	0.908603
P61313;E7EQV9;E7ENU7;E7EX53;E7ERA2	P61313	60S ribosomal protein L15;Ribosomal protein L15	RPL15	sp|P61313|RL15_HUMAN 60S ribosomal protein L15 OS=Homo sapiens GN=RPL15 PE=1 SV=2;tr|E7EQV9|E7EQV9_HUMAN Ribosomal protein L15 (Fragment) OS=Homo sapiens GN=RPL15 PE=1 SV=1;tr|E7ENU7|E7ENU7_HUMAN Ribosomal protein L15 (Fragment) OS=Homo sapiens GN=RPL15 PE	5	11	11	11	45.1	24.146	0	165.91	1388000	2419500	1884400	2301700	1573400	1936800	2570000	2979900	2640900	3392100	93876000000	0.989836	1.20903	0.826474	1.01736	1.34997	1.56528	1.38721	1.7818	11	1.03071	0.830009	0.950469	0.939039	0.98036	1.05274	1.08466	0.977339	1.09666
I3L3P7;P62244;H3BVC7	I3L3P7	40S ribosomal protein S15a	RPS15A	tr|I3L3P7|I3L3P7_HUMAN 40S ribosomal protein S15a OS=Homo sapiens GN=RPS15A PE=1 SV=1;sp|P62244|RS15A_HUMAN 40S ribosomal protein S15a OS=Homo sapiens GN=RPS15A PE=1 SV=2	3	7	7	2	64	11.477	0	17.751	1635300	2557600	2600200	2452300	1838000	2077100	2766100	2928600	2905600	3934900	90806000000	1.24029	1.16974	0.87672	0.99077	1.31942	1.39693	1.38596	1.87693	2	0.924772	1.04002	0.919577	0.996129	0.954737	1.02892	0.968004	0.97646	1.15522
Q8NC51	Q8NC51	Plasminogen activator inhibitor 1 RNA-binding protein	SERBP1	sp|Q8NC51|PAIRB_HUMAN Plasminogen activator inhibitor 1 RNA-binding protein OS=Homo sapiens GN=SERBP1 PE=1 SV=2	1	25	25	25	52.2	44.965	0	323.31	2510300	4549000	3870700	4396100	3178900	3391800	4817800	5010500	5036600	5461900	89943000000	1.09662	1.24548	0.900628	0.960945	1.36495	1.41955	1.42694	1.54743	25	1.07149	0.919554	0.979118	1.02329	0.925997	1.06443	0.983673	1.00533	0.952417
Q9NVI7	Q9NVI7	ATPase family AAA domain-containing protein 3A	ATAD3A	sp|Q9NVI7|ATD3A_HUMAN ATPase family AAA domain-containing protein 3A OS=Homo sapiens GN=ATAD3A PE=1 SV=2	1	33	33	1	53.5	71.368	0	323.31	2534800	4633000	3981000	4373100	3014400	3379100	4510400	4605900	4999500	5890500	88356000000	1.1108	1.22021	0.841095	0.942856	1.25852	1.28516	1.39499	1.6436	1	1.08073	0.931442	0.959252	0.955651	0.908565	0.981426	0.890554	0.98282	1.01161
P53999;D6RC37;D6R970	P53999	Activated RNA polymerase II transcriptional coactivator p15	SUB1	sp|P53999|TCP4_HUMAN Activated RNA polymerase II transcriptional coactivator p15 OS=Homo sapiens GN=SUB1 PE=1 SV=3	3	8	8	8	45.7	14.395	0	323.31	2403000	3153100	3988700	3318700	2887700	3146600	3903500	4339900	3823400	4683500	88075000000	1.43579	1.19461	1.03947	1.13266	1.40512	1.56221	1.37629	1.68589	8	0.77586	1.20396	0.939133	1.18105	1.09147	1.09575	1.08253	0.969645	1.03764
P62829;C9JD32;J3KT29;J3KTJ3;B9ZVP7;J3QQT9	P62829	60S ribosomal protein L23	RPL23	sp|P62829|RL23_HUMAN 60S ribosomal protein L23 OS=Homo sapiens GN=RPL23 PE=1 SV=1;tr|C9JD32|C9JD32_HUMAN 60S ribosomal protein L23 (Fragment) OS=Homo sapiens GN=RPL23 PE=1 SV=1;tr|J3KT29|J3KT29_HUMAN 60S ribosomal protein L23 OS=Homo sapiens GN=RPL23 PE=1	6	6	6	6	37.9	14.865	0	102.84	1523400	2571900	2514900	2602500	1787500	2123200	2603000	2957700	2959700	3656100	87511000000	1.22819	1.27097	0.872952	1.0369	1.27121	1.44444	1.44541	1.78551	6	0.998251	1.02987	0.999158	0.991847	0.999185	0.991327	1.00092	1.01835	1.09895
P61254;J3KTJ8;J3QRI7;J3QQQ9;J3QQV1;E5RIT6;J3QRC4;J3KSS0;E5RHH1;J3KS10	P61254	60S ribosomal protein L26	RPL26;RPL26L1	sp|P61254|RL26_HUMAN 60S ribosomal protein L26 OS=Homo sapiens GN=RPL26 PE=1 SV=1;tr|J3KTJ8|J3KTJ8_HUMAN 60S ribosomal protein L26 (Fragment) OS=Homo sapiens GN=RPL26 PE=4 SV=5;tr|J3QRI7|J3QRI7_HUMAN 60S ribosomal protein L26 (Fragment) OS=Homo sapiens GN=	10	11	11	2	42.1	17.258	0	27.838	1027500	2296500	1636100	2072900	1360200	1338100	2048400	1919900	2320600	2457200	87386000000	0.984416	1.24723	0.818412	0.805114	1.23249	1.15517	1.39627	1.47846	2	1.32155	0.825464	0.980497	0.929879	0.775833	0.96113	0.800477	0.983722	0.909965
P41252;J3KR24;A0A0A0MSX9;Q5TCD1;Q5TCC6	P41252	Isoleucine--tRNA ligase, cytoplasmic	IARS	sp|P41252|SYIC_HUMAN Isoleucine--tRNA ligase, cytoplasmic OS=Homo sapiens GN=IARS PE=1 SV=2;tr|J3KR24|J3KR24_HUMAN Isoleucine--tRNA ligase, cytoplasmic OS=Homo sapiens GN=IARS PE=1 SV=1;tr|A0A0A0MSX9|A0A0A0MSX9_HUMAN Isoleucine--tRNA ligase, cytoplasmic OS	5	40	40	40	32.8	144.5	0	323.31	3336800	5947200	5367400	5708000	3907900	4547000	5689000	6537900	6339600	7417500	86967000000	1.15627	1.22964	0.841857	0.979535	1.22555	1.40842	1.3657	1.59791	40	1.05386	0.969568	0.966669	0.956517	0.94391	0.955717	0.975966	0.962188	0.983484
Q9P2J5;A0A087WXY1	Q9P2J5	Leucine--tRNA ligase, cytoplasmic	LARS	sp|Q9P2J5|SYLC_HUMAN Leucine--tRNA ligase, cytoplasmic OS=Homo sapiens GN=LARS PE=1 SV=2	2	42	42	42	36.8	134.46	0	323.31	4647800	7315300	7179600	7484300	5339200	6438000	7557800	9090800	8280400	10359000	86914000000	1.20029	1.25123	0.892611	1.07631	1.26352	1.51981	1.38432	1.73183	42	0.930646	1.00648	0.983641	1.01418	1.03717	0.985327	1.05315	0.975305	1.06591
P62820;E7END7	P62820	Ras-related protein Rab-1A	RAB1A	sp|P62820|RAB1A_HUMAN Ras-related protein Rab-1A OS=Homo sapiens GN=RAB1A PE=1 SV=3;tr|E7END7|E7END7_HUMAN Ras-related protein Rab-1A OS=Homo sapiens GN=RAB1A PE=1 SV=1	2	12	12	5	62	22.677	0	323.31	2569200	4399900	4223500	4163300	2839600	3446500	4364600	4791800	4835300	5543800	86074000000	1.21206	1.19479	0.814912	0.98908	1.25256	1.37516	1.38764	1.59097	5	1.01262	1.01635	0.939269	0.925902	0.953109	0.976779	0.952914	0.977642	0.97921
Q01518;Q5T0R1;Q5T0R5;Q5T0R4;Q5T0R3;Q5T0R2;Q5T0R7;Q5T0R6;Q5T0S3;Q5T0R8	Q01518	Adenylyl cyclase-associated protein 1	CAP1	sp|Q01518|CAP1_HUMAN Adenylyl cyclase-associated protein 1 OS=Homo sapiens GN=CAP1 PE=1 SV=5	10	18	18	10	40.6	51.901	0	323.31	2411100	4329700	4050400	4254100	2880500	3481400	4300300	4912800	4780200	5335100	85954000000	1.20176	1.26219	0.854646	1.03293	1.2759	1.45763	1.41829	1.58293	10	1.0618	1.00771	0.99226	0.971049	0.995367	0.994984	1.01006	0.999235	0.974263
P35232;C9JW96;C9JZ20;E7ESE2;E9PCW0;D6RBK0	P35232	Prohibitin	PHB	sp|P35232|PHB_HUMAN Prohibitin OS=Homo sapiens GN=PHB PE=1 SV=1;tr|C9JW96|C9JW96_HUMAN Prohibitin (Fragment) OS=Homo sapiens GN=PHB PE=1 SV=2;tr|C9JZ20|C9JZ20_HUMAN Prohibitin (Fragment) OS=Homo sapiens GN=PHB PE=1 SV=1;tr|E7ESE2|E7ESE2_HUMAN Prohibitin (F	6	15	15	15	66.2	29.804	0	323.31	1760100	3133700	3240200	3098700	2231600	2604200	3316800	3644200	3595100	4138500	85874000000	1.32421	1.26638	0.912011	1.06429	1.35551	1.48931	1.46925	1.69132	15	1.05274	1.11039	0.995548	1.03623	1.02558	1.05706	1.03202	1.03514	1.04098
O43143	O43143	Pre-mRNA-splicing factor ATP-dependent RNA helicase DHX15	DHX15	sp|O43143|DHX15_HUMAN Pre-mRNA-splicing factor ATP-dependent RNA helicase DHX15 OS=Homo sapiens GN=DHX15 PE=1 SV=2	1	32	32	31	35.8	90.932	0	323.31	3952700	6227700	6346200	6651100	4602000	5433000	6548700	7684300	7154900	8349700	84808000000	1.24675	1.30665	0.90409	1.06735	1.28653	1.50963	1.40562	1.64035	31	0.931609	1.04544	1.02721	1.02723	1.02853	1.00327	1.04609	0.990311	1.0096
P46783;Q9NQ39	P46783	40S ribosomal protein S10	RPS10	sp|P46783|RS10_HUMAN 40S ribosomal protein S10 OS=Homo sapiens GN=RPS10 PE=1 SV=1	2	11	10	2	54.5	18.898	0	176.23	1564500	3358400	2651400	3329100	2096600	2449500	3254300	3522900	3725800	3875800	84634000000	1.07717	1.3525	0.851774	0.995145	1.32211	1.43123	1.51366	1.5746	2	1.26928	0.903241	1.06325	0.967785	0.958953	1.03102	0.99177	1.06643	0.969138
P61981	P61981	14-3-3 protein gamma;14-3-3 protein gamma, N-terminally processed	YWHAG	sp|P61981|1433G_HUMAN 14-3-3 protein gamma OS=Homo sapiens GN=YWHAG PE=1 SV=2	1	15	11	10	53.4	28.302	0	323.31	2355600	3969100	3463300	3891800	2796700	3075300	4057800	4226800	4285400	4508700	84030000000	1.09517	1.23067	0.884374	0.972473	1.28316	1.3366	1.35513	1.42574	10	0.9963	0.918332	0.967475	1.00483	0.937105	1.00064	0.926197	0.954739	0.877519
Q9Y266;A0A0A0MSU9;A0A0A0MSS4	Q9Y266	Nuclear migration protein nudC	NUDC	sp|Q9Y266|NUDC_HUMAN Nuclear migration protein nudC OS=Homo sapiens GN=NUDC PE=1 SV=1	3	23	23	23	55	38.242	0	323.31	3072200	5434100	5164300	5392300	3876500	4368400	5480800	6019700	5901900	6247000	83690000000	1.21423	1.26784	0.911442	1.0271	1.28864	1.41535	1.38765	1.46879	23	1.04587	1.01817	0.996695	1.03558	0.989743	1.00492	0.980767	0.977652	0.904016
P49207	P49207	60S ribosomal protein L34	RPL34	sp|P49207|RL34_HUMAN 60S ribosomal protein L34 OS=Homo sapiens GN=RPL34 PE=1 SV=3	1	6	6	6	28.2	13.293	0	21.707	1320300	2169800	1792100	2104400	1378100	1488000	1975000	2010600	2256700	2714800	83482000000	1.02696	1.20593	0.789719	0.852698	1.13177	1.15217	1.2932	1.55571	6	0.971732	0.86114	0.948024	0.897279	0.821686	0.882588	0.798398	0.911106	0.957514
P45880;A0A0A0MR02;Q5JSD2;Q5JSD1;A2A3S1	P45880	Voltage-dependent anion-selective channel protein 2	VDAC2	sp|P45880|VDAC2_HUMAN Voltage-dependent anion-selective channel protein 2 OS=Homo sapiens GN=VDAC2 PE=1 SV=2;tr|A0A0A0MR02|A0A0A0MR02_HUMAN Voltage-dependent anion-selective channel protein 2 (Fragment) OS=Homo sapiens GN=VDAC2 PE=1 SV=1;tr|Q5JSD2|Q5JSD2_H	5	12	12	12	38.4	31.566	0	323.31	2139100	3456500	3580600	3544200	2360900	2831500	3524200	4287300	3887000	4969600	82971000000	1.27979	1.26678	0.843842	1.01205	1.25963	1.53238	1.38931	1.77625	12	0.955444	1.07315	0.995865	0.958772	0.975238	0.982296	1.06186	0.978816	1.09325
A6NLN1;P26599;A0A0D9SF20;K7ES59;A0A087WU68;K7EKJ7;K7EK45;A0A087WUW5;K7ELW5	A6NLN1	Polypyrimidine tract-binding protein 1	PTBP1	tr|A6NLN1|A6NLN1_HUMAN Polypyrimidine tract binding protein 1, isoform CRA_b OS=Homo sapiens GN=PTBP1 PE=1 SV=4;sp|P26599|PTBP1_HUMAN Polypyrimidine tract-binding protein 1 OS=Homo sapiens GN=PTBP1 PE=1 SV=1	9	13	13	10	37.4	56.51	0	323.31	1331700	2697600	2268100	2542200	1578100	1892100	2672800	2648500	2978700	3039800	82710000000	1.1258	1.26186	0.783312	0.939171	1.32668	1.31462	1.47852	1.50885	10	1.19776	0.944022	0.991994	0.889999	0.905014	1.03458	0.910965	1.04167	0.928668
P05023;M0R116;A0A0A0MT26;P13637;B1AKY9;P50993;H0Y7C1;Q5TC01;Q5TC02;Q13733;P20648;Q5TC05;M0QXF2;E9PRA5	P05023	Sodium/potassium-transporting ATPase subunit alpha-1	ATP1A1	sp|P05023|AT1A1_HUMAN Sodium/potassium-transporting ATPase subunit alpha-1 OS=Homo sapiens GN=ATP1A1 PE=1 SV=1	14	43	43	39	41.4	112.89	0	323.31	3616500	6093300	5766200	6195600	4493400	4987600	6229200	6925200	6819600	7610700	82397000000	1.18771	1.27615	0.925539	1.02733	1.28307	1.42644	1.40468	1.56763	39	0.996239	0.99593	1.00323	1.0516	0.98997	1.00058	0.988447	0.98965	0.964849
Q96AE4;E9PEB5	Q96AE4	Far upstream element-binding protein 1	FUBP1	sp|Q96AE4|FUBP1_HUMAN Far upstream element-binding protein 1 OS=Homo sapiens GN=FUBP1 PE=1 SV=3;tr|E9PEB5|E9PEB5_HUMAN Far upstream element-binding protein 1 OS=Homo sapiens GN=FUBP1 PE=1 SV=1	2	28	24	14	48.8	67.56	0	323.31	2458000	4458500	4026900	4271800	3143500	3483700	4349600	4674800	4981300	5543100	81468000000	1.16443	1.23525	0.908986	1.00736	1.25775	1.35178	1.44041	1.60286	14	1.07252	0.976414	0.971077	1.03279	0.970723	0.980825	0.936716	1.01482	0.986533
K7ERI7;P35268;K7EJT5;K7EP65;K7EKS7;K7ELC4;K7EMH1	K7ERI7	60S ribosomal protein L22	RPL22	tr|K7ERI7|K7ERI7_HUMAN 60S ribosomal protein L22 OS=Homo sapiens GN=RPL22 PE=1 SV=1;sp|P35268|RL22_HUMAN 60S ribosomal protein L22 OS=Homo sapiens GN=RPL22 PE=1 SV=2;tr|K7EJT5|K7EJT5_HUMAN 60S ribosomal protein L22 (Fragment) OS=Homo sapiens GN=RPL22 PE=1	7	3	3	3	41.1	11.168	0	89.16	481420	700040	743210	819330	556630	664820	765080	949240	812710	968530	81237000000	1.25812	1.38698	0.942275	1.12542	1.29514	1.60689	1.37577	1.63955	3	0.859802	1.05497	1.09036	1.07061	1.08449	1.00999	1.1135	0.969281	1.00911
Q99623;J3KPX7;F5GY37;F5GWA7;F5H3X6;F5H0C5;F5H2D2;U3KPZ5	Q99623	Prohibitin-2	PHB2	sp|Q99623|PHB2_HUMAN Prohibitin-2 OS=Homo sapiens GN=PHB2 PE=1 SV=2;tr|J3KPX7|J3KPX7_HUMAN Prohibitin-2 OS=Homo sapiens GN=PHB2 PE=1 SV=2;tr|F5GY37|F5GY37_HUMAN Prohibitin-2 OS=Homo sapiens GN=PHB2 PE=1 SV=1;tr|F5GWA7|F5GWA7_HUMAN Prohibitin-2 (Fragment) O	8	23	23	23	79.9	33.296	0	323.31	2212400	4101900	3545800	3788600	2556500	2995300	4021700	4158500	4419700	4841700	81090000000	1.1231	1.20001	0.809749	0.948735	1.27384	1.31717	1.3999	1.53357	23	1.09628	0.941756	0.943371	0.920037	0.914231	0.993375	0.912731	0.986281	0.943882
P54136;E5RJM9;E5RH09	P54136	Arginine--tRNA ligase, cytoplasmic	RARS	sp|P54136|SYRC_HUMAN Arginine--tRNA ligase, cytoplasmic OS=Homo sapiens GN=RARS PE=1 SV=2	3	33	33	33	43.6	75.378	0	323.31	3797200	5892700	5897000	5950700	4450200	5041900	6276000	6992000	6624400	8307600	80571000000	1.21714	1.22823	0.918523	1.04065	1.29537	1.44315	1.36728	1.71469	33	0.917594	1.02061	0.965557	1.04363	1.0028	1.01016	1.00003	0.963297	1.05536
B4DJV2;O75390;A0A0C4DGI3;H0YIC4;F8VTT8;F8W4S1;H0YH82;F8VPF9;F8VU34;F8VPA1;F8VR34;F8W1S4;F8W642;F8W0J2;F8VZK9;F8VX07;F8VRP1;F8VX68;F8VWQ5;F8VRI6	B4DJV2	Citrate synthase;Citrate synthase, mitochondrial	CS	tr|B4DJV2|B4DJV2_HUMAN Citrate synthase OS=Homo sapiens GN=CS PE=1 SV=1;sp|O75390|CISY_HUMAN Citrate synthase, mitochondrial OS=Homo sapiens GN=CS PE=1 SV=2;tr|A0A0C4DGI3|A0A0C4DGI3_HUMAN Citrate synthase OS=Homo sapiens GN=CS PE=1 SV=1	20	16	16	15	36	50.431	0	323.31	2404700	4285900	3883800	4158600	2787500	3310100	4204500	4670200	4567200	5479200	80331000000	1.16097	1.24312	0.833259	0.989478	1.25684	1.39605	1.36526	1.63788	15	1.05385	0.973512	0.977262	0.946748	0.953492	0.980117	0.967391	0.961874	1.00809
M0QWZ7;Q9NP81;M0R2C6;M0R259;M0QX29;B4DJM9;M0R2H5;M0R1C0	M0QWZ7	Serine--tRNA ligase, mitochondrial	SARS2	tr|M0QWZ7|M0QWZ7_HUMAN Serine--tRNA ligase, mitochondrial OS=Homo sapiens GN=SARS2 PE=1 SV=1;sp|Q9NP81|SYSM_HUMAN Serine--tRNA ligase, mitochondrial OS=Homo sapiens GN=SARS2 PE=1 SV=1;tr|M0R2C6|M0R2C6_HUMAN Uncharacterized protein (Fragment) OS=Homo sapien	8	16	16	16	33.6	58.182	0	194.81	421250	709780	699050	722940	505430	583300	733960	819150	845430	943540	79253000000	1.23613	1.27837	0.893752	1.03145	1.29786	1.4485	1.49497	1.66846	16	0.996285	1.03653	1.00498	1.01548	0.993937	1.01211	1.00374	1.05326	1.02691
Q01813;B1APP6;B1APP8;Q5VSR5;H0Y757;V9GYV7;V9GY25;H0Y3Y3	Q01813	ATP-dependent 6-phosphofructokinase, platelet type	PFKP	sp|Q01813|PFKAP_HUMAN ATP-dependent 6-phosphofructokinase, platelet type OS=Homo sapiens GN=PFKP PE=1 SV=2	8	26	26	22	31.9	85.595	0	323.31	3217600	4881300	5249200	5552900	3740200	4488500	5201400	6361700	5624500	7316500	79178000000	1.29627	1.37127	0.923632	1.10842	1.28447	1.571	1.38895	1.80679	22	0.897022	1.08697	1.07801	1.04943	1.06811	1.00167	1.08863	0.978568	1.11205
Q53Z07;P32969;D6RAN4;H0Y9V9;E7ESE0;H0Y9R4	Q53Z07	60S ribosomal protein L9	RPL9	tr|Q53Z07|Q53Z07_HUMAN 60S ribosomal protein L9 OS=Homo sapiens GN=RPL9 PE=2 SV=1;sp|P32969|RL9_HUMAN 60S ribosomal protein L9 OS=Homo sapiens GN=RPL9 PE=1 SV=1;tr|D6RAN4|D6RAN4_HUMAN 60S ribosomal protein L9 (Fragment) OS=Homo sapiens GN=RPL9 PE=1 SV=5;tr	6	8	8	8	35.4	21.863	0	323.31	1706900	2742800	2760000	2856200	2006300	2445700	2882800	3357000	3190000	3833400	78910000000	1.24053	1.28377	0.901769	1.09927	1.29573	1.50887	1.4338	1.72299	8	0.950136	1.04023	1.00922	1.02459	1.05929	1.01044	1.04557	1.01017	1.06047
Q13423;D6RAI5;D6RHU2	Q13423	NAD(P) transhydrogenase, mitochondrial	NNT	sp|Q13423|NNTM_HUMAN NAD(P) transhydrogenase, mitochondrial OS=Homo sapiens GN=NNT PE=1 SV=3	3	35	35	7	35.2	113.89	0	323.31	3746700	6353600	5992000	6309000	4318800	5045000	6441200	7273800	6925000	8152100	78507000000	1.1865	1.24927	0.855183	0.99898	1.27545	1.44031	1.37125	1.61423	7	1.0027	0.994917	0.982099	0.971658	0.962649	0.994629	0.998064	0.966092	0.993528
P46779;H0YKD8;H0YMF4;H0YLP6	P46779	60S ribosomal protein L28	RPL28	sp|P46779|RL28_HUMAN 60S ribosomal protein L28 OS=Homo sapiens GN=RPL28 PE=1 SV=3;tr|H0YKD8|H0YKD8_HUMAN 60S ribosomal protein L28 OS=Homo sapiens GN=RPL28 PE=1 SV=1;tr|H0YMF4|H0YMF4_HUMAN 60S ribosomal protein L28 OS=Homo sapiens GN=RPL28 PE=1 SV=1;tr|H0Y	4	11	11	11	57.7	15.747	0	143.01	1366800	2750400	2130500	2288100	1721300	1672600	2459300	2288200	2907100	3156000	78146000000	1.03493	1.11148	0.836151	0.812494	1.19465	1.11153	1.41217	1.53308	11	1.18985	0.867819	0.87378	0.950034	0.782945	0.931619	0.770235	0.994927	0.943583
P12004	P12004	Proliferating cell nuclear antigen	PCNA	sp|P12004|PCNA_HUMAN Proliferating cell nuclear antigen OS=Homo sapiens GN=PCNA PE=1 SV=1	1	12	12	12	46.7	28.768	0	323.31	2141600	3879900	3499400	3658700	2488400	2968400	3722200	4029500	4216500	4570000	77584000000	1.1623	1.21521	0.826505	0.985934	1.2363	1.33837	1.40048	1.51789	12	1.07123	0.974627	0.955325	0.939074	0.950077	0.964103	0.927423	0.986689	0.934236
Q13151	Q13151	Heterogeneous nuclear ribonucleoprotein A0	HNRNPA0	sp|Q13151|ROA0_HUMAN Heterogeneous nuclear ribonucleoprotein A0 OS=Homo sapiens GN=HNRNPA0 PE=1 SV=1	1	9	9	9	32.1	30.84	0	323.31	929090	1758400	1380800	1499200	1078100	1259400	1658100	1775700	1810600	1990400	77297000000	1.02758	1.11569	0.80231	0.937231	1.23394	1.32146	1.34743	1.48123	9	1.11908	0.861655	0.877085	0.911584	0.903146	0.96226	0.915702	0.949311	0.911672
P22102;F8WD69;C9JBJ1;C9JTV6;C9JZG2;C9JKQ7;H7C366	P22102	Trifunctional purine biosynthetic protein adenosine-3;Phosphoribosylamine--glycine ligase;Phosphoribosylformylglycinamidine cyclo-ligase;Phosphoribosylglycinamide formyltransferase	GART	sp|P22102|PUR2_HUMAN Trifunctional purine biosynthetic protein adenosine-3 OS=Homo sapiens GN=GART PE=1 SV=1	7	32	32	32	34.4	107.77	0	323.31	2414200	4532100	4060200	4437300	2939500	3539900	4304200	4821400	4975100	5817400	76998000000	1.16903	1.2776	0.84635	1.01922	1.23928	1.38819	1.43245	1.67496	32	1.11001	0.980264	1.00437	0.961622	0.982151	0.966424	0.961947	1.00921	1.03091
P25786;F5GX11;B4DEV8;F5H112	P25786	Proteasome subunit alpha type-1	PSMA1	sp|P25786|PSA1_HUMAN Proteasome subunit alpha type-1 OS=Homo sapiens GN=PSMA1 PE=1 SV=1;tr|F5GX11|F5GX11_HUMAN Proteasome subunit alpha type-1 OS=Homo sapiens GN=PSMA1 PE=1 SV=1	4	17	17	17	50.6	29.555	0	323.31	1520500	2580100	2551100	2663500	1868100	2095400	2679000	2992000	2952700	3405300	76216000000	1.24426	1.29908	0.911135	1.022	1.30664	1.4593	1.44013	1.66088	17	1.00334	1.04335	1.02126	1.03523	0.984828	1.01895	1.01122	1.01462	1.02224
K7ELL7;P14314;K7EPW7;A0A0C4DGP4;K7EKX1;K7EJ70	K7ELL7	Glucosidase 2 subunit beta	PRKCSH	tr|K7ELL7|K7ELL7_HUMAN Glucosidase 2 subunit beta OS=Homo sapiens GN=PRKCSH PE=1 SV=1;sp|P14314|GLU2B_HUMAN Glucosidase 2 subunit beta OS=Homo sapiens GN=PRKCSH PE=1 SV=2	6	19	19	19	30.1	60.192	0	323.31	2348300	3560800	3611200	3780100	2793500	3179700	3830900	4502900	3998100	4618800	76060000000	1.22225	1.27942	0.945491	1.0762	1.29661	1.52406	1.3532	1.56328	19	0.896589	1.0249	1.0058	1.07427	1.03706	1.01113	1.05609	0.953379	0.962172
E9PLK3;P55786;A6NEC2;H0YDG0;E9PP11;H0YCQ5;E9PJ74;E9PJY4;E9PPD4;E9PRQ5;E9PI82;E9PJF9;E9PPZ2	E9PLK3	Puromycin-sensitive aminopeptidase	NPEPPS	tr|E9PLK3|E9PLK3_HUMAN Puromycin-sensitive aminopeptidase OS=Homo sapiens GN=NPEPPS PE=1 SV=1;sp|P55786|PSA_HUMAN Puromycin-sensitive aminopeptidase OS=Homo sapiens GN=NPEPPS PE=1 SV=2	13	40	40	40	43.6	102.99	0	323.31	3075200	4896300	4881500	5138400	3572300	4107500	5201800	5832100	5473300	6733300	74894000000	1.22474	1.28919	0.896268	1.03055	1.3051	1.46324	1.37322	1.68934	40	0.941444	1.02698	1.01348	1.01834	0.993067	1.01775	1.01395	0.967481	1.03976
P09874;Q5VX84;Q5VX85	P09874	Poly [ADP-ribose] polymerase 1	PARP1	sp|P09874|PARP1_HUMAN Poly [ADP-ribose] polymerase 1 OS=Homo sapiens GN=PARP1 PE=1 SV=4	3	44	44	44	40.4	113.08	0	323.31	3692600	6338700	6353800	6479400	4492400	5398800	6547700	8005800	7135600	8759600	74881000000	1.26679	1.29184	0.895677	1.07639	1.30545	1.59616	1.42267	1.74645	44	1.015	1.06225	1.01556	1.01767	1.03724	1.01803	1.10606	1.00232	1.07491
Q5H8X8;O95399	Q5H8X8	Urotensin-2	UTS2	tr|Q5H8X8|Q5H8X8_HUMAN Urotensin-2 OS=Homo sapiens GN=UTS2 PE=1 SV=1;sp|O95399|UTS2_HUMAN Urotensin-2 OS=Homo sapiens GN=UTS2 PE=1 SV=1	2	1	1	1	5.8	16.276	0	10.117	213260	331530	325940	334860	221810	273700	330670	369450	355200	389370	74766000000	1.19657	1.22932	0.814295	1.00479	1.21394	1.3563	1.30399	1.42943	1	0.919206	1.00336	0.966414	0.925202	0.968248	0.94666	0.939849	0.918707	0.879789
P15559;B4DLR8;H3BNV2;H3BRK3	P15559	NAD(P)H dehydrogenase [quinone] 1	NQO1	sp|P15559|NQO1_HUMAN NAD(P)H dehydrogenase [quinone] 1 OS=Homo sapiens GN=NQO1 PE=1 SV=1;tr|B4DLR8|B4DLR8_HUMAN NAD(P)H dehydrogenase [quinone] 1 OS=Homo sapiens GN=NQO1 PE=1 SV=1;tr|H3BNV2|H3BNV2_HUMAN NAD(P)H dehydrogenase [quinone] 1 OS=Homo sapiens GN=	4	14	14	14	47.4	30.867	0	323.31	2378800	4402300	3947400	4284000	2765300	3374500	4375100	4703200	4784800	5447600	74542000000	1.16424	1.26351	0.81559	0.995266	1.29038	1.38715	1.41122	1.6067	14	1.09426	0.976248	0.993295	0.926673	0.95907	1.00627	0.961224	0.994253	0.988895
O00299	O00299	Chloride intracellular channel protein 1	CLIC1	sp|O00299|CLIC1_HUMAN Chloride intracellular channel protein 1 OS=Homo sapiens GN=CLIC1 PE=1 SV=4	1	8	8	8	41.5	26.922	0	323.31	1194100	1695700	1764100	1559400	1391500	1367300	1863100	1947300	1864500	2273300	73838000000	1.22091	1.07924	0.963042	0.946294	1.28943	1.34771	1.2904	1.57333	8	0.839669	1.02378	0.848436	1.09421	0.911878	1.00553	0.933892	0.909134	0.968354
A0A087WUK2;O14979	A0A087WUK2	Heterogeneous nuclear ribonucleoprotein D-like	HNRNPDL	tr|A0A087WUK2|A0A087WUK2_HUMAN Heterogeneous nuclear ribonucleoprotein D-like OS=Homo sapiens GN=HNRNPDL PE=1 SV=1;sp|O14979|HNRDL_HUMAN Heterogeneous nuclear ribonucleoprotein D-like OS=Homo sapiens GN=HNRNPDL PE=1 SV=3	2	17	17	16	38	40.04	0	323.31	2214200	3562900	3224700	3520100	2523100	3202000	3672700	4577800	3899600	4923100	73797000000	1.11637	1.21864	0.873483	1.10851	1.27147	1.58481	1.35002	1.70435	16	0.951451	0.936114	0.958019	0.992451	1.0682	0.991526	1.09819	0.951137	1.049
Q15366;H3BRU6;F8VZX2;H3BSS4;F8W0G4;F8VXH9;F8W1G6;F8VRH0;J3QT27;E9PFP8;P57721;H3BND9	Q15366	Poly(rC)-binding protein 2	PCBP2	sp|Q15366|PCBP2_HUMAN Poly(rC)-binding protein 2 OS=Homo sapiens GN=PCBP2 PE=1 SV=1;tr|H3BRU6|H3BRU6_HUMAN Poly(rC)-binding protein 2 (Fragment) OS=Homo sapiens GN=PCBP2 PE=1 SV=1;tr|F8VZX2|F8VZX2_HUMAN Poly(rC)-binding protein 2 OS=Homo sapiens GN=PCBP2 P	12	13	13	9	40	38.58	0	323.31	1789400	3270100	3151300	2885000	2247800	2456200	3323300	3399800	3763000	4189800	73794000000	1.2457	1.14043	0.888546	0.970926	1.31369	1.34393	1.4875	1.65621	9	1.08057	1.04456	0.896535	1.00957	0.935615	1.02445	0.931274	1.048	1.01937
Q12906;K7EKJ9;K7ER69;K7EQR9;K7ERM6;K7ENK6;K7EM82;K7EJ09;K7EKY0;K7EQ75;K7ELV3	Q12906	Interleukin enhancer-binding factor 3	ILF3	sp|Q12906|ILF3_HUMAN Interleukin enhancer-binding factor 3 OS=Homo sapiens GN=ILF3 PE=1 SV=3	11	25	25	23	30.6	95.337	0	323.31	3225200	5616000	5105800	5579500	3961400	4396400	5610300	6036100	6101100	6909000	72905000000	1.155	1.26216	0.896123	0.994526	1.26913	1.36545	1.38015	1.56291	23	1.0296	0.968505	0.992232	1.01817	0.958356	0.9897	0.946186	0.972367	0.961942
P54577;A0A0C4DGZ5	P54577	Tyrosine--tRNA ligase, cytoplasmic;Tyrosine--tRNA ligase, cytoplasmic, N-terminally processed;Tyrosine--tRNA ligase	YARS	sp|P54577|SYYC_HUMAN Tyrosine--tRNA ligase, cytoplasmic OS=Homo sapiens GN=YARS PE=1 SV=4;tr|A0A0C4DGZ5|A0A0C4DGZ5_HUMAN Tyrosine--tRNA ligase OS=Homo sapiens GN=YARS PE=1 SV=1	2	33	33	33	52.8	59.143	0	210.34	2796700	5084500	4562500	4775900	3387000	3729300	5067500	5357600	5390100	6285300	72776000000	1.15782	1.21197	0.859514	0.946379	1.28597	1.35959	1.36784	1.59501	33	1.07498	0.970867	0.952779	0.976579	0.91196	1.00284	0.942127	0.96369	0.9817
C9JNW5;P83731;C9JXB8	C9JNW5	60S ribosomal protein L24	RPL24	tr|C9JNW5|C9JNW5_HUMAN 60S ribosomal protein L24 OS=Homo sapiens GN=RPL24 PE=1 SV=1;sp|P83731|RL24_HUMAN 60S ribosomal protein L24 OS=Homo sapiens GN=RPL24 PE=1 SV=1;tr|C9JXB8|C9JXB8_HUMAN 60S ribosomal protein L24 OS=Homo sapiens GN=RPL24 PE=1 SV=1	3	8	8	8	36	17.542	0	67.862	1582200	2706400	2422900	2538400	1794700	2008600	2814400	2891700	2916000	3311200	72633000000	1.12993	1.18379	0.836963	0.936716	1.3125	1.34855	1.35988	1.54419	8	1.01142	0.947478	0.930623	0.950957	0.902649	1.02353	0.934478	0.958087	0.950419
P40925;B9A041;B8ZZ51;C9JF79;C9JRL4;C9JLV6	P40925	Malate dehydrogenase, cytoplasmic	MDH1	sp|P40925|MDHC_HUMAN Malate dehydrogenase, cytoplasmic OS=Homo sapiens GN=MDH1 PE=1 SV=4;tr|B9A041|B9A041_HUMAN Malate dehydrogenase, cytoplasmic OS=Homo sapiens GN=MDH1 PE=1 SV=1;tr|B8ZZ51|B8ZZ51_HUMAN Malate dehydrogenase, cytoplasmic OS=Homo sapiens GN=	6	15	15	15	37.1	36.426	0	172.19	1952100	3840200	3399300	3550200	2304200	2695700	3521400	3745100	3908300	4360100	72603000000	1.17373	1.22583	0.795608	0.930787	1.21589	1.29313	1.34948	1.50548	15	1.16319	0.98421	0.963676	0.903969	0.896936	0.948185	0.896074	0.950758	0.926596
Q92945;A0A087WTP3;M0R0I5;M0QYH3;M0QXW7;M0R3J3;M0R0C6;M0R251;M0QYG1;M0R263	Q92945	Far upstream element-binding protein 2	KHSRP	sp|Q92945|FUBP2_HUMAN Far upstream element-binding protein 2 OS=Homo sapiens GN=KHSRP PE=1 SV=4;tr|A0A087WTP3|A0A087WTP3_HUMAN Far upstream element-binding protein 2 OS=Homo sapiens GN=KHSRP PE=1 SV=1;tr|M0R0I5|M0R0I5_HUMAN Far upstream element-binding pro	10	30	30	26	47.4	73.114	0	323.31	2305600	4159400	3705300	3952400	2804100	3115800	4092100	4339000	4531000	4978500	72496000000	1.14626	1.22271	0.867471	0.963898	1.26592	1.3423	1.4017	1.54014	26	1.06671	0.961179	0.961217	0.98562	0.928842	0.987203	0.930149	0.987549	0.947927
P40939;H0YFD6	P40939	Trifunctional enzyme subunit alpha, mitochondrial;Long-chain enoyl-CoA hydratase;Long chain 3-hydroxyacyl-CoA dehydrogenase	HADHA	sp|P40939|ECHA_HUMAN Trifunctional enzyme subunit alpha, mitochondrial OS=Homo sapiens GN=HADHA PE=1 SV=2	2	34	34	34	50.7	82.999	0	323.31	3701100	6439600	5959200	6079800	4367700	5120900	6384600	7247700	7124100	8560000	72475000000	1.1753	1.19909	0.86142	1.00997	1.2592	1.42943	1.40505	1.68825	34	1.02879	0.985529	0.94265	0.978745	0.973238	0.981961	0.990521	0.989909	1.03908
Q9NR30	Q9NR30	Nucleolar RNA helicase 2	DDX21	sp|Q9NR30|DDX21_HUMAN Nucleolar RNA helicase 2 OS=Homo sapiens GN=DDX21 PE=1 SV=5	1	30	30	29	37.4	87.343	0	323.31	3300200	5738900	5570000	5748200	4137500	4645600	6071400	6928000	6491400	7288100	72399000000	1.23242	1.27185	0.915467	1.02789	1.34336	1.5329	1.43629	1.61257	29	1.02822	1.03343	0.999852	1.04015	0.990507	1.04759	1.06222	1.01192	0.992508
Q14247;H0YCD9;H0YEV2	Q14247	Src substrate cortactin	CTTN	sp|Q14247|SRC8_HUMAN Src substrate cortactin OS=Homo sapiens GN=CTTN PE=1 SV=2	3	26	26	26	41.1	61.585	0	323.31	2316200	3669500	3854000	3646500	2546700	3083400	3722400	4378700	3999100	4779200	71898000000	1.28774	1.2184	0.850928	1.03026	1.24376	1.46305	1.33622	1.59687	26	0.936765	1.07981	0.957834	0.966824	0.992786	0.969922	1.01382	0.941413	0.982846
E7EX17;P23588;F8VX11;F8VP89;F8VSC7;F8W0K0;F8VYE9;F8VRU1;REV__F8VX11;REV__P23588;REV__E7EX17	E7EX17	Eukaryotic translation initiation factor 4B	EIF4B	tr|E7EX17|E7EX17_HUMAN Eukaryotic translation initiation factor 4B OS=Homo sapiens GN=EIF4B PE=1 SV=1;sp|P23588|IF4B_HUMAN Eukaryotic translation initiation factor 4B OS=Homo sapiens GN=EIF4B PE=1 SV=2;tr|F8VX11|F8VX11_HUMAN Eukaryotic translation initiati	11	45	45	45	58.6	69.697	0	323.31	2185900	5061900	3787000	4791200	3226800	3426800	4892600	4999000	5515500	5281300	71890000000	1.04501	1.32211	0.890422	0.945611	1.35009	1.37945	1.52198	1.45735	45	1.36925	0.876271	1.03936	1.0117	0.91122	1.05284	0.955891	1.07229	0.896974
P62263;H0YB22;E5RH77	P62263	40S ribosomal protein S14	RPS14	sp|P62263|RS14_HUMAN 40S ribosomal protein S14 OS=Homo sapiens GN=RPS14 PE=1 SV=3;tr|H0YB22|H0YB22_HUMAN 40S ribosomal protein S14 (Fragment) OS=Homo sapiens GN=RPS14 PE=1 SV=1;tr|E5RH77|E5RH77_HUMAN 40S ribosomal protein S14 OS=Homo sapiens GN=RPS14 PE=1	3	8	8	8	40.4	16.273	0	323.31	617940	1156400	1191000	1246700	828090	1007900	1199200	1410500	1340600	1455500	71734000000	1.34247	1.40525	0.933406	1.13608	1.35171	1.58989	1.5111	1.64061	8	1.10653	1.1257	1.10473	1.06054	1.09477	1.0541	1.10171	1.06462	1.00977
Q15907;H3BMH2;H3BSC1;P62491;B4DQU5;M0R2D0;M0R377;H3BN38;A0A0C4DGX5;P57735	Q15907	Ras-related protein Rab-11B;Ras-related protein Rab-11A	RAB11B;RAB11A	sp|Q15907|RB11B_HUMAN Ras-related protein Rab-11B OS=Homo sapiens GN=RAB11B PE=1 SV=4;tr|H3BMH2|H3BMH2_HUMAN Ras-related protein Rab-11A (Fragment) OS=Homo sapiens GN=RAB11A PE=3 SV=1;tr|H3BSC1|H3BSC1_HUMAN Ras-related protein Rab-11A OS=Homo sapiens GN=RA	10	12	12	12	56.4	24.488	0	182.49	1335400	2114800	2118000	2125300	1467100	1832300	2132500	2475300	2351900	2618700	71703000000	1.22775	1.23199	0.850443	1.06214	1.23616	1.43487	1.36334	1.518	12	0.936392	1.02951	0.968512	0.966273	1.02351	0.963992	0.994295	0.960523	0.9343
P18669;P15259;Q8N0Y7	P18669	Phosphoglycerate mutase 1;Phosphoglycerate mutase 2	PGAM1;PGAM2	sp|P18669|PGAM1_HUMAN Phosphoglycerate mutase 1 OS=Homo sapiens GN=PGAM1 PE=1 SV=2;sp|P15259|PGAM2_HUMAN Phosphoglycerate mutase 2 OS=Homo sapiens GN=PGAM2 PE=1 SV=3	3	10	10	10	51.2	28.804	0	292.73	2105400	4024100	3812700	4313800	2664200	3113800	4023600	4346400	4493100	4948000	71383000000	1.24405	1.40755	0.869304	1.016	1.31286	1.41819	1.46606	1.61449	10	1.13014	1.04317	1.10653	0.987703	0.979054	1.02381	0.982734	1.03289	0.993687
Q14980	Q14980	Nuclear mitotic apparatus protein 1	NUMA1	sp|Q14980|NUMA1_HUMAN Nuclear mitotic apparatus protein 1 OS=Homo sapiens GN=NUMA1 PE=1 SV=2	1	87	87	1	42.9	238.26	0	323.31	4948300	8740400	8210700	8463100	6035000	6690500	8611800	9311400	9804100	11001000	71058000000	1.19963	1.23651	0.881749	0.977522	1.25823	1.36045	1.43244	1.60731	1	1.04442	1.00593	0.972067	1.00184	0.94197	0.981206	0.942723	1.0092	0.98927
Q00325;F8VVM2;F8VZL5;F8VWR4;F8VWQ0;F8VY00;F8VYH5	Q00325	Phosphate carrier protein, mitochondrial	SLC25A3	sp|Q00325|MPCP_HUMAN Phosphate carrier protein, mitochondrial OS=Homo sapiens GN=SLC25A3 PE=1 SV=2;tr|F8VVM2|F8VVM2_HUMAN Phosphate carrier protein, mitochondrial OS=Homo sapiens GN=SLC25A3 PE=1 SV=1	7	13	13	13	34.8	40.094	0	254.15	1468100	2467300	2172500	2305200	1695000	1837200	2527700	2514100	2696000	3333900	71001000000	1.10408	1.17152	0.861412	0.933679	1.2846	1.27768	1.37013	1.69431	13	0.993724	0.925807	0.920977	0.978735	0.899722	1.00176	0.885371	0.965304	1.04282
P50502;Q3KNR6;Q8NFI4;A0A087X1H6;H7C3I1;F6VDH7;Q8IZP2;F8WAQ7	P50502	Hsc70-interacting protein;Putative protein FAM10A5;Putative protein FAM10A4	ST13;ST13P5;ST13P4	sp|P50502|F10A1_HUMAN Hsc70-interacting protein OS=Homo sapiens GN=ST13 PE=1 SV=2;tr|Q3KNR6|Q3KNR6_HUMAN Hsc70-interacting protein OS=Homo sapiens GN=ST13 PE=1 SV=1;sp|Q8NFI4|F10A5_HUMAN Putative protein FAM10A5 OS=Homo sapiens GN=ST13P5 PE=5 SV=1;tr|A0A08	8	10	10	10	27.1	41.331	0	195.48	2044100	3156900	3311600	3121200	2184700	2692700	3291900	3802100	3418700	4257500	70401000000	1.27345	1.20023	0.840108	1.03545	1.26587	1.46206	1.31463	1.63719	10	0.913184	1.06783	0.943548	0.95453	0.997797	0.987162	1.01314	0.926205	1.00766
Q13263;M0R0K9;M0R3C0;M0R2I3	Q13263	Transcription intermediary factor 1-beta	TRIM28	sp|Q13263|TIF1B_HUMAN Transcription intermediary factor 1-beta OS=Homo sapiens GN=TRIM28 PE=1 SV=5;tr|M0R0K9|M0R0K9_HUMAN Transcription intermediary factor 1-beta (Fragment) OS=Homo sapiens GN=TRIM28 PE=1 SV=1	4	25	25	25	37.6	88.549	0	323.31	2231700	3733200	3694100	3809900	2578600	3200400	3922300	4513200	4283800	4869300	70397000000	1.23861	1.27744	0.864591	1.07308	1.31513	1.51325	1.43634	1.63265	25	0.989111	1.03862	1.00424	0.982348	1.03405	1.02557	1.04861	1.01195	1.00487
Q16576;E9PC52;H0YF10;Q5JP01;Q5JP02;H0YCT5;H0YDK2;H0YEU5;C9JAJ9;Q5JNZ6	Q16576	Histone-binding protein RBBP7	RBBP7;RBBP4	sp|Q16576|RBBP7_HUMAN Histone-binding protein RBBP7 OS=Homo sapiens GN=RBBP7 PE=1 SV=1;tr|E9PC52|E9PC52_HUMAN Histone-binding protein RBBP7 OS=Homo sapiens GN=RBBP7 PE=1 SV=1;tr|H0YF10|H0YF10_HUMAN Histone-binding protein RBBP4 (Fragment) OS=Homo sapiens G	10	10	10	3	20.5	47.82	0	91.048	1990200	3058200	3069500	3042500	2257000	2533800	3205900	3588200	3327800	4036700	70390000000	1.21603	1.20533	0.894145	1.0038	1.27007	1.42152	1.31836	1.5992	3	0.908592	1.01968	0.947558	1.01593	0.967296	0.990432	0.985041	0.928831	0.984278
Q15084	Q15084	Protein disulfide-isomerase A6	PDIA6	sp|Q15084|PDIA6_HUMAN Protein disulfide-isomerase A6 OS=Homo sapiens GN=PDIA6 PE=1 SV=1	1	15	15	15	39.8	48.121	0	323.31	1335400	1993800	2067700	2121600	1571800	1847100	2272200	2622700	2339200	2741900	70291000000	1.24216	1.27454	0.944251	1.10964	1.36501	1.57557	1.40526	1.64718	15	0.882815	1.04159	1.00197	1.07286	1.06928	1.06447	1.09179	0.990058	1.01381
Q01995;H0YCU9;E9PJ32	Q01995	Transgelin	TAGLN	sp|Q01995|TAGL_HUMAN Transgelin OS=Homo sapiens GN=TAGLN PE=1 SV=4;tr|H0YCU9|H0YCU9_HUMAN Transgelin (Fragment) OS=Homo sapiens GN=TAGLN PE=1 SV=1	3	16	16	15	70.6	22.611	0	249.47	2197000	3456500	3121800	3501000	2580900	2948300	3729600	4390500	4059600	4910700	70230000000	1.10438	1.23852	0.913027	1.043	1.3194	1.5532	1.43614	1.73722	15	0.930264	0.926056	0.973652	1.03738	1.00507	1.0289	1.07629	1.01181	1.06923
P08133;E7EMC6;E5RK63;E5RJF5;E5RI05;E5RFF0;E5RIU8;E5RJR0	P08133	Annexin A6;Annexin	ANXA6	sp|P08133|ANXA6_HUMAN Annexin A6 OS=Homo sapiens GN=ANXA6 PE=1 SV=3;tr|E7EMC6|E7EMC6_HUMAN Annexin OS=Homo sapiens GN=ANXA6 PE=1 SV=1	8	39	39	14	60.2	75.872	0	323.31	3959500	6825400	6317000	6538200	4708400	5397300	7029900	7560700	7431900	8544600	69601000000	1.17145	1.21247	0.873147	1.0009	1.30366	1.40209	1.3782	1.58455	14	1.01927	0.9823	0.953172	0.992069	0.964498	1.01663	0.971577	0.970995	0.975261
J3QRS3;P19105;O14950;J3KTJ1	J3QRS3	Myosin regulatory light chain 12A;Myosin regulatory light chain 12B	MYL12A;MYL12B	tr|J3QRS3|J3QRS3_HUMAN Myosin regulatory light chain 12A OS=Homo sapiens GN=MYL12A PE=1 SV=1;sp|P19105|ML12A_HUMAN Myosin regulatory light chain 12A OS=Homo sapiens GN=MYL12A PE=1 SV=2;sp|O14950|ML12B_HUMAN Myosin regulatory light chain 12B OS=Homo sapiens	4	9	9	4	49.7	20.457	0	323.31	1975300	3191000	3561200	3471100	2416800	3023800	3483800	4197900	3656200	4343600	69564000000	1.37863	1.34375	0.935602	1.17059	1.34866	1.62511	1.4154	1.68151	4	0.955198	1.15602	1.05637	1.06303	1.12801	1.05172	1.12612	0.997203	1.03494
P05198;G3V4T5;H0YJS4	P05198	Eukaryotic translation initiation factor 2 subunit 1	EIF2S1	sp|P05198|IF2A_HUMAN Eukaryotic translation initiation factor 2 subunit 1 OS=Homo sapiens GN=EIF2S1 PE=1 SV=3;tr|G3V4T5|G3V4T5_HUMAN Eukaryotic translation initiation factor 2 subunit 1 (Fragment) OS=Homo sapiens GN=EIF2S1 PE=1 SV=1;tr|H0YJS4|H0YJS4_HUMAN	3	24	24	24	60.6	36.112	0	323.31	1966500	3134000	3042700	3241000	2449800	2720400	3379300	3752600	3604900	4376400	69542000000	1.1931	1.27086	0.960612	1.06672	1.32509	1.47146	1.41355	1.71607	24	0.942334	1.00045	0.999069	1.09145	1.02792	1.03334	1.01965	0.995895	1.05621
P30153;B3KQV6;C9J9C1;E9PH38;E9PPI5;E9PHZ6;E9PNM7;M0QXG4;M0R0K6	P30153	Serine/threonine-protein phosphatase 2A 65 kDa regulatory subunit A alpha isoform	PPP2R1A	sp|P30153|2AAA_HUMAN Serine/threonine-protein phosphatase 2A 65 kDa regulatory subunit A alpha isoform OS=Homo sapiens GN=PPP2R1A PE=1 SV=4;tr|B3KQV6|B3KQV6_HUMAN Serine/threonine-protein phosphatase 2A 65 kDa regulatory subunit A alpha isoform OS=Homo sap	9	21	21	17	37	65.308	0	323.31	2351800	3951500	3874700	4061800	2767700	3184400	4094000	4401900	4476900	5095400	69112000000	1.22942	1.28879	0.878175	1.01039	1.299	1.3967	1.42049	1.61674	17	0.993485	1.03091	1.01316	0.997782	0.973645	1.013	0.96784	1.00079	0.995074
Q02790;F5H1U3;H0YFG2;F5H120	Q02790	Peptidyl-prolyl cis-trans isomerase FKBP4;Peptidyl-prolyl cis-trans isomerase FKBP4, N-terminally processed	FKBP4	sp|Q02790|FKBP4_HUMAN Peptidyl-prolyl cis-trans isomerase FKBP4 OS=Homo sapiens GN=FKBP4 PE=1 SV=3	4	25	25	25	48.6	51.804	0	323.31	4177800	6814500	6467600	6954800	5119600	6034000	7235900	8335900	7443400	8473700	69033000000	1.17675	1.26539	0.931488	1.09786	1.31654	1.51668	1.35429	1.54175	25	0.964464	0.986743	0.994776	1.05836	1.05793	1.02667	1.05098	0.954148	0.94892
P49321;Q5T624;E9PPR5;E9PRH9;H0YF33;H0YDS9;E9PI86;E9PNB5;E9PPQ8;E9PQG5;E9PAU3;E9PKR5	P49321	Nuclear autoantigenic sperm protein	NASP	sp|P49321|NASP_HUMAN Nuclear autoantigenic sperm protein OS=Homo sapiens GN=NASP PE=1 SV=2	12	31	31	31	41.1	85.237	0	323.31	2920100	5801800	4937100	5194000	3940500	4055200	5906500	5871400	6112300	6470200	68313000000	1.13212	1.19102	0.903588	0.929889	1.35441	1.34636	1.4016	1.48367	31	1.1748	0.949315	0.936311	1.02666	0.89607	1.0562	0.932958	0.987476	0.91317
F8VPD4;P27708;H7BZB3;H7C2E4;H7C3Z5	F8VPD4	CAD protein;Glutamine-dependent carbamoyl-phosphate synthase;Aspartate carbamoyltransferase;Dihydroorotase	CAD	tr|F8VPD4|F8VPD4_HUMAN CAD protein OS=Homo sapiens GN=CAD PE=1 SV=1;sp|P27708|PYR1_HUMAN CAD protein OS=Homo sapiens GN=CAD PE=1 SV=3	5	55	51	51	28.2	236.02	0	323.31	3319300	5556900	5206500	5688200	3958100	4561600	5622300	6467400	6263300	7346000	68085000000	1.17314	1.28167	0.891846	1.02783	1.26683	1.45725	1.41126	1.65521	51	0.989887	0.983712	1.00757	1.01331	0.990447	0.987906	1.0098	0.994281	1.01875
P51858	P51858	Hepatoma-derived growth factor	HDGF	sp|P51858|HDGF_HUMAN Hepatoma-derived growth factor OS=Homo sapiens GN=HDGF PE=1 SV=1	1	17	16	16	56.2	26.788	0	323.31	2447800	4227200	3899000	4191400	3247600	3377800	4637200	5007500	4686100	5025700	67834000000	1.16824	1.25585	0.973064	1.01207	1.38942	1.50037	1.40407	1.50583	16	1.02112	0.979606	0.987272	1.10559	0.975267	1.08351	1.03968	0.989221	0.926809
Q8WUM4;C9IZF9;F8WEQ7;F8WDK9	Q8WUM4	Programmed cell death 6-interacting protein	PDCD6IP	sp|Q8WUM4|PDC6I_HUMAN Programmed cell death 6-interacting protein OS=Homo sapiens GN=PDCD6IP PE=1 SV=1	4	46	46	41	45.5	96.022	0	323.31	3819100	6179400	6225000	6375400	4448200	5182100	6345200	7388400	6769100	8362500	66638000000	1.24519	1.27527	0.889773	1.03658	1.26923	1.4779	1.35402	1.67275	41	0.95672	1.04413	1.00254	1.01096	0.998877	0.989781	1.02411	0.953958	1.02955
P25205;J3KQ69;Q7Z6P5	P25205	DNA replication licensing factor MCM3	MCM3	sp|P25205|MCM3_HUMAN DNA replication licensing factor MCM3 OS=Homo sapiens GN=MCM3 PE=1 SV=3;tr|J3KQ69|J3KQ69_HUMAN DNA replication licensing factor MCM3 OS=Homo sapiens GN=MCM3 PE=1 SV=2	3	35	35	35	45	90.98	0	323.31	3290200	5696100	5301100	5722200	4141600	4756500	5883100	6681100	6424600	6991800	66178000000	1.17982	1.27354	0.921759	1.05861	1.30935	1.48695	1.42987	1.5561	35	1.02366	0.989315	1.00118	1.0473	1.02011	1.02107	1.03038	1.00739	0.957752
Q13247	Q13247	Serine/arginine-rich splicing factor 6	SRSF6	sp|Q13247|SRSF6_HUMAN Serine/arginine-rich splicing factor 6 OS=Homo sapiens GN=SRSF6 PE=1 SV=2	1	12	12	8	28.2	39.586	0	49.271	1066800	1881700	1699600	1907400	1251000	1401600	1742500	1969800	2079500	2266100	66139000000	1.15286	1.29381	0.848567	0.950721	1.18196	1.33614	1.41055	1.53712	8	1.04296	0.966707	1.01711	0.964141	0.916144	0.921723	0.925875	0.993781	0.946069
O00410;H0Y8C6;E7ETV3;E7EWK4;E7EX05;E7EQT5;E7EV12;C9JMV5;C9JZD8;C9JQT6;E7ESA1;E7ESZ1;E7ETV8;H0Y3V4;C9J875;C9JZ53;C9JXE0	O00410	Importin-5	IPO5	sp|O00410|IPO5_HUMAN Importin-5 OS=Homo sapiens GN=IPO5 PE=1 SV=4;tr|H0Y8C6|H0Y8C6_HUMAN Importin-5 (Fragment) OS=Homo sapiens GN=IPO5 PE=1 SV=1	17	29	29	26	31.1	123.63	0	323.31	2934500	5075400	4718400	4952400	3670600	4293200	5410400	6106800	5597500	7280600	65881000000	1.17814	1.23657	0.916516	1.07197	1.35093	1.52481	1.39765	1.8179	26	1.02267	0.987909	0.972115	1.04134	1.03299	1.05349	1.05662	0.984691	1.11888
J3KTL2;Q07955;J3KSR8;J3QQV5;J3KSW7	J3KTL2	Serine/arginine-rich splicing factor 1	SRSF1	tr|J3KTL2|J3KTL2_HUMAN Serine/arginine-rich-splicing factor 1 OS=Homo sapiens GN=SRSF1 PE=1 SV=1;sp|Q07955|SRSF1_HUMAN Serine/arginine-rich splicing factor 1 OS=Homo sapiens GN=SRSF1 PE=1 SV=2	5	14	13	13	41.9	28.329	0	302.49	3123400	4676300	4829700	4927900	3684400	4242100	5135400	5814300	5418700	6567400	65507000000	1.23843	1.26361	0.944754	1.08776	1.31682	1.4909	1.38946	1.68401	13	0.885267	1.03846	0.993375	1.07343	1.0482	1.02689	1.03312	0.978927	1.03648
P47897;C9J165;H7C0R3;F2Z2V6	P47897	Glutamine--tRNA ligase	QARS	sp|P47897|SYQ_HUMAN Glutamine--tRNA ligase OS=Homo sapiens GN=QARS PE=1 SV=1	4	37	36	36	48.8	87.798	0	323.31	2875800	5005800	4804600	5041700	3614300	4076600	5039500	5719100	5566700	6267700	65241000000	1.21919	1.27936	0.917149	1.03446	1.2788	1.45125	1.41258	1.59046	36	1.02923	1.02233	1.00575	1.04206	0.996838	0.997244	1.00565	0.995214	0.978901
P36952;C9JLM5	P36952	Serpin B5	SERPINB5	sp|P36952|SPB5_HUMAN Serpin B5 OS=Homo sapiens GN=SERPINB5 PE=1 SV=2	2	17	17	17	55.7	42.1	0	323.31	2570000	4263700	4007000	4114700	2921900	3551300	4182200	5021400	4318900	5056300	64890000000	1.17272	1.20424	0.855144	1.03935	1.22399	1.4696	1.264	1.47981	17	0.980964	0.983361	0.946698	0.971614	1.00155	0.954503	1.01836	0.890534	0.910798
P14866;M0QXS5;M0QYL7;M0R1W6;B4DVF8;M0R076	P14866	Heterogeneous nuclear ribonucleoprotein L	HNRNPL	sp|P14866|HNRPL_HUMAN Heterogeneous nuclear ribonucleoprotein L OS=Homo sapiens GN=HNRNPL PE=1 SV=2;tr|M0QXS5|M0QXS5_HUMAN Heterogeneous nuclear ribonucleoprotein L (Fragment) OS=Homo sapiens GN=HNRNPL PE=1 SV=1	6	17	17	11	38	64.132	0	323.31	1863700	3725700	3079500	3590400	2509400	2736000	3589600	3968900	3965100	4429300	64858000000	1.10191	1.28472	0.897914	0.978996	1.28443	1.42015	1.41879	1.58489	11	1.18204	0.923984	1.00997	1.02021	0.943391	1.00163	0.984094	0.99959	0.975472
Q14566	Q14566	DNA replication licensing factor MCM6	MCM6	sp|Q14566|MCM6_HUMAN DNA replication licensing factor MCM6 OS=Homo sapiens GN=MCM6 PE=1 SV=1	1	33	33	33	37.4	92.888	0	323.31	2314000	3861300	3718500	3747700	2764900	3098800	3907900	4384700	4258400	4733200	64604000000	1.20431	1.21377	0.895471	1.00361	1.26566	1.42008	1.37917	1.53295	33	0.986665	1.00986	0.954192	1.01743	0.967111	0.986993	0.984041	0.971676	0.9435
Q01650;A0A0C4DGL4	Q01650	Large neutral amino acids transporter small subunit 1	SLC7A5	sp|Q01650|LAT1_HUMAN Large neutral amino acids transporter small subunit 1 OS=Homo sapiens GN=SLC7A5 PE=1 SV=2	2	7	7	6	14.4	55.01	0	323.31	1302100	2181100	1777900	2153800	1664900	1720000	2337800	2336800	2320500	2364500	64332000000	1.02084	1.23668	0.95596	0.987598	1.34233	1.34175	1.3324	1.35766	6	0.990446	0.856009	0.972201	1.08616	0.95168	1.04679	0.929768	0.93872	0.835615
P55884;C9JZG1;C9JQN7	P55884	Eukaryotic translation initiation factor 3 subunit B	EIF3B	sp|P55884|EIF3B_HUMAN Eukaryotic translation initiation factor 3 subunit B OS=Homo sapiens GN=EIF3B PE=1 SV=3;tr|C9JZG1|C9JZG1_HUMAN Eukaryotic translation initiation factor 3 subunit B (Fragment) OS=Homo sapiens GN=EIF3B PE=1 SV=1	3	31	31	31	35.1	92.48	0	323.31	3334000	5394600	5435500	5561200	4150900	4743600	6103400	6792100	6239000	7480800	63696000000	1.24545	1.27425	0.951103	1.08691	1.39848	1.55629	1.42955	1.71409	31	0.956739	1.04435	1.00174	1.08064	1.04738	1.09058	1.07843	1.00717	1.05499
Q10471;Q7Z7M9	Q10471	Polypeptide N-acetylgalactosaminyltransferase 2;Polypeptide N-acetylgalactosaminyltransferase 2 soluble form	GALNT2	sp|Q10471|GALT2_HUMAN Polypeptide N-acetylgalactosaminyltransferase 2 OS=Homo sapiens GN=GALNT2 PE=1 SV=1	2	27	27	26	42	64.732	0	323.31	3230100	5435100	5420300	5628000	3911200	4868000	5711100	6649000	6323700	7350700	63361000000	1.25105	1.29899	0.902737	1.12357	1.31817	1.53464	1.45956	1.6966	26	0.994927	1.04904	1.02119	1.02569	1.08271	1.02794	1.06343	1.02831	1.04423
Q15393;J3QL37;I3L4G7;J3QRB2;H3BMB0	Q15393	Splicing factor 3B subunit 3	SF3B3	sp|Q15393|SF3B3_HUMAN Splicing factor 3B subunit 3 OS=Homo sapiens GN=SF3B3 PE=1 SV=4	5	36	36	36	32	135.58	0	323.31	2703900	4420400	4463200	4612200	3272300	3878600	4656400	5343000	5055100	5749400	63147000000	1.25295	1.29478	0.918631	1.08884	1.30719	1.49994	1.41911	1.61403	36	0.966653	1.05064	1.01788	1.04375	1.04924	1.01938	1.03938	0.999817	0.993403
Q9Y5B9	Q9Y5B9	FACT complex subunit SPT16	SUPT16H	sp|Q9Y5B9|SP16H_HUMAN FACT complex subunit SPT16 OS=Homo sapiens GN=SUPT16H PE=1 SV=1	1	35	35	35	31.5	119.91	0	323.31	3356100	5832300	5619100	5529200	4105300	4664300	5879000	6542900	6400200	7248500	63015000000	1.22309	1.20352	0.893583	1.01526	1.27966	1.42417	1.3931	1.57775	35	1.02755	1.0256	0.946132	1.01529	0.978335	0.997912	0.986874	0.981492	0.971076
P49588;H3BPK7	P49588	Alanine--tRNA ligase, cytoplasmic	AARS	sp|P49588|SYAC_HUMAN Alanine--tRNA ligase, cytoplasmic OS=Homo sapiens GN=AARS PE=1 SV=2	2	40	40	40	40.2	106.81	0	323.31	3721200	6312600	6038500	6266800	4369800	5027700	6240300	7006400	7087200	8132600	62841000000	1.20363	1.24914	0.871016	1.00215	1.24386	1.39656	1.41267	1.62104	40	1.00306	1.00928	0.981996	0.989648	0.965706	0.969993	0.967745	0.995273	0.997721
P37108;H0YLA2;H0YLW0	P37108	Signal recognition particle 14 kDa protein	SRP14	sp|P37108|SRP14_HUMAN Signal recognition particle 14 kDa protein OS=Homo sapiens GN=SRP14 PE=1 SV=2;tr|H0YLA2|H0YLA2_HUMAN Signal recognition particle 14 kDa protein OS=Homo sapiens GN=SRP14 PE=1 SV=1	3	11	11	11	69.1	14.57	0	323.31	1514600	3423700	2533300	3316200	1928300	2243600	3079700	3016100	3707600	3630400	62819000000	1.02598	1.34305	0.780957	0.908653	1.24727	1.22151	1.50157	1.4703	11	1.33659	0.860317	1.05583	0.887323	0.875606	0.972657	0.846447	1.05791	0.904945
Q12931;I3L0K7;I3L239;I3L2D5;I3L253	Q12931	Heat shock protein 75 kDa, mitochondrial	TRAP1	sp|Q12931|TRAP1_HUMAN Heat shock protein 75 kDa, mitochondrial OS=Homo sapiens GN=TRAP1 PE=1 SV=3;tr|I3L0K7|I3L0K7_HUMAN Heat shock protein 75 kDa, mitochondrial OS=Homo sapiens GN=TRAP1 PE=1 SV=1	5	31	31	31	49.6	80.109	0	323.31	2375000	3823600	3736700	4092000	2860700	3332800	4174400	4793000	4379600	5413500	62596000000	1.20566	1.3203	0.923015	1.07534	1.34688	1.54648	1.41309	1.74668	31	0.951938	1.01098	1.03794	1.04873	1.03623	1.05034	1.07163	0.995575	1.07505
Q9NZM1;H0YD14;REV__H0YEL7;REV__P24752	Q9NZM1	Myoferlin	MYOF	sp|Q9NZM1|MYOF_HUMAN Myoferlin OS=Homo sapiens GN=MYOF PE=1 SV=1;tr|H0YD14|H0YD14_HUMAN Myoferlin (Fragment) OS=Homo sapiens GN=MYOF PE=1 SV=1	4	82	82	79	42.8	234.71	0	323.31	5923300	9717700	9691800	9994100	7065700	8286200	9996300	11779000	10927000	13037000	62574000000	1.23928	1.27794	0.903484	1.05955	1.27822	1.50617	1.39723	1.66703	79	0.970062	1.03918	1.00463	1.02654	1.02101	0.996789	1.0437	0.984395	1.02603
Q5W0H4;A0A0B4J2C3;P13693;J3KPG2;H0YCX0;E9PJF7;Q56UQ5;Q9HAU6	Q5W0H4	Translationally-controlled tumor protein	TPT1	tr|Q5W0H4|Q5W0H4_HUMAN Translationally-controlled tumor protein OS=Homo sapiens GN=TPT1 PE=1 SV=1;tr|A0A0B4J2C3|A0A0B4J2C3_HUMAN Translationally-controlled tumor protein OS=Homo sapiens GN=TPT1 PE=1 SV=1;sp|P13693|TCTP_HUMAN Translationally-controlled tumo	8	6	6	6	32.4	21.525	0	216.69	2003600	3581500	3385900	3896400	2583300	2944600	3739500	4230500	3832700	4906800	62335000000	1.21248	1.39528	0.925068	1.05445	1.3391	1.51492	1.37247	1.7571	6	1.05695	1.0167	1.09689	1.05106	1.0161	1.04427	1.04977	0.966957	1.08147
P31040;D6RFM5;A0A087X1I3;H0Y8X1	P31040	Succinate dehydrogenase [ubiquinone] flavoprotein subunit, mitochondrial	SDHA	sp|P31040|SDHA_HUMAN Succinate dehydrogenase [ubiquinone] flavoprotein subunit, mitochondrial OS=Homo sapiens GN=SDHA PE=1 SV=2;tr|D6RFM5|D6RFM5_HUMAN Succinate dehydrogenase [ubiquinone] flavoprotein subunit, mitochondrial OS=Homo sapiens GN=SDHA PE=1 SV=	4	18	18	18	35.8	72.691	0	323.31	1379500	2497600	2081500	2422500	1817500	1909400	2473900	2639800	2686100	3058700	62116000000	1.07374	1.24965	0.937556	0.984963	1.27616	1.36174	1.38562	1.57783	18	1.07053	0.900365	0.982394	1.06525	0.949141	0.995185	0.943617	0.976221	0.971125
P13667;C9JMN9	P13667	Protein disulfide-isomerase A4	PDIA4	sp|P13667|PDIA4_HUMAN Protein disulfide-isomerase A4 OS=Homo sapiens GN=PDIA4 PE=1 SV=2	2	35	35	35	54.3	72.932	0	323.31	3202400	5282300	5486400	5416700	3936600	4495900	5692100	6322500	6050400	6957600	61864000000	1.29325	1.27682	0.927929	1.05977	1.34173	1.49033	1.42619	1.64003	35	0.97532	1.08443	1.00375	1.05431	1.02122	1.04632	1.03272	1.0048	1.00941
P26447	P26447	Protein S100-A4	S100A4	sp|P26447|S10A4_HUMAN Protein S100-A4 OS=Homo sapiens GN=S100A4 PE=1 SV=1	1	5	5	5	36.6	11.728	0	49.272	1395500	2521700	1943300	2268900	1498400	1793700	2305000	2555500	2532600	2694400	61853000000	0.992188	1.15843	0.765036	0.915807	1.17686	1.30476	1.29307	1.37568	5	1.06847	0.831981	0.910686	0.869234	0.882501	0.917749	0.904132	0.911012	0.846704
J3QQ67;Q07020;F8VYV2;G3V203;H0YHA7;A0A075B7A0;F8VUA6;F8VXR6	J3QQ67	60S ribosomal protein L18	RPL18	tr|J3QQ67|J3QQ67_HUMAN 60S ribosomal protein L18 (Fragment) OS=Homo sapiens GN=RPL18 PE=1 SV=1;sp|Q07020|RL18_HUMAN 60S ribosomal protein L18 OS=Homo sapiens GN=RPL18 PE=1 SV=2;tr|F8VYV2|F8VYV2_HUMAN 60S ribosomal protein L18 OS=Homo sapiens GN=RPL18 PE=1	8	8	8	8	40	21.728	0	234.72	1089800	1801600	1610100	1693400	1285400	1356200	1860600	1935700	1904400	2224600	61846000000	1.11372	1.17134	0.889119	0.938092	1.28699	1.33894	1.31729	1.53877	8	0.977487	0.933886	0.920832	1.01022	0.903975	1.00363	0.927815	0.928075	0.947085
Q13200;H7C2Q3;C9JPC0;H7C1H2	Q13200	26S proteasome non-ATPase regulatory subunit 2	PSMD2	sp|Q13200|PSMD2_HUMAN 26S proteasome non-ATPase regulatory subunit 2 OS=Homo sapiens GN=PSMD2 PE=1 SV=3	4	33	33	33	32.8	100.2	0	323.31	2417600	4183000	3846400	4233700	2924700	3414000	4332500	4911000	4615500	5425900	61743000000	1.16547	1.28282	0.886192	1.03445	1.31276	1.48805	1.39851	1.64406	33	1.02306	0.977283	1.00848	1.00689	0.99683	1.02373	1.03114	0.9853	1.01189
O15067;J3KT98;H0YGH1;J3QSG0;J3QSH6;J3KTQ5;J3KTL4	O15067	Phosphoribosylformylglycinamidine synthase	PFAS	sp|O15067|PUR4_HUMAN Phosphoribosylformylglycinamidine synthase OS=Homo sapiens GN=PFAS PE=1 SV=4	7	28	28	28	24.6	144.73	0	323.31	1963900	3363000	3102500	3412400	2275200	2691100	3307100	3699000	3772600	4255100	61397000000	1.16484	1.2812	0.85423	1.01038	1.24166	1.3888	1.41643	1.59759	28	1.01253	0.976757	1.0072	0.970576	0.973635	0.968281	0.962368	0.997928	0.983287
A0A0A0MRM9;Q14978;S4R349;S4R402;S4R3C2	A0A0A0MRM9	Nucleolar and coiled-body phosphoprotein 1	NOLC1	tr|A0A0A0MRM9|A0A0A0MRM9_HUMAN Nucleolar and coiled-body phosphoprotein 1 (Fragment) OS=Homo sapiens GN=NOLC1 PE=1 SV=1;sp|Q14978|NOLC1_HUMAN Nucleolar and coiled-body phosphoprotein 1 OS=Homo sapiens GN=NOLC1 PE=1 SV=2	5	29	29	26	33.6	74.543	0	310.12	2256100	4723800	3651300	4296700	2682000	2995200	4434200	4282100	5139200	4935300	61294000000	1.04623	1.23116	0.768492	0.858236	1.27056	1.22698	1.47257	1.41415	26	1.23803	0.877299	0.967865	0.87316	0.827023	0.99082	0.850235	1.03748	0.870381
P05556;E7EQW5;H7C4N8;C9JPK5;Q5T3E6;E9PLR6;E7EUI6	P05556	Integrin beta-1	ITGB1	sp|P05556|ITB1_HUMAN Integrin beta-1 OS=Homo sapiens GN=ITGB1 PE=1 SV=2	7	16	16	16	20.4	88.414	0	284.39	3153600	5137200	5015100	5174900	3466500	4216800	5204100	5880300	5453100	6462900	60874000000	1.2098	1.24835	0.836228	1.01722	1.25539	1.41851	1.31546	1.55905	16	0.963207	1.01445	0.981374	0.950122	0.980229	0.978989	0.982957	0.926787	0.959569
P36871	P36871	Phosphoglucomutase-1	PGM1	sp|P36871|PGM1_HUMAN Phosphoglucomutase-1 OS=Homo sapiens GN=PGM1 PE=1 SV=3	1	24	24	24	40.9	61.448	0	220.93	3020500	4890900	5224600	4988000	3627200	3998700	5100900	5549700	5407300	6671100	60860000000	1.32078	1.26097	0.916955	1.01087	1.28951	1.40296	1.36696	1.68645	24	0.957436	1.10751	0.991293	1.04184	0.974106	1.00559	0.972182	0.963075	1.03798
D3YTB1;F8W727;P62910;D3YTI8	D3YTB1	60S ribosomal protein L32	RPL32	tr|D3YTB1|D3YTB1_HUMAN 60S ribosomal protein L32 (Fragment) OS=Homo sapiens GN=RPL32 PE=1 SV=1;tr|F8W727|F8W727_HUMAN 60S ribosomal protein L32 OS=Homo sapiens GN=RPL32 PE=1 SV=1;sp|P62910|RL32_HUMAN 60S ribosomal protein L32 OS=Homo sapiens GN=RPL32 PE=1	4	8	8	8	40.6	15.616	0	58.95	786540	1598000	1171000	1275000	996490	998120	1406400	1277100	1545100	1928400	60848000000	0.98216	1.06939	0.835792	0.837159	1.1796	1.07115	1.29593	1.61742	8	1.20131	0.823572	0.840688	0.949627	0.806713	0.919883	0.742253	0.91303	0.995492
P07954	P07954	Fumarate hydratase, mitochondrial	FH	sp|P07954|FUMH_HUMAN Fumarate hydratase, mitochondrial OS=Homo sapiens GN=FH PE=1 SV=3	1	21	21	21	46.5	54.636	0	323.31	2052700	3863100	3498100	3908800	2524300	3067600	3787900	4287600	4331200	4844200	60444000000	1.18263	1.32148	0.85341	1.03709	1.2806	1.44954	1.46428	1.63772	21	1.11278	0.991672	1.03886	0.969643	0.99937	0.998651	1.00446	1.03164	1.00798
P17066;P48741	P17066	Heat shock 70 kDa protein 6	HSPA6	sp|P17066|HSP76_HUMAN Heat shock 70 kDa protein 6 OS=Homo sapiens GN=HSPA6 PE=1 SV=2	2	10	1	1	15.6	71.027	0	28.525	204510	382880	334110	348120	275950	280330	371230	343200	424230	400640	59974000000	1.13761	1.18531	0.93958	0.954494	1.264	1.16856	1.44446	1.36414	1	1.107	0.953921	0.931819	1.06755	0.91978	0.985701	0.809752	1.01767	0.839601
Q13838;A0A0G2JJZ9;Q5STU3;F6WLT2;F6UJC5;A0A0A0MT12;F6TRA5;F6S4E6;H0Y400;F6QYI9;A0A0G2JJL7;F6R6M7;H0YCC6	Q13838	Spliceosome RNA helicase DDX39B	DDX39B	sp|Q13838|DX39B_HUMAN Spliceosome RNA helicase DDX39B OS=Homo sapiens GN=DDX39B PE=1 SV=1;tr|A0A0G2JJZ9|A0A0G2JJZ9_HUMAN Spliceosome RNA helicase DDX39B (Fragment) OS=Homo sapiens GN=DDX39B PE=1 SV=1;tr|Q5STU3|Q5STU3_HUMAN Spliceosome RNA helicase DDX39B O	13	18	18	6	35.3	48.991	0	323.31	1451700	2574300	2429300	2589300	1817300	2124500	2663700	3079300	2843600	3268500	59771000000	1.20681	1.28629	0.902782	1.05539	1.32325	1.52971	1.41262	1.6237	6	1.04853	1.01194	1.0112	1.02574	1.01701	1.03191	1.06001	0.99524	0.999355
P05386	P05386	60S acidic ribosomal protein P1	RPLP1	sp|P05386|RLA1_HUMAN 60S acidic ribosomal protein P1 OS=Homo sapiens GN=RPLP1 PE=1 SV=1	1	1	1	1	14	11.514	0	116.43	914340	1668700	1499600	1585800	963460	1245800	1606800	1864700	1722200	2217800	59230000000	1.16111	1.22786	0.745989	0.9646	1.24412	1.4438	1.33347	1.7172	1	1.07912	0.973629	0.965265	0.847592	0.929519	0.970196	1.00048	0.939476	1.05691
J3KTF8;J3QQX2;P52565;J3KRE2;J3KRY1;J3KS60	J3KTF8	Rho GDP-dissociation inhibitor 1	ARHGDIA	tr|J3KTF8|J3KTF8_HUMAN Rho GDP-dissociation inhibitor 1 (Fragment) OS=Homo sapiens GN=ARHGDIA PE=1 SV=5;tr|J3QQX2|J3QQX2_HUMAN Rho GDP-dissociation inhibitor 1 OS=Homo sapiens GN=ARHGDIA PE=1 SV=1;sp|P52565|GDIR1_HUMAN Rho GDP-dissociation inhibitor 1 OS=H	6	8	8	8	35.1	21.614	0	323.31	1559300	2543000	2571500	2653400	1983400	2103300	2733700	2989600	2736200	3380300	59090000000	1.25369	1.29362	0.96697	1.02542	1.33276	1.45752	1.33398	1.648	8	0.964309	1.05126	1.01696	1.09867	0.988131	1.03933	1.00999	0.939839	1.01432
P62857	P62857	40S ribosomal protein S28	RPS28	sp|P62857|RS28_HUMAN 40S ribosomal protein S28 OS=Homo sapiens GN=RPS28 PE=1 SV=1	1	4	4	4	52.2	7.8409	0	88.81	1506300	1987500	2410200	2240300	1668800	1944100	2223300	2725700	2423300	2581000	59084000000	1.3797	1.28244	0.955292	1.11289	1.27271	1.56031	1.3872	1.47747	4	0.780181	1.15692	1.00818	1.0854	1.07241	0.992496	1.08121	0.977332	0.909358
P15170;H3BR35;H3BSV8	P15170	Eukaryotic peptide chain release factor GTP-binding subunit ERF3A	GSPT1	sp|P15170|ERF3A_HUMAN Eukaryotic peptide chain release factor GTP-binding subunit ERF3A OS=Homo sapiens GN=GSPT1 PE=1 SV=1;tr|H3BR35|H3BR35_HUMAN Eukaryotic peptide chain release factor GTP-binding subunit ERF3A (Fragment) OS=Homo sapiens GN=GSPT1 PE=1 SV=	3	19	19	9	31.3	55.755	0	243.75	1543200	2846300	2525500	2715700	1973900	2099000	2831000	2898300	3073200	3618000	58671000000	1.1507	1.23736	0.899374	0.956373	1.2899	1.32056	1.40025	1.64848	9	1.09058	0.964899	0.972738	1.02187	0.921591	1.0059	0.915082	0.986527	1.01461
Q16778;P33778;P23527;P06899;Q6DRA6;Q6DN03	Q16778	Histone H2B type 2-E;Histone H2B type 1-B;Histone H2B type 1-O;Histone H2B type 1-J	HIST2H2BE;HIST1H2BB;HIST1H2BO;HIST1H2BJ	sp|Q16778|H2B2E_HUMAN Histone H2B type 2-E OS=Homo sapiens GN=HIST2H2BE PE=1 SV=3;sp|P33778|H2B1B_HUMAN Histone H2B type 1-B OS=Homo sapiens GN=HIST1H2BB PE=1 SV=2;sp|P23527|H2B1O_HUMAN Histone H2B type 1-O OS=Homo sapiens GN=HIST1H2BO PE=1 SV=3;sp|P06899|	6	9	2	0	58.7	13.92	0	9.0521	645230	904580	911630	958810	839360	808560	1086400	1313900	987830	1216900	58558000000	1.17644	1.23733	1.08318	1.04343	1.40198	1.69556	1.27478	1.57039	0	0.828957	0.986483	0.97271	1.23071	1.00548	1.0933	1.17494	0.898125	0.966544
P26640;H0Y426;A2ABF4;A0A0G2JJT9	P26640	Valine--tRNA ligase	VARS	sp|P26640|SYVC_HUMAN Valine--tRNA ligase OS=Homo sapiens GN=VARS PE=1 SV=4	4	44	44	44	34.5	140.47	0	323.31	2779200	4937400	4429200	5019700	3417200	3975900	4903300	5526600	5569300	6246100	58342000000	1.14797	1.30101	0.885675	1.03048	1.27084	1.43239	1.44346	1.61887	44	1.05046	0.962606	1.02278	1.0063	0.993003	0.99104	0.992575	1.01697	0.996387
R4GNH3;P17980;E9PM69;E9PKD5;E9PMD8;E9PN50;E9PLG2	R4GNH3	26S protease regulatory subunit 6A	PSMC3	tr|R4GNH3|R4GNH3_HUMAN 26S protease regulatory subunit 6A OS=Homo sapiens GN=PSMC3 PE=1 SV=1;sp|P17980|PRS6A_HUMAN 26S protease regulatory subunit 6A OS=Homo sapiens GN=PSMC3 PE=1 SV=3;tr|E9PM69|E9PM69_HUMAN 26S protease regulatory subunit 6A OS=Homo sapie	7	23	23	23	56.5	47.352	0	323.31	2532300	4226900	4624500	4319900	3290800	3764100	4740100	5318800	5106100	6364100	58191000000	1.36836	1.27823	0.973725	1.11377	1.40256	1.5738	1.51086	1.88309	23	0.986976	1.14741	1.00486	1.10635	1.07326	1.09376	1.09056	1.06445	1.15901
P35998;C9JLS9	P35998	26S protease regulatory subunit 7	PSMC2	sp|P35998|PRS7_HUMAN 26S protease regulatory subunit 7 OS=Homo sapiens GN=PSMC2 PE=1 SV=3	2	26	26	26	55.9	48.633	0	323.31	2595900	4238400	4335600	4308800	3098800	3673100	4460500	5110400	4863700	6067100	58042000000	1.26878	1.26093	0.906838	1.0749	1.30533	1.49552	1.42332	1.77549	26	0.965414	1.06391	0.991269	1.03035	1.03581	1.01793	1.03632	1.00278	1.09278
Q86VP6;A0A0C4DGH5;H0YH27;F5H6I6;O75155;F8WBB8	Q86VP6	Cullin-associated NEDD8-dissociated protein 1	CAND1	sp|Q86VP6|CAND1_HUMAN Cullin-associated NEDD8-dissociated protein 1 OS=Homo sapiens GN=CAND1 PE=1 SV=2;tr|A0A0C4DGH5|A0A0C4DGH5_HUMAN Cullin-associated NEDD8-dissociated protein 1 (Fragment) OS=Homo sapiens GN=CAND1 PE=1 SV=1	6	37	37	37	32.4	136.37	0	323.31	3445900	5588200	5500800	5454700	3947900	4528600	5646800	6387300	6263700	7586700	57874000000	1.21779	1.20758	0.874	1.00256	1.25011	1.41404	1.38668	1.67957	37	0.95889	1.02115	0.949325	0.993038	0.966095	0.974869	0.97986	0.976965	1.03374
Q14019;H3BT58	Q14019	Coactosin-like protein	COTL1	sp|Q14019|COTL1_HUMAN Coactosin-like protein OS=Homo sapiens GN=COTL1 PE=1 SV=3;tr|H3BT58|H3BT58_HUMAN Coactosin-like protein OS=Homo sapiens GN=COTL1 PE=1 SV=1	2	12	12	12	59.2	15.945	0	42.235	1560500	2571100	2512000	2460900	1760500	2047400	2605500	2827000	2799700	3168300	57114000000	1.21599	1.19126	0.852212	0.991093	1.26125	1.36848	1.35526	1.53369	12	0.974215	1.01965	0.936494	0.968283	0.955048	0.983561	0.948285	0.954831	0.943959
O75367;B4DJC3;D6RCF2;Q5SQT3;Q9P0M6	O75367	Core histone macro-H2A.1;Histone H2A	H2AFY	sp|O75367|H2AY_HUMAN Core histone macro-H2A.1 OS=Homo sapiens GN=H2AFY PE=1 SV=4;tr|B4DJC3|B4DJC3_HUMAN Histone H2A OS=Homo sapiens GN=H2AFY PE=1 SV=1	5	12	12	12	34.4	39.617	0	268.65	1229400	1995200	1902800	1975300	1428900	1675800	2117400	2306900	2154200	2582300	56641000000	1.18018	1.22514	0.886249	1.03938	1.31328	1.43081	1.3361	1.60163	12	0.959606	0.989616	0.963133	1.00696	1.00158	1.02413	0.991481	0.941333	0.985771
Q8IVF2	Q8IVF2	Protein AHNAK2	AHNAK2	sp|Q8IVF2|AHNK2_HUMAN Protein AHNAK2 OS=Homo sapiens GN=AHNAK2 PE=1 SV=2	1	125	123	123	44.7	616.62	0	323.31	6739900	11327000	11865000	12196000	8058700	9569700	11642000	13445000	12844000	14580000	56543000000	1.31345	1.35009	0.892095	1.05936	1.28877	1.48836	1.42183	1.614	123	0.993713	1.10137	1.06136	1.0136	1.02084	1.00501	1.03136	1.00173	0.993388
P16949;A2A2D0;E5RIR6;E7EVN3;Q9H169;REV__B5MD58;REV__P36956;Q9NZ72	P16949	Stathmin	STMN1	sp|P16949|STMN1_HUMAN Stathmin OS=Homo sapiens GN=STMN1 PE=1 SV=3;tr|A2A2D0|A2A2D0_HUMAN Stathmin (Fragment) OS=Homo sapiens GN=STMN1 PE=1 SV=5	8	14	14	10	66.4	17.302	0	78.271	1487800	2739400	2484600	2716000	1811400	2117300	2629500	2994100	2922000	3323600	56463000000	1.17553	1.28501	0.857021	1.00175	1.24409	1.41659	1.38248	1.57248	10	1.08871	0.985719	1.0102	0.973747	0.965318	0.970172	0.981624	0.974003	0.967834
B9A067;Q16891	B9A067	MICOS complex subunit MIC60	IMMT	tr|B9A067|B9A067_HUMAN MICOS complex subunit MIC60 OS=Homo sapiens GN=IMMT PE=1 SV=2;sp|Q16891|MIC60_HUMAN MICOS complex subunit MIC60 OS=Homo sapiens GN=IMMT PE=1 SV=1	2	33	33	0	40.9	78.973	0	323.31	3094300	5385000	4972500	5300200	3662300	4254700	5406200	5879100	5995400	6797700	56354000000	1.17286	1.25015	0.863821	1.00355	1.27515	1.38669	1.41413	1.60336	0	1.02902	0.983477	0.982791	0.981473	0.967052	0.994399	0.960909	0.996303	0.986841
P07099;B1AQP8;B1AQP9	P07099	Epoxide hydrolase 1	EPHX1	sp|P07099|HYEP_HUMAN Epoxide hydrolase 1 OS=Homo sapiens GN=EPHX1 PE=1 SV=1	3	19	19	19	35.2	52.948	0	249.62	2365500	3804400	3563100	3837300	2716000	3189600	4006200	4475100	4196900	5280100	56122000000	1.15499	1.24388	0.880403	1.03392	1.29863	1.45062	1.36044	1.71157	19	0.950961	0.968499	0.97786	1.00031	0.99632	1.01271	1.00521	0.958481	1.05344
A0A087WSW9;A0A087WSY9;Q16881;E9PIR7;F8W809;E9PNQ6;E2QRB9;E9PKD3;A0A0B4J225;E9PIZ5;E9PQI3;E9PLT3;E9PKI4;E9PRI8	A0A087WSW9	Thioredoxin reductase 1, cytoplasmic	TXNRD1	tr|A0A087WSW9|A0A087WSW9_HUMAN Thioredoxin reductase 1, cytoplasmic OS=Homo sapiens GN=TXNRD1 PE=1 SV=1;tr|A0A087WSY9|A0A087WSY9_HUMAN Thioredoxin reductase 1, cytoplasmic OS=Homo sapiens GN=TXNRD1 PE=1 SV=2;sp|Q16881|TRXR1_HUMAN Thioredoxin reductase 1, c	14	24	24	24	49.8	60.078	0	323.31	2746000	4860900	4475300	4713300	3353100	3905500	4976200	5375800	5402400	6188900	56076000000	1.17664	1.23922	0.881594	1.02683	1.30834	1.4134	1.42039	1.62718	24	1.04668	0.986652	0.974196	1.00167	0.989486	1.02028	0.979415	1.00072	1.0015
O75533;H7C341;B4DGZ4;F8WC19	O75533	Splicing factor 3B subunit 1	SF3B1	sp|O75533|SF3B1_HUMAN Splicing factor 3B subunit 1 OS=Homo sapiens GN=SF3B1 PE=1 SV=3	4	49	49	49	44.9	145.83	0	323.31	3387800	5895800	5622200	5776400	4373900	4771400	6286200	6820500	6647100	7602100	55979000000	1.21121	1.24443	0.942285	1.02792	1.35426	1.46937	1.43201	1.63775	49	1.02902	1.01564	0.978295	1.07062	0.990536	1.05609	1.0182	1.0089	1.008
P12814;G3V2N5;P35609;G3V5M4;Q08043;A0A087WSZ2;G3V380	P12814	Alpha-actinin-1	ACTN1	sp|P12814|ACTN1_HUMAN Alpha-actinin-1 OS=Homo sapiens GN=ACTN1 PE=1 SV=2	7	43	29	5	53.5	103.06	0	323.31	3476900	5401800	5338800	5832500	4502700	4793400	6084900	7069500	6382600	7163500	55806000000	1.20261	1.31382	1.01427	1.07975	1.37067	1.59246	1.43773	1.61364	5	0.918641	1.00843	1.03284	1.15241	1.04048	1.06889	1.1035	1.01293	0.993164
P0CW22;P08708;H0YN88;A0A075B716;H0YN73;H3BNC9	P0CW22	40S ribosomal protein S17-like;40S ribosomal protein S17	RPS17L;RPS17	sp|P0CW22|RS17L_HUMAN 40S ribosomal protein S17-like OS=Homo sapiens GN=RPS17L PE=1 SV=1;sp|P08708|RS17_HUMAN 40S ribosomal protein S17 OS=Homo sapiens GN=RPS17 PE=1 SV=2;tr|H0YN88|H0YN88_HUMAN 40S ribosomal protein S17 OS=Homo sapiens GN=RPS17 PE=1 SV=1;t	6	8	8	8	57	15.55	0	323.31	1743900	3540400	3166700	4096300	2145900	3082200	3331200	4364600	3983900	4736200	55646000000	1.19853	1.55037	0.812179	1.16655	1.26079	1.65191	1.50783	1.79256	8	1.20041	1.00501	1.2188	0.922798	1.12412	0.9832	1.14469	1.06232	1.10328
O14818;H0Y586;Q8TAA3;A0A087WYS6;F5GY34	O14818	Proteasome subunit alpha type-7	PSMA7	sp|O14818|PSA7_HUMAN Proteasome subunit alpha type-7 OS=Homo sapiens GN=PSMA7 PE=1 SV=1;tr|H0Y586|H0Y586_HUMAN Proteasome subunit alpha type-7 (Fragment) OS=Homo sapiens GN=PSMA7 PE=1 SV=1	5	14	14	14	58.5	27.887	0	323.31	1454700	2264700	2503900	2421900	1806700	2064100	2490800	3045700	2531300	2892200	55557000000	1.3464	1.30231	0.971501	1.10991	1.33936	1.63774	1.36113	1.5552	14	0.920528	1.129	1.02379	1.10382	1.06954	1.04447	1.13487	0.958967	0.957195
P41250;H7C443;F8WCK4	P41250	Glycine--tRNA ligase	GARS	sp|P41250|SYG_HUMAN Glycine--tRNA ligase OS=Homo sapiens GN=GARS PE=1 SV=3	3	28	28	28	43.6	83.165	0	323.31	3049100	5055400	4810600	4930300	3487900	4071100	4983700	5611800	5538300	6623300	54533000000	1.18714	1.21668	0.860732	1.00465	1.22986	1.38486	1.36672	1.63447	28	0.980355	0.995457	0.956481	0.977963	0.968114	0.959079	0.959638	0.962905	1.00599
P60866;E5RIP1;E5RJX2;G3XAN0	P60866	40S ribosomal protein S20	RPS20	sp|P60866|RS20_HUMAN 40S ribosomal protein S20 OS=Homo sapiens GN=RPS20 PE=1 SV=1;tr|E5RIP1|E5RIP1_HUMAN 40S ribosomal protein S20 OS=Homo sapiens GN=RPS20 PE=1 SV=1;tr|E5RJX2|E5RJX2_HUMAN 40S ribosomal protein S20 OS=Homo sapiens GN=RPS20 PE=1 SV=1	4	3	3	3	22.7	13.373	0	57.057	448600	914120	821040	994730	595910	682540	967570	998210	1038900	1119300	54478000000	1.205	1.45992	0.874589	1.00173	1.42006	1.46503	1.52474	1.64274	3	1.20488	1.01043	1.1477	0.993707	0.9653	1.1074	1.01519	1.07424	1.01108
B1AK87;B1AK88;P47756;B1AK85	B1AK87	F-actin-capping protein subunit beta	CAPZB	tr|B1AK87|B1AK87_HUMAN Capping protein (Actin filament) muscle Z-line, beta, isoform CRA_a OS=Homo sapiens GN=CAPZB PE=1 SV=1;tr|B1AK88|B1AK88_HUMAN Capping protein (Actin filament) muscle Z-line, beta, isoform CRA_d OS=Homo sapiens GN=CAPZB PE=1 SV=1;sp|P	4	15	15	15	45	29.295	0	323.31	2197800	3689100	3501900	3725100	2774900	3055200	3796800	4232200	4115300	4816300	54462000000	1.18973	1.26556	0.942737	1.03797	1.28991	1.43784	1.39812	1.63628	15	0.992503	0.997623	0.994902	1.07114	1.00022	1.00591	0.996348	0.985027	1.0071
Q04760	Q04760	Lactoylglutathione lyase	GLO1	sp|Q04760|LGUL_HUMAN Lactoylglutathione lyase OS=Homo sapiens GN=GLO1 PE=1 SV=4	1	8	8	8	33.7	20.777	0	123.01	1761900	2724900	2648900	2740000	1962300	2321000	2808700	3151700	3017700	3869300	54418000000	1.18075	1.22136	0.874699	1.03459	1.25198	1.40488	1.34515	1.72475	8	0.914469	0.990098	0.960159	0.993832	0.996964	0.976331	0.973508	0.947703	1.06155
P53621	P53621	Coatomer subunit alpha;Xenin;Proxenin	COPA	sp|P53621|COPA_HUMAN Coatomer subunit alpha OS=Homo sapiens GN=COPA PE=1 SV=2	1	45	45	45	36	138.34	0	323.31	3112100	4920000	4873200	4854900	3565200	4133400	5171600	5933800	5510700	6855000	54057000000	1.21343	1.20887	0.887738	1.02922	1.28773	1.47752	1.37217	1.7069	45	0.934784	1.0175	0.950343	1.00865	0.991789	1.00421	1.02385	0.966742	1.05057
Q14444;A0A087X082;G3V153;E9PLA9	Q14444	Caprin-1	CAPRIN1	sp|Q14444|CAPR1_HUMAN Caprin-1 OS=Homo sapiens GN=CAPRIN1 PE=1 SV=2;tr|A0A087X082|A0A087X082_HUMAN Caprin-1 OS=Homo sapiens GN=CAPRIN1 PE=1 SV=1;tr|G3V153|G3V153_HUMAN Caprin-1 OS=Homo sapiens GN=CAPRIN1 PE=1 SV=1;tr|E9PLA9|E9PLA9_HUMAN Caprin-1 (Fragment)	4	20	20	20	24.1	78.365	0	323.31	1950300	3008300	3026900	3003600	2284300	2619500	3139900	3642200	3457600	4095400	54031000000	1.22087	1.21147	0.921349	1.05655	1.26645	1.46904	1.39459	1.65184	20	0.912051	1.02374	0.952384	1.04684	1.01812	0.98761	1.01797	0.982537	1.01668
Q9Y230;M0R0Y3;X6R2L4;M0R0Z0;M0QXI6;M0QXZ7	Q9Y230	RuvB-like 2	RUVBL2	sp|Q9Y230|RUVB2_HUMAN RuvB-like 2 OS=Homo sapiens GN=RUVBL2 PE=1 SV=3;tr|M0R0Y3|M0R0Y3_HUMAN RuvB-like 2 OS=Homo sapiens GN=RUVBL2 PE=1 SV=1	6	26	26	26	47.3	51.156	0	323.31	2882100	4304900	4599300	4548000	3334700	3923800	4686400	5448000	5052000	5825100	54018000000	1.27989	1.26562	0.927981	1.09192	1.30413	1.51607	1.40587	1.62101	26	0.883189	1.07323	0.994952	1.05437	1.0522	1.017	1.05056	0.990487	0.997702
B4DK69;P52895;A0A0A0MSD5;S4R3P0	B4DK69	Aldo-keto reductase family 1 member C2	AKR1C2	tr|B4DK69|B4DK69_HUMAN Aldo-keto reductase family 1 member C2 OS=Homo sapiens GN=AKR1C2 PE=1 SV=1;sp|P52895|AK1C2_HUMAN Aldo-keto reductase family 1 member C2 OS=Homo sapiens GN=AKR1C2 PE=1 SV=3;tr|A0A0A0MSD5|A0A0A0MSD5_HUMAN Aldo-keto reductase family 1 m	4	14	7	3	39.7	33.834	0	107.09	744280	1380500	1295900	1408600	919460	1162600	1396800	1684300	1515500	1818900	53950000000	1.2198	1.32588	0.865464	1.09433	1.31477	1.58539	1.4265	1.71208	3	1.09673	1.02284	1.04232	0.983339	1.05453	1.02529	1.09859	1.00502	1.05376
O43242;H0YGV8	O43242	26S proteasome non-ATPase regulatory subunit 3	PSMD3	sp|O43242|PSMD3_HUMAN 26S proteasome non-ATPase regulatory subunit 3 OS=Homo sapiens GN=PSMD3 PE=1 SV=2	2	33	33	33	58.2	60.977	0	323.31	3285200	5383600	5130700	5453200	3810400	4513000	5636300	6360200	6036100	6984800	53741000000	1.18372	1.25812	0.879107	1.04121	1.30036	1.46738	1.3926	1.61148	33	0.968971	0.992583	0.989058	0.99884	1.00334	1.01406	1.01682	0.981139	0.991836
D6R9P3;D6RD18;D6RBZ0;A0A087WZV1;Q99729	D6R9P3	Heterogeneous nuclear ribonucleoprotein A/B	HNRNPAB	tr|D6R9P3|D6R9P3_HUMAN Heterogeneous nuclear ribonucleoprotein A/B OS=Homo sapiens GN=HNRNPAB PE=1 SV=1;tr|D6RD18|D6RD18_HUMAN Heterogeneous nuclear ribonucleoprotein A/B OS=Homo sapiens GN=HNRNPAB PE=1 SV=1;tr|D6RBZ0|D6RBZ0_HUMAN Heterogeneous nuclear rib	5	15	15	14	43.6	30.302	0	323.31	2440300	4161600	3885700	4256100	2927000	3730800	4276500	5240600	4757400	5744500	53522000000	1.17715	1.28936	0.886714	1.13022	1.29554	1.5876	1.44122	1.74026	14	1.00836	0.987074	1.01361	1.00748	1.08912	1.01029	1.10013	1.01539	1.0711
P30048	P30048	Thioredoxin-dependent peroxide reductase, mitochondrial	PRDX3	sp|P30048|PRDX3_HUMAN Thioredoxin-dependent peroxide reductase, mitochondrial OS=Homo sapiens GN=PRDX3 PE=1 SV=3	1	8	8	8	31.6	27.692	0	133.66	673100	949720	1006300	1039700	684550	881380	1072200	1267700	1071800	1386400	53297000000	1.24019	1.28135	0.843655	1.08623	1.3214	1.56234	1.32091	1.70863	8	0.834287	1.03994	1.00732	0.95856	1.04673	1.03047	1.08262	0.930629	1.05163
Q14103;D6RAF8;D6RD83	Q14103	Heterogeneous nuclear ribonucleoprotein D0	HNRNPD	sp|Q14103|HNRPD_HUMAN Heterogeneous nuclear ribonucleoprotein D0 OS=Homo sapiens GN=HNRNPD PE=1 SV=1;tr|D6RAF8|D6RAF8_HUMAN Heterogeneous nuclear ribonucleoprotein D0 (Fragment) OS=Homo sapiens GN=HNRNPD PE=1 SV=1	3	15	13	1	36.3	38.434	0	323.31	1740100	3133100	3126300	3372600	2173900	2751100	3191800	4062500	3491000	4143000	53228000000	1.28306	1.38414	0.892186	1.12907	1.30994	1.66728	1.43273	1.70032	1	1.06463	1.07588	1.08813	1.0137	1.08801	1.02153	1.15534	1.00941	1.04652
P25789;H0YMZ1;H0YN18;H0YL69;H0YMI6;H0YMA1;H0YKT8;H0YKS0;H0YLC2;H0YLS6;H0YMV3	P25789	Proteasome subunit alpha type-4;Proteasome subunit alpha type;Proteasome subunit beta type	PSMA4	sp|P25789|PSA4_HUMAN Proteasome subunit alpha type-4 OS=Homo sapiens GN=PSMA4 PE=1 SV=1;tr|H0YMZ1|H0YMZ1_HUMAN Proteasome subunit alpha type (Fragment) OS=Homo sapiens GN=PSMA4 PE=1 SV=5;tr|H0YN18|H0YN18_HUMAN Proteasome subunit alpha type-4 OS=Homo sapien	11	8	8	8	23.8	29.483	0	34.235	1234700	1885000	1968000	1912500	1354700	1596100	1941200	2296100	2137700	2710500	53201000000	1.26166	1.22608	0.868481	1.02324	1.24448	1.472	1.37045	1.73767	8	0.902713	1.05794	0.963868	0.986767	0.986026	0.970479	1.02002	0.965533	1.0695
P39687;H0YN26;O95626;H7BZ09	P39687	Acidic leucine-rich nuclear phosphoprotein 32 family member A	ANP32A	sp|P39687|AN32A_HUMAN Acidic leucine-rich nuclear phosphoprotein 32 family member A OS=Homo sapiens GN=ANP32A PE=1 SV=1;tr|H0YN26|H0YN26_HUMAN Acidic leucine-rich nuclear phosphoprotein 32 family member A OS=Homo sapiens GN=ANP32A PE=1 SV=1	4	10	10	7	29.3	28.585	0	117.74	1182200	1856700	1710500	1956300	1289900	1551800	1899800	2250300	1984200	2252300	52577000000	1.12574	1.28751	0.848926	1.02129	1.25032	1.481	1.30587	1.48231	7	0.928646	0.943965	1.01216	0.964549	0.984148	0.975035	1.02626	0.92003	0.912336
Q96AC1;H0YJ34;G3V281;H0YJB6;G3V5R2;G3V3J0;G3V379	Q96AC1	Fermitin family homolog 2	FERMT2	sp|Q96AC1|FERM2_HUMAN Fermitin family homolog 2 OS=Homo sapiens GN=FERMT2 PE=1 SV=1;tr|H0YJ34|H0YJ34_HUMAN Fermitin family homolog 2 (Fragment) OS=Homo sapiens GN=FERMT2 PE=1 SV=1	7	26	26	25	39.9	77.86	0	323.31	3106800	5071300	4862400	5143900	3552100	4471000	5300500	6238900	5816400	7074000	52325000000	1.18913	1.25797	0.868686	1.09341	1.29627	1.52576	1.42243	1.72999	25	0.965174	0.99712	0.988938	0.987	1.05364	1.01086	1.05727	1.00216	1.06477
O43390;B4DT28	O43390	Heterogeneous nuclear ribonucleoprotein R	HNRNPR	sp|O43390|HNRPR_HUMAN Heterogeneous nuclear ribonucleoprotein R OS=Homo sapiens GN=HNRNPR PE=1 SV=1;tr|B4DT28|B4DT28_HUMAN Heterogeneous nuclear ribonucleoprotein R OS=Homo sapiens GN=HNRNPR PE=1 SV=1	2	23	17	17	40.9	70.942	0	323.31	2252500	3856100	3634400	4016800	2802100	3161200	4086100	4753500	4421500	5193600	52273000000	1.18993	1.31513	0.917428	1.035	1.33782	1.55633	1.44763	1.70042	17	1.01224	0.997793	1.03387	1.04238	0.997358	1.04327	1.07846	1.01991	1.04658
Q13283;E5RIZ6;E5RH00;E5RI46;E5RIF8;E5RH42;E5RJU8	Q13283	Ras GTPase-activating protein-binding protein 1	G3BP1	sp|Q13283|G3BP1_HUMAN Ras GTPase-activating protein-binding protein 1 OS=Homo sapiens GN=G3BP1 PE=1 SV=1	7	15	14	14	36.5	52.164	0	323.31	1574400	2830400	2858200	3074900	1974000	2444700	2892200	3493600	3410900	4050200	51998000000	1.29777	1.39616	0.896295	1.11002	1.3132	1.58627	1.54872	1.83899	14	1.063	1.08822	1.09757	1.01837	1.06965	1.02407	1.0992	1.09113	1.13187
P33992;B1AHB1;B1AHA9;B1AHB2	P33992	DNA replication licensing factor MCM5;DNA helicase	MCM5	sp|P33992|MCM5_HUMAN DNA replication licensing factor MCM5 OS=Homo sapiens GN=MCM5 PE=1 SV=5;tr|B1AHB1|B1AHB1_HUMAN DNA helicase OS=Homo sapiens GN=MCM5 PE=1 SV=1	4	36	36	36	46.5	82.285	0	323.31	2389100	4011000	3729100	4090100	2894000	3272800	4191200	4630700	4470700	5352800	51906000000	1.16533	1.27814	0.904361	1.02273	1.30973	1.44707	1.39707	1.67272	36	0.9927	0.977162	1.00479	1.02753	0.985539	1.02136	1.00275	0.984287	1.02953
Q92973;S4R398;E7EW37	Q92973	Transportin-1	TNPO1	sp|Q92973|TNPO1_HUMAN Transportin-1 OS=Homo sapiens GN=TNPO1 PE=1 SV=2	3	20	20	13	21.4	102.35	0	261.12	1927700	3372600	3093700	3107100	2381200	2613700	3438100	3687300	3819500	4425200	51425000000	1.16737	1.17242	0.898515	0.986246	1.29732	1.39136	1.44124	1.66979	13	1.03449	0.978875	0.921688	1.02089	0.950378	1.01169	0.964139	1.0154	1.02773
P35221;G3XAM7;P26232;E5RIB1;E5RJ41;A0A0A0MRI5;E5RGY7;A0A0A0MTJ6;E5RG03;E5RGD2;E5RGY6;E5RJL0;E5RIE0;E5RJP7;E5RHV7;H0YBB8;E5RJZ2;E5RIT8;A0A087WZL6;E5RGU3;E5RHJ5;E5RFG3;E5RFM3;E5RFK9;E5RFM5;C9IZ88;B9A010;REV__Q9P2T0;Q9UI47	P35221	Catenin alpha-1	CTNNA1	sp|P35221|CTNA1_HUMAN Catenin alpha-1 OS=Homo sapiens GN=CTNNA1 PE=1 SV=1;tr|G3XAM7|G3XAM7_HUMAN Catenin (Cadherin-associated protein), alpha 1, 102kDa, isoform CRA_a OS=Homo sapiens GN=CTNNA1 PE=1 SV=1	29	32	32	32	36.4	100.07	0	323.31	3780900	6071300	5874700	6078000	4324900	5117800	6201900	7135100	6497500	7799800	51351000000	1.19257	1.23384	0.877956	1.03892	1.25899	1.44843	1.31899	1.58336	32	0.949481	1	0.969966	0.997533	1.00113	0.981793	1.00369	0.929279	0.97453
H7BYY1;F5H7S3;B7Z596;H0YK48;H0YL42;H0YN06	H7BYY1		TPM1	tr|H7BYY1|H7BYY1_HUMAN Tropomyosin 1 (Alpha), isoform CRA_m OS=Homo sapiens GN=TPM1 PE=1 SV=1;tr|F5H7S3|F5H7S3_HUMAN Tropomyosin alpha-1 chain OS=Homo sapiens GN=TPM1 PE=1 SV=2;tr|B7Z596|B7Z596_HUMAN Tropomyosin alpha-1 chain OS=Homo sapiens GN=TPM1 PE=1 S	6	22	8	4	70.2	28.747	0	157.21	790730	1313800	1236700	1170300	953770	1043700	1340900	1376300	1503600	1816500	51306000000	1.17527	1.11217	0.906397	0.99186	1.2743	1.30794	1.42892	1.72628	4	0.982428	0.985504	0.874322	1.02985	0.955788	0.993733	0.906337	1.00672	1.06249
O00231;J3QRY4;J3QS13;J3KSW3	O00231	26S proteasome non-ATPase regulatory subunit 11	PSMD11	sp|O00231|PSD11_HUMAN 26S proteasome non-ATPase regulatory subunit 11 OS=Homo sapiens GN=PSMD11 PE=1 SV=3	4	22	22	22	56.4	47.463	0	323.31	1954800	3035600	3254300	3308400	2284100	2789500	3353900	4044000	3481600	4242000	51193000000	1.30422	1.32591	0.915398	1.11795	1.34414	1.62071	1.39532	1.70006	22	0.91821	1.09363	1.04235	1.04007	1.07729	1.0482	1.12307	0.983052	1.04636
P52569	P52569	Cationic amino acid transporter 2	SLC7A2	sp|P52569|CTR2_HUMAN Cationic amino acid transporter 2 OS=Homo sapiens GN=SLC7A2 PE=1 SV=2	1	6	5	5	10.2	71.672	0	7.737	91231	154320	130030	140150	98530	119620	153190	175640	167420	182400	51160000000	1.05909	1.14151	0.802522	0.974299	1.24772	1.43058	1.36363	1.48564	5	1.00018	0.888078	0.897389	0.911825	0.938865	0.97301	0.991319	0.960724	0.914383
Q9BQG0;I3L1L3;I3L2H8;I3L311	Q9BQG0	Myb-binding protein 1A	MYBBP1A	sp|Q9BQG0|MBB1A_HUMAN Myb-binding protein 1A OS=Homo sapiens GN=MYBBP1A PE=1 SV=2;tr|I3L1L3|I3L1L3_HUMAN Myb-binding protein 1A (Fragment) OS=Homo sapiens GN=MYBBP1A PE=1 SV=1	4	43	43	43	30.6	148.85	0	323.31	2673700	4566500	4053300	4465300	3154300	3562100	4623500	5090900	5129300	5970200	50679000000	1.11967	1.23347	0.87133	0.983978	1.27717	1.40629	1.41689	1.64918	43	1.00988	0.938875	0.969682	0.990004	0.948192	0.995976	0.974486	0.998253	1.01504
P18085;C9JPM4;C9JAK5;U3KQF2;F8WDB3	P18085	ADP-ribosylation factor 4	ARF4	sp|P18085|ARF4_HUMAN ADP-ribosylation factor 4 OS=Homo sapiens GN=ARF4 PE=1 SV=3;tr|C9JPM4|C9JPM4_HUMAN ADP-ribosylation factor 4 (Fragment) OS=Homo sapiens GN=ARF4 PE=1 SV=1;tr|C9JAK5|C9JAK5_HUMAN ADP-ribosylation factor 4 OS=Homo sapiens GN=ARF4 PE=1 SV=	5	7	5	5	45.6	20.511	0	105.72	706860	1120700	1189600	1195700	795350	1024400	1176100	1506700	1285600	1667700	50537000000	1.30185	1.30852	0.870396	1.12106	1.28707	1.64887	1.4069	1.82506	5	0.937466	1.09164	1.02868	0.988943	1.08029	1.00369	1.14258	0.991214	1.12329
Q15181;Q5SQT6	Q15181	Inorganic pyrophosphatase	PPA1	sp|Q15181|IPYR_HUMAN Inorganic pyrophosphatase OS=Homo sapiens GN=PPA1 PE=1 SV=2;tr|Q5SQT6|Q5SQT6_HUMAN Inorganic pyrophosphatase OS=Homo sapiens GN=PPA1 PE=1 SV=1	2	17	17	17	57.4	32.66	0	323.31	1521500	2685500	2474600	2464400	1904100	2199600	2671900	3061600	2869300	3384100	50304000000	1.17642	1.17157	0.905206	1.04569	1.27022	1.45548	1.36406	1.60879	17	1.04365	0.986465	0.921017	1.02849	1.00766	0.99055	1.00857	0.961029	0.990184
M0R0Y2;P54920;M0R2M1;M0R213;M0R027;M0R058;M0R0I4;A0A087WZQ7;Q9H115;M0QZM9;M0QZN5;M0R031	M0R0Y2	Alpha-soluble NSF attachment protein	NAPA	tr|M0R0Y2|M0R0Y2_HUMAN Alpha-soluble NSF attachment protein OS=Homo sapiens GN=NAPA PE=1 SV=1;sp|P54920|SNAA_HUMAN Alpha-soluble NSF attachment protein OS=Homo sapiens GN=NAPA PE=1 SV=3;tr|M0R2M1|M0R2M1_HUMAN Alpha-soluble NSF attachment protein (Fragment)	12	10	10	10	48	29.163	0	314.4	1080300	1544300	1674600	1795000	1210800	1458100	1771400	2119500	1799600	2214200	50280000000	1.27608	1.36783	0.922655	1.1111	1.34984	1.6151	1.37133	1.68727	10	0.845253	1.07003	1.0753	1.04832	1.07069	1.05265	1.11918	0.966153	1.03848
P14868;H7BZ35;C9J7S3;C9JLC1;H7C278;C9JQM9	P14868	Aspartate--tRNA ligase, cytoplasmic	DARS	sp|P14868|SYDC_HUMAN Aspartate--tRNA ligase, cytoplasmic OS=Homo sapiens GN=DARS PE=1 SV=2	6	25	25	25	53.5	57.136	0	323.31	2092200	3599300	3539300	3683900	2598400	2908200	3663400	4058700	3943600	4649700	50120000000	1.24371	1.29453	0.913081	1.02195	1.28732	1.42623	1.38579	1.63391	25	1.01722	1.04289	1.01768	1.03744	0.984778	1.00389	0.988307	0.976336	1.00564
P52292;J3QLL0;J3KS65;J3QL07	P52292	Importin subunit alpha-1	KPNA2	sp|P52292|IMA1_HUMAN Importin subunit alpha-1 OS=Homo sapiens GN=KPNA2 PE=1 SV=1;tr|J3QLL0|J3QLL0_HUMAN Importin subunit alpha-1 (Fragment) OS=Homo sapiens GN=KPNA2 PE=1 SV=1;tr|J3KS65|J3KS65_HUMAN Importin subunit alpha-1 (Fragment) OS=Homo sapiens GN=KPN	4	16	16	16	34.2	57.861	0	323.31	1563200	2647700	2620200	2657100	1950100	2230200	2788900	3072300	2983200	3568000	49956000000	1.24448	1.26201	0.926215	1.05925	1.32461	1.45921	1.41689	1.69465	16	1.00151	1.04354	0.992115	1.05237	1.02073	1.03297	1.01116	0.998253	1.04303
P41091;Q2VIR3;F8W810;H7BZU1	P41091	Eukaryotic translation initiation factor 2 subunit 3;Putative eukaryotic translation initiation factor 2 subunit 3-like protein	EIF2S3;EIF2S3L	sp|P41091|IF2G_HUMAN Eukaryotic translation initiation factor 2 subunit 3 OS=Homo sapiens GN=EIF2S3 PE=1 SV=3;sp|Q2VIR3|IF2GL_HUMAN Putative eukaryotic translation initiation factor 2 subunit 3-like protein OS=Homo sapiens GN=EIF2S3L PE=5 SV=2;tr|F8W810|F8	4	15	15	15	28.6	51.109	0	284.41	1257500	2263900	1923400	1957500	1599200	1577200	2238000	2238200	2301300	2895600	49893000000	1.09241	1.11177	0.908275	0.89578	1.27109	1.2712	1.30704	1.64457	15	1.06451	0.916017	0.874008	1.03198	0.863202	0.991227	0.880877	0.920854	1.0122
P61224;F5GX62;E7ESV4;F5H7Y6;F5H6R7;F5H004;A6NIZ1;F5H4H0;F5GYH7;F5H077;F5GWU8;F5H491;F5H0B7;F5H500;F5GYB5;F5H823;B7ZB78;F5GZG1;F8WBC0	P61224	Ras-related protein Rap-1b;Ras-related protein Rap-1b-like protein	RAP1B	sp|P61224|RAP1B_HUMAN Ras-related protein Rap-1b OS=Homo sapiens GN=RAP1B PE=1 SV=1;tr|F5GX62|F5GX62_HUMAN Ras-related protein Rap-1b (Fragment) OS=Homo sapiens GN=RAP1B PE=1 SV=1;tr|E7ESV4|E7ESV4_HUMAN Ras-related protein Rap-1b (Fragment) OS=Homo sapiens	19	7	7	1	39.1	20.825	0	151.25	676580	1280400	1135000	1255600	902670	1044200	1275800	1412800	1428200	1527900	49884000000	1.15995	1.2832	0.922513	1.06715	1.30385	1.44386	1.4596	1.56149	1	1.11899	0.972655	1.00877	1.04816	1.02834	1.01677	1.00052	1.02834	0.961067
Q92499;F1T0B3;A0A087X2G1	Q92499	ATP-dependent RNA helicase DDX1	DDX1	sp|Q92499|DDX1_HUMAN ATP-dependent RNA helicase DDX1 OS=Homo sapiens GN=DDX1 PE=1 SV=2;tr|F1T0B3|F1T0B3_HUMAN ATP-dependent RNA helicase DDX1 OS=Homo sapiens GN=DDX1 PE=1 SV=1;tr|A0A087X2G1|A0A087X2G1_HUMAN ATP-dependent RNA helicase DDX1 OS=Homo sapiens G	3	30	30	30	45.9	82.431	0	323.31	3047700	5551000	4954700	5358800	3658500	4344100	5453100	6133000	5964000	7138300	49688000000	1.15243	1.24642	0.850943	1.01041	1.26835	1.42649	1.38719	1.66032	30	1.07696	0.966349	0.97986	0.96684	0.973661	0.989098	0.988489	0.977323	1.0219
P27105;F8VSL7	P27105	Erythrocyte band 7 integral membrane protein	STOM	sp|P27105|STOM_HUMAN Erythrocyte band 7 integral membrane protein OS=Homo sapiens GN=STOM PE=1 SV=3	2	12	12	12	45.8	31.73	0	323.31	1939700	3244500	3197100	3377000	2327700	2706100	3428400	3762700	3631900	4199700	49290000000	1.2334	1.3028	0.897998	1.04398	1.32263	1.4516	1.40114	1.62019	12	0.989038	1.03425	1.02419	1.0203	1.00601	1.03143	1.00589	0.987155	0.997198
P12270;Q5SWX9	P12270	Nucleoprotein TPR	TPR	sp|P12270|TPR_HUMAN Nucleoprotein TPR OS=Homo sapiens GN=TPR PE=1 SV=3	2	97	97	97	39.6	267.29	0	323.31	4500900	8169700	7708000	7935900	5755600	6347800	8189000	8805500	9129100	9832000	49022000000	1.21667	1.25265	0.908497	1.00197	1.2926	1.38991	1.44099	1.55194	97	1.07326	1.02022	0.984755	1.03223	0.965533	1.008	0.963138	1.01523	0.95519
P49748;G3V1M7;K7EQP4;J3QRJ8;J3KS89;K7EJW8;J3KSR4;J3QKU9;K7EMF8	P49748	Very long-chain specific acyl-CoA dehydrogenase, mitochondrial	ACADVL	sp|P49748|ACADV_HUMAN Very long-chain specific acyl-CoA dehydrogenase, mitochondrial OS=Homo sapiens GN=ACADVL PE=1 SV=1	9	24	24	24	39.5	70.389	0	323.31	2485600	3781800	4078200	4027000	2869100	3511900	4146000	4900700	4516300	5831900	48937000000	1.3014	1.28506	0.915563	1.12069	1.32304	1.56387	1.4412	1.86103	24	0.899636	1.09127	1.01024	1.04026	1.07993	1.03174	1.08368	1.01538	1.14543
P33993;C9J8M6	P33993	DNA replication licensing factor MCM7	MCM7	sp|P33993|MCM7_HUMAN DNA replication licensing factor MCM7 OS=Homo sapiens GN=MCM7 PE=1 SV=4	2	35	35	35	50.1	81.307	0	323.31	2521600	4306900	4034100	4121300	3143600	3391400	4490100	4831400	4900400	5737900	48853000000	1.18155	1.20709	0.920729	0.993307	1.31511	1.41507	1.43528	1.68057	35	1.00992	0.990765	0.948938	1.04613	0.957182	1.02556	0.980571	1.01121	1.03436
P07741;H3BQZ9;H3BQB1;H3BQF1;H3BSW3	P07741	Adenine phosphoribosyltransferase	APRT	sp|P07741|APT_HUMAN Adenine phosphoribosyltransferase OS=Homo sapiens GN=APRT PE=1 SV=2;tr|H3BQZ9|H3BQZ9_HUMAN Adenine phosphoribosyltransferase OS=Homo sapiens GN=APRT PE=1 SV=1;tr|H3BQB1|H3BQB1_HUMAN Adenine phosphoribosyltransferase (Fragment) OS=Homo s	5	11	11	11	55	19.608	0	145.08	878230	1486900	1435000	1563300	994930	1251300	1516000	1733700	1676200	1915300	48851000000	1.21346	1.32196	0.841332	1.05812	1.28196	1.46605	1.41743	1.61961	11	1.00109	1.01753	1.03924	0.955921	1.01964	0.999707	1.0159	0.998628	0.996843
Q15365;H3BSP4;C9K0A2;F8WC71;F8VTZ0;C9IZV9;C9J7A9;C9JSA6;C9J5V4;C9JTY5;C9JZY3	Q15365	Poly(rC)-binding protein 1	PCBP1	sp|Q15365|PCBP1_HUMAN Poly(rC)-binding protein 1 OS=Homo sapiens GN=PCBP1 PE=1 SV=2	11	9	5	5	29.8	37.497	0	203.86	470460	885570	796440	755040	557590	631180	872980	846440	996150	1198400	48681000000	1.17466	1.1136	0.822386	0.930923	1.28755	1.24841	1.46922	1.76751	5	1.11301	0.984993	0.875447	0.934394	0.897067	1.00407	0.865084	1.03511	1.08787
P48047;H7C0C1;H7C086;H7C068	P48047	ATP synthase subunit O, mitochondrial	ATP5O	sp|P48047|ATPO_HUMAN ATP synthase subunit O, mitochondrial OS=Homo sapiens GN=ATP5O PE=1 SV=1;tr|H7C0C1|H7C0C1_HUMAN Uncharacterized protein (Fragment) OS=Homo sapiens PE=4 SV=2	4	9	9	9	46.5	23.277	0	308.58	1292200	2296100	2192600	2249000	1366800	1755400	2339000	2709100	2482300	3217100	48537000000	1.22208	1.25352	0.761809	0.978402	1.30368	1.50996	1.38355	1.79311	9	1.05066	1.02475	0.985439	0.865567	0.942819	1.01665	1.04633	0.974762	1.10362
P00505	P00505	Aspartate aminotransferase, mitochondrial	GOT2	sp|P00505|AATM_HUMAN Aspartate aminotransferase, mitochondrial OS=Homo sapiens GN=GOT2 PE=1 SV=3	1	15	15	15	29.5	47.517	0	228.37	1981100	3287700	3033700	3267700	2299100	2622900	3329600	3648500	3622200	4213800	48502000000	1.15157	1.2404	0.872722	0.995635	1.26389	1.38495	1.37496	1.59953	15	0.981263	0.965629	0.975123	0.991587	0.959425	0.985619	0.959697	0.96871	0.984481
I3L0A0;Q13404;G3V2F7;A0A0A0MSL3;E5RIF1;D6RG00;A5PLL7;F8W924;F8WBY2;Q5TGE2	I3L0A0	Ubiquitin-conjugating enzyme E2 variant 1	TMEM189-UBE2V1;UBE2V1	tr|I3L0A0|I3L0A0_HUMAN HCG2044781 OS=Homo sapiens GN=TMEM189-UBE2V1 PE=4 SV=1;sp|Q13404|UB2V1_HUMAN Ubiquitin-conjugating enzyme E2 variant 1 OS=Homo sapiens GN=UBE2V1 PE=1 SV=2;tr|G3V2F7|G3V2F7_HUMAN Ubiquitin-conjugating enzyme E2 variant 1 OS=Homo sapie	10	10	10	5	26.5	42.208	0	303.25	1189900	1964900	1951200	2083200	1334100	1657400	2029700	2276800	2201500	2671100	48462000000	1.23697	1.32065	0.845759	1.05072	1.28674	1.44339	1.39565	1.69336	5	0.976404	1.03724	1.03822	0.960951	1.0125	1.00343	1.00019	0.983286	1.04223
Q99733;C9J6D1;C9JZI7;E9PNW0;E9PJJ2;E9PS34;E9PNJ7;A8MXH2;E9PKT8;E9PKI2;E9PP22;C9J1B1;H0YCI4	Q99733	Nucleosome assembly protein 1-like 4	NAP1L4	sp|Q99733|NP1L4_HUMAN Nucleosome assembly protein 1-like 4 OS=Homo sapiens GN=NAP1L4 PE=1 SV=1;tr|C9J6D1|C9J6D1_HUMAN Nucleosome assembly protein 1-like 4 (Fragment) OS=Homo sapiens GN=NAP1L4 PE=1 SV=1;tr|C9JZI7|C9JZI7_HUMAN Nucleosome assembly protein 1-l	13	13	13	12	36.8	42.823	0	323.31	1240400	2013600	2118100	2162500	1479700	1740500	2205800	2498600	2453500	3116300	48395000000	1.30184	1.32913	0.909465	1.06976	1.35575	1.53571	1.50799	1.91537	12	0.959867	1.09164	1.04488	1.03333	1.03085	1.05725	1.06417	1.06243	1.17887
P45974;F5H571	P45974	Ubiquitin carboxyl-terminal hydrolase 5	USP5	sp|P45974|UBP5_HUMAN Ubiquitin carboxyl-terminal hydrolase 5 OS=Homo sapiens GN=USP5 PE=1 SV=2	2	27	27	25	34.3	95.785	0	323.31	1977800	3354500	3139000	3381100	2397300	2875100	3428300	4023200	3893300	4384000	48157000000	1.17735	1.26816	0.899162	1.07837	1.28586	1.50899	1.46027	1.64432	25	1.00287	0.987248	0.996948	1.02163	1.03915	1.00275	1.04566	1.02881	1.01205
A0A0C4DGS1;P39656;U3KQ84	A0A0C4DGS1	Dolichyl-diphosphooligosaccharide--protein glycosyltransferase 48 kDa subunit	DDOST	tr|A0A0C4DGS1|A0A0C4DGS1_HUMAN Dolichyl-diphosphooligosaccharide--protein glycosyltransferase 48 kDa subunit OS=Homo sapiens GN=DDOST PE=1 SV=1;sp|P39656|OST48_HUMAN Dolichyl-diphosphooligosaccharide--protein glycosyltransferase 48 kDa subunit OS=Homo sapi	3	13	13	13	33	48.799	0	323.31	1310000	2108400	1974400	2198900	1457800	1822100	2176300	2558400	2405700	2858500	48075000000	1.15516	1.28651	0.852914	1.06605	1.27329	1.49684	1.4075	1.67242	13	0.951659	0.968638	1.01137	0.96908	1.02728	0.992943	1.03723	0.991635	1.02934
O14980;C9J673;C9JKM9;C9IZS4;C9JQ02;C9JV99;H7BZC5;F8WF71;C9IYM2;C9JF49	O14980	Exportin-1	XPO1	sp|O14980|XPO1_HUMAN Exportin-1 OS=Homo sapiens GN=XPO1 PE=1 SV=1	10	30	30	30	30.9	123.38	0	323.31	2779400	4554600	4297500	4711700	3283000	4135700	4732600	5776600	5107400	6567800	48043000000	1.17194	1.28489	0.895282	1.12782	1.29059	1.57529	1.3928	1.79106	30	0.968944	0.982708	1.0101	1.01722	1.0868	1.00644	1.0916	0.981278	1.10236
Q92598;A0A0A0MSM0;R4GN69;Q5TBM3	Q92598	Heat shock protein 105 kDa	HSPH1	sp|Q92598|HS105_HUMAN Heat shock protein 105 kDa OS=Homo sapiens GN=HSPH1 PE=1 SV=1;tr|A0A0A0MSM0|A0A0A0MSM0_HUMAN Heat shock protein 105 kDa OS=Homo sapiens GN=HSPH1 PE=1 SV=1	4	31	28	28	36.1	96.864	0	323.31	2238300	4101700	3659100	4066700	2840100	3267800	4132900	4524000	4512500	4883400	47987000000	1.15429	1.28287	0.895931	1.03085	1.30375	1.42713	1.4235	1.5405	28	1.08354	0.967909	1.00851	1.01796	0.993361	1.0167	0.988928	1.00291	0.948152
P30040;F8VY02;F8W1G0	P30040	Endoplasmic reticulum resident protein 29	ERP29	sp|P30040|ERP29_HUMAN Endoplasmic reticulum resident protein 29 OS=Homo sapiens GN=ERP29 PE=1 SV=4;tr|F8VY02|F8VY02_HUMAN Endoplasmic reticulum resident protein 29 OS=Homo sapiens GN=ERP29 PE=1 SV=1	3	13	13	13	43.7	28.993	0	323.31	2956900	4291300	4757700	4583900	3228300	4068600	4905000	5747900	5043200	6476700	47761000000	1.31279	1.26484	0.890787	1.12265	1.35344	1.58602	1.39157	1.78712	13	0.858128	1.10082	0.994338	1.01211	1.08182	1.05545	1.09903	0.980413	1.09994
Q9Y3F4;H0YH33	Q9Y3F4	Serine-threonine kinase receptor-associated protein	STRAP	sp|Q9Y3F4|STRAP_HUMAN Serine-threonine kinase receptor-associated protein OS=Homo sapiens GN=STRAP PE=1 SV=1	2	13	13	13	46	38.438	0	323.31	2321000	3400100	3865700	3900200	2789700	3332100	3867700	4717100	4029300	4853900	47666000000	1.35138	1.36344	0.975232	1.16485	1.35208	1.64902	1.40858	1.69684	13	0.866196	1.13318	1.07186	1.10806	1.12248	1.05439	1.14269	0.992392	1.04437
Q07065	Q07065	Cytoskeleton-associated protein 4	CKAP4	sp|Q07065|CKAP4_HUMAN Cytoskeleton-associated protein 4 OS=Homo sapiens GN=CKAP4 PE=1 SV=2	1	38	38	37	62.8	66.022	0	323.31	2795100	4812200	4772800	4817100	3463300	3867300	5004600	5462100	5347400	5882000	47663000000	1.25479	1.26644	0.91052	1.01673	1.31574	1.43602	1.40586	1.54641	37	1.018	1.05218	0.995598	1.03453	0.979757	1.02605	0.995086	0.990479	0.951787
P13804;H0YK49;H0YNX6;H0YLU7;H0YL12;H0YKF0;H0YL83	P13804	Electron transfer flavoprotein subunit alpha, mitochondrial	ETFA	sp|P13804|ETFA_HUMAN Electron transfer flavoprotein subunit alpha, mitochondrial OS=Homo sapiens GN=ETFA PE=1 SV=1;tr|H0YK49|H0YK49_HUMAN Electron transfer flavoprotein subunit alpha, mitochondrial OS=Homo sapiens GN=ETFA PE=1 SV=1;tr|H0YNX6|H0YNX6_HUMAN E	7	13	13	13	51.1	35.079	0	323.31	1009700	1916500	1675400	1860000	1208400	1458900	1888300	2075100	2052500	2191600	47637000000	1.1451	1.27127	0.825918	0.997129	1.29062	1.41829	1.40284	1.49792	13	1.12232	0.960205	0.999397	0.938407	0.960865	1.00646	0.982803	0.988353	0.921939
O76021;J3QSV6;I3L3U9;I3L3C4;I3L234;J3KPU7;I3L2F2;I3L4T8;I3L1Y4	O76021	Ribosomal L1 domain-containing protein 1	RSL1D1	sp|O76021|RL1D1_HUMAN Ribosomal L1 domain-containing protein 1 OS=Homo sapiens GN=RSL1D1 PE=1 SV=3;tr|J3QSV6|J3QSV6_HUMAN Ribosomal L1 domain-containing protein 1 (Fragment) OS=Homo sapiens GN=RSL1D1 PE=1 SV=1;tr|I3L3U9|I3L3U9_HUMAN Ribosomal L1 domain-con	9	24	24	24	42.4	54.972	0	323.31	1863700	3670900	2983000	3421900	2381200	2622200	3799400	3718300	3884200	3963500	47628000000	1.07795	1.23655	0.860478	0.947566	1.37296	1.34366	1.40361	1.43226	24	1.16465	0.903892	0.972098	0.977674	0.913105	1.07067	0.931086	0.988891	0.881531
H7BXY5;Q0ZGT2;E7EUA0;E7ETM8	H7BXY5	Nexilin	NEXN	tr|H7BXY5|H7BXY5_HUMAN Nexilin (Fragment) OS=Homo sapiens GN=NEXN PE=1 SV=1;sp|Q0ZGT2|NEXN_HUMAN Nexilin OS=Homo sapiens GN=NEXN PE=1 SV=1;tr|E7EUA0|E7EUA0_HUMAN Nexilin (Fragment) OS=Homo sapiens GN=NEXN PE=1 SV=1;tr|E7ETM8|E7ETM8_HUMAN Nexilin (Fragment)	4	10	10	10	15.6	68.814	0	37.207	748340	1132300	1160000	1163400	835150	1020600	1185500	1392100	1271100	1549300	47497000000	1.23362	1.23724	0.888155	1.08538	1.26074	1.48045	1.35177	1.64763	10	0.894669	1.03443	0.972641	1.00912	1.0459	0.983161	1.02588	0.952373	1.01409
P25398	P25398	40S ribosomal protein S12	RPS12	sp|P25398|RS12_HUMAN 40S ribosomal protein S12 OS=Homo sapiens GN=RPS12 PE=1 SV=3	1	3	3	3	19.7	14.515	0	6.7085	395370	620730	643840	689370	426570	521330	651790	787150	706520	821420	47376000000	1.26728	1.35689	0.839622	1.02614	1.28292	1.54936	1.39065	1.61681	3	0.928322	1.06265	1.06671	0.953978	0.98882	1.00046	1.07362	0.979763	0.995116
P00492	P00492	Hypoxanthine-guanine phosphoribosyltransferase	HPRT1	sp|P00492|HPRT_HUMAN Hypoxanthine-guanine phosphoribosyltransferase OS=Homo sapiens GN=HPRT1 PE=1 SV=2	1	9	9	8	47.7	24.579	0	156.56	1376700	2338000	2297700	2343100	1618000	1932800	2456600	2906400	2593000	3290700	47310000000	1.23709	1.26153	0.871134	1.04062	1.32264	1.56481	1.39608	1.77172	8	1.00416	1.03733	0.991736	0.989781	1.00278	1.03143	1.08433	0.983585	1.09046
P84103;A0A087X2D0	P84103	Serine/arginine-rich splicing factor 3	SRSF3	sp|P84103|SRSF3_HUMAN Serine/arginine-rich splicing factor 3 OS=Homo sapiens GN=SRSF3 PE=1 SV=1;tr|A0A087X2D0|A0A087X2D0_HUMAN Serine/arginine-rich-splicing factor 3 OS=Homo sapiens GN=SRSF3 PE=1 SV=1	2	6	5	5	28	19.329	0	70.161	459290	810210	732550	778050	537780	614490	828780	868390	937180	996640	47265000000	1.15408	1.22576	0.847231	0.968082	1.30568	1.36808	1.47646	1.57013	5	1.04306	0.967729	0.963616	0.962623	0.932874	1.0182	0.948012	1.04022	0.966386
F8W1A4;P54819;F8VZG5;F8VY04;G3V213;F8VPP1	F8W1A4	Adenylate kinase 2, mitochondrial;Adenylate kinase 2, mitochondrial;Adenylate kinase 2, mitochondrial, N-terminally processed	AK2	tr|F8W1A4|F8W1A4_HUMAN Adenylate kinase 2, mitochondrial OS=Homo sapiens GN=AK2 PE=1 SV=1;sp|P54819|KAD2_HUMAN Adenylate kinase 2, mitochondrial OS=Homo sapiens GN=AK2 PE=1 SV=2;tr|F8VZG5|F8VZG5_HUMAN Adenylate kinase 2, mitochondrial OS=Homo sapiens GN=AK	6	12	12	12	62.1	25.63	0	323.31	2076100	4039500	3380100	3891000	2377600	2978300	3788000	4116900	4391400	4788500	47251000000	1.1054	1.27248	0.777552	0.974001	1.2388	1.34636	1.43613	1.566	12	1.15048	0.926915	1.00035	0.883455	0.938578	0.96605	0.932959	1.01181	0.963841
F6WQW2;P43487;C9JXG8;C9JJ34;C9JDM3;C9JGV6;C9JIC6;Q5T0Z6;Q9C010	F6WQW2	Ran-specific GTPase-activating protein	RANBP1	tr|F6WQW2|F6WQW2_HUMAN Ran-specific GTPase-activating protein OS=Homo sapiens GN=RANBP1 PE=1 SV=1;sp|P43487|RANG_HUMAN Ran-specific GTPase-activating protein OS=Homo sapiens GN=RANBP1 PE=1 SV=1;tr|C9JXG8|C9JXG8_HUMAN Ran-specific GTPase-activating protein	9	5	5	5	17.6	31.904	0	134.97	1131300	1565100	1775600	1688900	1238200	1438600	1775500	2161700	1728100	2185400	47177000000	1.31702	1.25271	0.91841	1.06705	1.31694	1.6034	1.28178	1.62098	5	0.81802	1.10436	0.984802	1.0435	1.02825	1.02699	1.11107	0.903062	0.997681
Q13085;Q59FY4;O00763;A0A087X0W4;F8W8T8;H0YGH5;A0A0C4DGT1;S4R3S7;A0A0G2JM60;A0A087X2F8;A0A087X126;A0A087WYK6;A0A087WVR6;A0A087WWN5	Q13085	Acetyl-CoA carboxylase 1;Biotin carboxylase	ACACA	sp|Q13085|ACACA_HUMAN Acetyl-CoA carboxylase 1 OS=Homo sapiens GN=ACACA PE=1 SV=2;tr|Q59FY4|Q59FY4_HUMAN Acetyl-CoA carboxylase 1 (Fragment) OS=Homo sapiens GN=ACACA PE=1 SV=1	14	73	73	73	34.2	265.55	0	323.31	4547500	7068400	6961700	7077700	5284000	6042800	7398900	8659500	7939700	9788100	47145000000	1.19865	1.21862	0.909787	1.04044	1.27393	1.49097	1.36704	1.68529	73	0.919069	1.00511	0.958006	1.0337	1.0026	0.993443	1.03317	0.963129	1.03727
P30046;J3KQ18;B5MC82;A6NHG4;H7C342	P30046	D-dopachrome decarboxylase;D-dopachrome decarboxylase-like protein	DDT;DDTL	sp|P30046|DOPD_HUMAN D-dopachrome decarboxylase OS=Homo sapiens GN=DDT PE=1 SV=3;tr|J3KQ18|J3KQ18_HUMAN D-dopachrome decarboxylase OS=Homo sapiens GN=DDT PE=1 SV=1;tr|B5MC82|B5MC82_HUMAN D-dopachrome decarboxylase OS=Homo sapiens GN=DDT PE=4 SV=2;sp|A6NHG4	5	5	5	5	39.8	12.712	0	22.837	409770	782960	718720	764920	425400	618280	721320	888920	790570	1000500	47067000000	1.20517	1.28264	0.713322	1.03675	1.20953	1.49056	1.32565	1.67766	5	1.12979	1.01057	1.00833	0.810475	0.999043	0.943223	1.03289	0.933966	1.03257
Q99714;Q5H928	Q99714	3-hydroxyacyl-CoA dehydrogenase type-2	HSD17B10	sp|Q99714|HCD2_HUMAN 3-hydroxyacyl-CoA dehydrogenase type-2 OS=Homo sapiens GN=HSD17B10 PE=1 SV=3;tr|Q5H928|Q5H928_HUMAN 3-hydroxyacyl-CoA dehydrogenase type-2 OS=Homo sapiens GN=HSD17B10 PE=1 SV=1	2	10	10	10	54	26.923	0	323.31	991300	1913400	1716300	2003900	1319200	1563000	1945300	2235000	2328300	2511500	46983000000	1.18174	1.37976	0.908321	1.07619	1.33942	1.53889	1.60313	1.72927	10	1.1413	0.990926	1.08469	1.03203	1.03705	1.04451	1.06637	1.12946	1.06433
P12081;B4DDD8;B3KWE1;B4E1C5;E7ETE2;D6RF05	P12081	Histidine--tRNA ligase, cytoplasmic	HARS	sp|P12081|SYHC_HUMAN Histidine--tRNA ligase, cytoplasmic OS=Homo sapiens GN=HARS PE=1 SV=2;tr|B4DDD8|B4DDD8_HUMAN Histidine--tRNA ligase, cytoplasmic OS=Homo sapiens GN=HARS PE=1 SV=1;tr|B3KWE1|B3KWE1_HUMAN Histidine--tRNA ligase, cytoplasmic OS=Homo sapie	6	25	25	19	46.8	57.41	0	323.31	1980700	3236400	3237000	3202900	2436600	2692700	3416900	3858500	3550300	4309400	46847000000	1.24092	1.22785	0.934082	1.03226	1.30988	1.47917	1.36102	1.65203	19	0.966147	1.04055	0.965258	1.0613	0.994717	1.02148	1.02499	0.95889	1.01679
O00303;H0YDT6;A0A0D9SEZ9;E9PQV8	O00303	Eukaryotic translation initiation factor 3 subunit F	EIF3F	sp|O00303|EIF3F_HUMAN Eukaryotic translation initiation factor 3 subunit F OS=Homo sapiens GN=EIF3F PE=1 SV=1	4	11	11	11	36.1	37.563	0	323.31	1741100	3038300	2700800	3050600	1862700	2436800	2917900	3350100	3275600	3593200	46786000000	1.13018	1.27656	0.77947	1.01971	1.22103	1.40189	1.37072	1.50362	11	1.03183	0.947695	1.00355	0.885633	0.982624	0.952194	0.97144	0.965719	0.92545
Q8WVC2;P63220	Q8WVC2	40S ribosomal protein S21	RPS21	tr|Q8WVC2|Q8WVC2_HUMAN 40S ribosomal protein S21 OS=Homo sapiens GN=RPS21 PE=1 SV=1;sp|P63220|RS21_HUMAN 40S ribosomal protein S21 OS=Homo sapiens GN=RPS21 PE=1 SV=1	2	3	3	3	22.2	8.85	0	52.993	864830	1274000	1285800	1383800	948020	1151500	1290700	1541600	1439800	1599900	46622000000	1.20234	1.29398	0.886485	1.07676	1.20692	1.44154	1.34634	1.49605	3	0.87104	1.0082	1.01725	1.00722	1.0376	0.941191	0.998911	0.948547	0.920792
Q9Y265;E7ETR0;H7C4G5;J3QLR1;H7C4I3	Q9Y265	RuvB-like 1	RUVBL1	sp|Q9Y265|RUVB1_HUMAN RuvB-like 1 OS=Homo sapiens GN=RUVBL1 PE=1 SV=1;tr|E7ETR0|E7ETR0_HUMAN RuvB-like 1 OS=Homo sapiens GN=RUVBL1 PE=1 SV=1;tr|H7C4G5|H7C4G5_HUMAN RuvB-like 1 (Fragment) OS=Homo sapiens GN=RUVBL1 PE=1 SV=1	5	18	18	18	44.5	50.227	0	323.31	2053000	3364000	3369800	3460100	2381900	2774900	3536900	4023000	3736000	4461100	46448000000	1.24416	1.2775	0.879417	1.02452	1.30585	1.48532	1.37936	1.64707	18	0.968873	1.04327	1.00429	0.999193	0.987255	1.01834	1.02925	0.971809	1.01374
P35580;E7ERA5;P13533	P35580	Myosin-10	MYH10	sp|P35580|MYH10_HUMAN Myosin-10 OS=Homo sapiens GN=MYH10 PE=1 SV=3	3	73	58	50	36.8	229	0	323.31	3252000	5567800	5504800	5578200	4024300	4585800	5766200	6394700	6297300	7319300	46423000000	1.24828	1.26493	0.91256	1.03989	1.30756	1.45008	1.42799	1.65974	50	1.01235	1.04672	0.994408	1.03685	1.00207	1.01967	1.00483	1.00607	1.02154
E5RIW3;E5RJD8;O75347;E5RHG6;E5RIX8	E5RIW3	Tubulin-specific chaperone A	TBCA	tr|E5RIW3|E5RIW3_HUMAN Tubulin-specific chaperone A OS=Homo sapiens GN=TBCA PE=1 SV=1;tr|E5RJD8|E5RJD8_HUMAN Tubulin-specific chaperone A OS=Homo sapiens GN=TBCA PE=1 SV=1;sp|O75347|TBCA_HUMAN Tubulin-specific chaperone A OS=Homo sapiens GN=TBCA PE=1 SV=3;	5	12	12	12	72.6	10.08	0	114.19	1082100	2020200	1874900	2029600	1490900	1611200	2008200	2290700	2220000	2231900	46316000000	1.20872	1.30845	0.961158	1.03871	1.29465	1.47678	1.4312	1.43887	12	1.10389	1.01355	1.02862	1.09207	1.00094	1.00961	1.02333	1.00833	0.885597
A0A0B4J1Z1;C9JAB2;Q16629;F8WEA1	A0A0B4J1Z1	Serine/arginine-rich splicing factor 7	SRSF7	tr|A0A0B4J1Z1|A0A0B4J1Z1_HUMAN Serine/arginine-rich-splicing factor 7 OS=Homo sapiens GN=SRSF7 PE=1 SV=1;tr|C9JAB2|C9JAB2_HUMAN Serine/arginine-rich-splicing factor 7 OS=Homo sapiens GN=SRSF7 PE=1 SV=1;sp|Q16629|SRSF7_HUMAN Serine/arginine-rich splicing fa	4	10	10	9	53.3	15.763	0	193.3	1074400	1879100	1707800	1938200	1297400	1492600	1945700	2059200	2135100	2422800	46313000000	1.15646	1.31248	0.878551	1.01073	1.31756	1.39441	1.44581	1.64063	9	1.03415	0.969727	1.03179	0.998209	0.973974	1.02747	0.966258	1.01862	1.00978
Q9Y4L1;A0A087X054;E9PJ21;A0A087WWI4;K7EQK2;J3KTF1;J3QL06;Q9BST8;J3QQH7;J3QLE9;A0A087X214;A0A087WW13;Q9BXT5	Q9Y4L1	Hypoxia up-regulated protein 1	HYOU1	sp|Q9Y4L1|HYOU1_HUMAN Hypoxia up-regulated protein 1 OS=Homo sapiens GN=HYOU1 PE=1 SV=1;tr|A0A087X054|A0A087X054_HUMAN Hypoxia up-regulated protein 1 OS=Homo sapiens GN=HYOU1 PE=1 SV=1;tr|E9PJ21|E9PJ21_HUMAN Hypoxia up-regulated protein 1 (Fragment) OS=Hom	13	41	41	41	42.8	111.33	0	323.31	2389700	4635200	4001400	4574000	2966700	3477500	4462900	4795900	5019700	5393500	46082000000	1.1392	1.30222	0.844624	0.99005	1.27059	1.3654	1.42912	1.53554	41	1.1469	0.955259	1.02373	0.959661	0.954043	0.990845	0.946153	1.00686	0.945095
P30086	P30086	Phosphatidylethanolamine-binding protein 1;Hippocampal cholinergic neurostimulating peptide	PEBP1	sp|P30086|PEBP1_HUMAN Phosphatidylethanolamine-binding protein 1 OS=Homo sapiens GN=PEBP1 PE=1 SV=3	1	7	7	7	42.2	21.057	0	284.89	935370	1513800	1581600	1481000	1176400	1251200	1593400	1767500	1617400	2081800	45745000000	1.29154	1.20939	0.960652	1.02173	1.30118	1.44335	1.32077	1.7	7	0.95694	1.083	0.950748	1.09149	0.984575	1.01469	1.00017	0.930533	1.04632
G8JLB6;P31943;E9PCY7;D6RBM0;H0YB39;E7EN40;H0YBD7;E5RGV0;D6RIU0;E7EQJ0;D6RAM1;D6R9T0;D6RFM3;D6RIT2;D6RDU3;D6RJ04;D6RIH9;D6RDL0;E5RGH4;H0YBG7;D6RF17;H0YAQ2;E5RJ94;D6R9D3	G8JLB6	Heterogeneous nuclear ribonucleoprotein H;Heterogeneous nuclear ribonucleoprotein H, N-terminally processed	HNRNPH1	tr|G8JLB6|G8JLB6_HUMAN Heterogeneous nuclear ribonucleoprotein H OS=Homo sapiens GN=HNRNPH1 PE=1 SV=1;sp|P31943|HNRH1_HUMAN Heterogeneous nuclear ribonucleoprotein H OS=Homo sapiens GN=HNRNPH1 PE=1 SV=4;tr|E9PCY7|E9PCY7_HUMAN Heterogeneous nuclear ribonucl	24	14	14	7	42.2	51.229	0	323.31	1328300	2175200	2215100	2484000	1663500	2087700	2296300	2922100	2523600	2933500	45740000000	1.26451	1.41801	0.949622	1.19178	1.31086	1.6681	1.44062	1.67461	7	0.968284	1.06033	1.11475	1.07896	1.14844	1.02225	1.15591	1.01497	1.03069
Q14683;G8JLG1;H0Y7K8;V9GY57;V9GYN9	Q14683	Structural maintenance of chromosomes protein 1A;Structural maintenance of chromosomes protein	SMC1A	sp|Q14683|SMC1A_HUMAN Structural maintenance of chromosomes protein 1A OS=Homo sapiens GN=SMC1A PE=1 SV=2;tr|G8JLG1|G8JLG1_HUMAN Structural maintenance of chromosomes protein OS=Homo sapiens GN=SMC1A PE=1 SV=2	5	56	56	56	42	143.23	0	323.31	2888600	4986700	4688200	4847200	3482500	4002100	4934700	5535800	5515400	6328100	45626000000	1.19061	1.23099	0.884411	1.01637	1.25321	1.40586	1.40068	1.60708	56	1.02076	0.998363	0.967727	1.00487	0.979404	0.977287	0.974193	0.986831	0.989125
P06737;E9PK47	P06737	Glycogen phosphorylase, liver form;Alpha-1,4 glucan phosphorylase	PYGL	sp|P06737|PYGL_HUMAN Glycogen phosphorylase, liver form OS=Homo sapiens GN=PYGL PE=1 SV=4;tr|E9PK47|E9PK47_HUMAN Alpha-1,4 glucan phosphorylase OS=Homo sapiens GN=PYGL PE=1 SV=1	2	41	41	35	48.5	97.147	0	323.31	3150100	5082000	5240300	5380300	3586100	4410600	5249000	6222600	5823000	7057100	45582000000	1.27314	1.30715	0.871248	1.07156	1.27525	1.51179	1.41471	1.71453	35	0.953916	1.06757	1.0276	0.989911	1.03259	0.994476	1.04759	0.996711	1.05526
P31689	P31689	DnaJ homolog subfamily A member 1	DNAJA1	sp|P31689|DNJA1_HUMAN DnaJ homolog subfamily A member 1 OS=Homo sapiens GN=DNAJA1 PE=1 SV=2	1	11	11	11	31.2	44.868	0	323.31	759780	1429100	1123600	1321300	1058600	1092400	1488100	1499900	1591100	1824900	45536000000	1.02664	1.20728	0.967253	0.998136	1.35969	1.37047	1.4538	1.66743	11	1.11218	0.860873	0.949093	1.09899	0.961835	1.06032	0.949668	1.02426	1.02627
P08559;Q5JPU3;Q5JPU0;Q5JPT9;Q5JPU1;P29803;Q5JPU2	P08559	Pyruvate dehydrogenase E1 component subunit alpha, somatic form, mitochondrial	PDHA1	sp|P08559|ODPA_HUMAN Pyruvate dehydrogenase E1 component subunit alpha, somatic form, mitochondrial OS=Homo sapiens GN=PDHA1 PE=1 SV=3	7	17	17	17	32.3	43.295	0	190.64	1703400	2776200	2496400	2644800	1974900	2166800	2781100	3030700	3029600	3548500	45441000000	1.11456	1.18082	0.881731	0.967408	1.24167	1.35311	1.35262	1.58429	17	0.963682	0.934597	0.928288	1.00182	0.932224	0.968291	0.937638	0.95297	0.975103
P11177;C9J634;F8WF02	P11177	Pyruvate dehydrogenase E1 component subunit beta, mitochondrial	PDHB	sp|P11177|ODPB_HUMAN Pyruvate dehydrogenase E1 component subunit beta, mitochondrial OS=Homo sapiens GN=PDHB PE=1 SV=3;tr|C9J634|C9J634_HUMAN Pyruvate dehydrogenase E1 component subunit beta, mitochondrial OS=Homo sapiens GN=PDHB PE=1 SV=1;tr|F8WF02|F8WF02	3	12	12	12	43.5	39.233	0	323.31	2111700	3435500	3597100	3763300	2584200	3151200	3732600	4609400	3966900	4796000	45321000000	1.29691	1.35683	0.931713	1.13614	1.34576	1.66188	1.43024	1.72916	12	0.961961	1.0875	1.06666	1.05861	1.09482	1.04946	1.1516	1.00765	1.06427
P31153;Q00266	P31153	S-adenosylmethionine synthase isoform type-2	MAT2A	sp|P31153|METK2_HUMAN S-adenosylmethionine synthase isoform type-2 OS=Homo sapiens GN=MAT2A PE=1 SV=1	2	15	15	15	33.9	43.66	0	282.96	1563700	2719300	2497500	2555700	1913500	2148700	2852800	3044700	3030000	3509600	45036000000	1.16624	1.19342	0.893533	1.00336	1.33215	1.42176	1.4149	1.63885	15	1.02826	0.977928	0.93819	1.01523	0.966871	1.03885	0.985208	0.996845	1.00868
P17812	P17812	CTP synthase 1	CTPS1	sp|P17812|PYRG1_HUMAN CTP synthase 1 OS=Homo sapiens GN=CTPS1 PE=1 SV=2	1	20	20	17	33.2	66.69	0	323.31	1477600	2393900	2326900	2389300	1774100	1942100	2439500	2713100	2606800	3136600	44914000000	1.20207	1.2343	0.916492	1.00328	1.26024	1.40158	1.34666	1.62035	17	0.957963	1.00797	0.970332	1.04132	0.966792	0.982766	0.971221	0.948771	0.997298
P61160;F5H6T1	P61160	Actin-related protein 2	ACTR2	sp|P61160|ARP2_HUMAN Actin-related protein 2 OS=Homo sapiens GN=ACTR2 PE=1 SV=1;tr|F5H6T1|F5H6T1_HUMAN ARP2 actin-related protein 2 homolog (Yeast), isoform CRA_d OS=Homo sapiens GN=ACTR2 PE=1 SV=2	2	11	11	11	29.2	44.76	0	323.31	1393300	2237000	2296800	2368100	1673000	1943100	2395600	2711400	2493700	3130900	44756000000	1.26535	1.30463	0.921687	1.07049	1.31978	1.49376	1.37383	1.72487	11	0.949338	1.06104	1.02562	1.04722	1.03156	1.0292	1.0351	0.96791	1.06163
Q96TA1	Q96TA1	Niban-like protein 1	FAM129B	sp|Q96TA1|NIBL1_HUMAN Niban-like protein 1 OS=Homo sapiens GN=FAM129B PE=1 SV=3	1	24	24	24	36.7	84.137	0	323.31	2058800	3604700	3206600	3575200	2497000	2856200	3579500	3922200	3932400	4497700	44263000000	1.13237	1.26254	0.881787	1.00863	1.26406	1.38508	1.38868	1.58831	24	1.03527	0.949531	0.992532	1.00189	0.971952	0.985748	0.95979	0.978376	0.977576
O75822;H0YLP3;H0YGJ7	O75822	Eukaryotic translation initiation factor 3 subunit J	EIF3J	sp|O75822|EIF3J_HUMAN Eukaryotic translation initiation factor 3 subunit J OS=Homo sapiens GN=EIF3J PE=1 SV=2	3	16	16	16	53.5	29.062	0	323.31	1496100	2532400	2501200	2541100	1836400	2073000	2632400	2937500	2767600	2964400	44158000000	1.24175	1.26156	0.911704	1.02917	1.30689	1.45836	1.37401	1.47171	16	1.00086	1.04125	0.991762	1.03588	0.991738	1.01915	1.01057	0.968039	0.905813
P16615;H7C5W9;O14983;H3BVB2;A0A0C4DH86;J3QSY6	P16615	Sarcoplasmic/endoplasmic reticulum calcium ATPase 2	ATP2A2	sp|P16615|AT2A2_HUMAN Sarcoplasmic/endoplasmic reticulum calcium ATPase 2 OS=Homo sapiens GN=ATP2A2 PE=1 SV=1;tr|H7C5W9|H7C5W9_HUMAN Sarcoplasmic/endoplasmic reticulum calcium ATPase 2 (Fragment) OS=Homo sapiens GN=ATP2A2 PE=1 SV=1	6	29	29	25	31.4	114.76	0	323.31	3545000	5282500	5145100	5423500	4024000	4638300	5606400	6623200	5823800	6975500	43918000000	1.1657	1.22877	0.911696	1.05088	1.27021	1.50058	1.31947	1.5804	25	0.881095	0.977475	0.965986	1.03587	1.01266	0.990547	1.03983	0.929612	0.972708
P61088;Q5JXB2;F8VSD4;F8VV71;F8VZ29;F8VQQ8	P61088	Ubiquitin-conjugating enzyme E2 N;Putative ubiquitin-conjugating enzyme E2 N-like	UBE2N;UBE2NL	sp|P61088|UBE2N_HUMAN Ubiquitin-conjugating enzyme E2 N OS=Homo sapiens GN=UBE2N PE=1 SV=1;sp|Q5JXB2|UE2NL_HUMAN Putative ubiquitin-conjugating enzyme E2 N-like OS=Homo sapiens GN=UBE2NL PE=1 SV=1;tr|F8VSD4|F8VSD4_HUMAN Ubiquitin-conjugating enzyme E2 N OS	6	8	8	8	54.6	17.138	0	159.77	738240	1647400	1464600	1596500	931960	1201600	1585100	1723400	1790100	2094600	43915000000	1.22785	1.33842	0.781308	1.00736	1.32887	1.44481	1.50073	1.75601	8	1.31947	1.02959	1.05219	0.887722	0.970724	1.03629	1.00118	1.05732	1.08079
Q16401;F2Z3J2;Q4VXH0	Q16401	26S proteasome non-ATPase regulatory subunit 5	PSMD5	sp|Q16401|PSMD5_HUMAN 26S proteasome non-ATPase regulatory subunit 5 OS=Homo sapiens GN=PSMD5 PE=1 SV=3	3	18	18	18	46.8	56.195	0	323.31	1745100	2876900	2738400	3107300	2023900	2591400	3016500	3614500	3242300	4026400	43905000000	1.18494	1.34457	0.875768	1.12133	1.30528	1.56404	1.40299	1.74228	18	0.974774	0.993611	1.05702	0.995047	1.08055	1.01789	1.0838	0.988454	1.07234
P11498;E9PS68;E9PRE7	P11498	Pyruvate carboxylase, mitochondrial	PC	sp|P11498|PYC_HUMAN Pyruvate carboxylase, mitochondrial OS=Homo sapiens GN=PC PE=1 SV=2	3	36	36	36	35.4	129.63	0	323.31	2297000	3986100	3637700	3990700	2676000	3227300	3938000	4471100	4535000	5246600	43889000000	1.15793	1.2703	0.851809	1.0273	1.25352	1.42321	1.44355	1.67007	36	1.02609	0.970962	0.998629	0.967825	0.989934	0.97753	0.986216	1.01704	1.0279
E7EX44;Q05682;C9JEK3;REV__H0YH95;REV__H0YEF9;REV__E9PJZ7;REV__H0YHK3;REV__G3V200;REV__O75334	E7EX44	Caldesmon	CALD1	tr|E7EX44|E7EX44_HUMAN Caldesmon OS=Homo sapiens GN=CALD1 PE=1 SV=1;sp|Q05682|CALD1_HUMAN Caldesmon OS=Homo sapiens GN=CALD1 PE=1 SV=3	9	29	29	3	45.1	64.168	0	323.31	1855600	3669700	3326000	3670700	2679700	2791000	3831700	4074300	4212900	4432900	43828000000	1.20392	1.32869	0.969974	1.01026	1.38697	1.47478	1.52495	1.60458	3	1.16935	1.00952	1.04453	1.10208	0.97352	1.08159	1.02195	1.07438	0.987591
P38919;I3L3H2;J3QQP0;E9PBH4;F8WE11;C9JUF0	P38919	Eukaryotic initiation factor 4A-III;Eukaryotic initiation factor 4A-III, N-terminally processed	EIF4A3	sp|P38919|IF4A3_HUMAN Eukaryotic initiation factor 4A-III OS=Homo sapiens GN=EIF4A3 PE=1 SV=4	6	24	20	20	53.8	46.871	0	323.31	1916900	2835800	2827200	2978600	2207100	2511200	3081400	3572700	3159800	3857700	43663000000	1.18972	1.25343	0.928777	1.05675	1.29669	1.50344	1.32969	1.62337	20	0.874734	0.997621	0.985374	1.05528	1.01831	1.0112	1.04181	0.936812	0.999156
O75534;E9PLT0;E9PNG3;E9PLD4;E9PJK7;E9PKN4	O75534	Cold shock domain-containing protein E1	CSDE1	sp|O75534|CSDE1_HUMAN Cold shock domain-containing protein E1 OS=Homo sapiens GN=CSDE1 PE=1 SV=2;tr|E9PLT0|E9PLT0_HUMAN Cold shock domain-containing protein E1 OS=Homo sapiens GN=CSDE1 PE=1 SV=1	6	32	32	32	36.2	88.884	0	323.31	2488300	3917400	3940900	3904700	3072100	3399800	4318000	4790100	4541200	5159400	43635000000	1.23044	1.21913	0.959177	1.06149	1.34817	1.49557	1.41786	1.61088	32	0.930882	1.03176	0.958407	1.08982	1.02289	1.05134	1.03636	0.998935	0.991466
E9PLL6;P46776;E9PJD9;E9PLX7	E9PLL6	60S ribosomal protein L27a	RPL27A	tr|E9PLL6|E9PLL6_HUMAN 60S ribosomal protein L27a OS=Homo sapiens GN=RPL27A PE=1 SV=1;sp|P46776|RL27A_HUMAN 60S ribosomal protein L27a OS=Homo sapiens GN=RPL27A PE=1 SV=2;tr|E9PJD9|E9PJD9_HUMAN 60S ribosomal protein L27a OS=Homo sapiens GN=RPL27A PE=1 SV=1	4	4	4	4	31.5	12.201	0	48.562	258350	476250	368700	400320	307460	330790	448580	487680	485160	667740	43582000000	1.00381	1.0899	0.837081	0.900599	1.22129	1.32774	1.32088	1.81797	4	1.09	0.841728	0.856812	0.951091	0.867845	0.952396	0.920059	0.930609	1.11893
O95347;A0A0C4DGE5;Q5T821	O95347	Structural maintenance of chromosomes protein 2	SMC2	sp|O95347|SMC2_HUMAN Structural maintenance of chromosomes protein 2 OS=Homo sapiens GN=SMC2 PE=1 SV=2	3	54	54	54	44.2	135.65	0	323.31	4220500	7003800	6922700	7041100	5008100	5768100	7297400	8188400	7774600	9121700	43503000000	1.23352	1.25462	0.892367	1.02779	1.30029	1.45905	1.38532	1.62535	54	0.981227	1.03435	0.986303	1.01391	0.990409	1.014	1.01105	0.976005	1.00037
O75874;C9J4N6;C9JLU6;C9JJE5	O75874	Isocitrate dehydrogenase [NADP] cytoplasmic	IDH1	sp|O75874|IDHC_HUMAN Isocitrate dehydrogenase [NADP] cytoplasmic OS=Homo sapiens GN=IDH1 PE=1 SV=2;tr|C9J4N6|C9J4N6_HUMAN Isocitrate dehydrogenase [NADP] cytoplasmic (Fragment) OS=Homo sapiens GN=IDH1 PE=1 SV=1	4	20	20	19	45.7	46.659	0	323.31	2548000	4154900	4123100	4120200	2902900	3466200	4348000	4891900	4629500	5649400	43376000000	1.23024	1.22938	0.866162	1.03424	1.29735	1.45964	1.38134	1.68566	19	0.964186	1.0316	0.966462	0.984133	0.996625	1.01171	1.01145	0.973205	1.03749
P36542	P36542	ATP synthase subunit gamma, mitochondrial	ATP5C1	sp|P36542|ATPG_HUMAN ATP synthase subunit gamma, mitochondrial OS=Homo sapiens GN=ATP5C1 PE=1 SV=1	1	11	11	11	36.9	32.996	0	106.53	1498700	2659800	2501200	2469600	1668300	2025100	2580400	2901200	2919800	3212700	43284000000	1.20293	1.18774	0.802357	0.973957	1.24102	1.39531	1.40426	1.54512	11	1.04938	1.0087	0.933725	0.911637	0.938535	0.967785	0.96688	0.989349	0.950996
P62266;D6RD47;D6RDJ2;D6RIX0;D6R9I7	P62266	40S ribosomal protein S23	RPS23	sp|P62266|RS23_HUMAN 40S ribosomal protein S23 OS=Homo sapiens GN=RPS23 PE=1 SV=3;tr|D6RD47|D6RD47_HUMAN 40S ribosomal protein S23 OS=Homo sapiens GN=RPS23 PE=1 SV=1	5	5	5	5	29.4	15.807	0	51.36	506710	1130700	795810	1067800	629620	697390	945120	942130	1134100	1237900	43243000000	0.972035	1.30425	0.769044	0.851821	1.15441	1.15076	1.38524	1.51202	5	1.31943	0.815082	1.02533	0.873787	0.820841	0.90024	0.797416	0.975949	0.930622
O75475;V9GYT7	O75475	PC4 and SFRS1-interacting protein	PSIP1	sp|O75475|PSIP1_HUMAN PC4 and SFRS1-interacting protein OS=Homo sapiens GN=PSIP1 PE=1 SV=1	2	22	22	21	34	60.103	0	323.31	2020000	3807000	3437200	3602700	2461800	2810400	3939800	4096300	4119000	4852100	43237000000	1.17975	1.23655	0.844963	0.964613	1.35226	1.40597	1.41376	1.66539	21	1.11437	0.989257	0.972103	0.960046	0.929531	1.05453	0.974268	0.996047	1.02501
P25788;G3V4X5;G3V3W4;G3V5N4;H0YJ03	P25788	Proteasome subunit alpha type-3	PSMA3	sp|P25788|PSA3_HUMAN Proteasome subunit alpha type-3 OS=Homo sapiens GN=PSMA3 PE=1 SV=2	5	13	13	13	47.1	28.433	0	239.76	1540200	2675700	2526800	2592500	1844100	2116800	2669200	2932100	2970200	3153100	43216000000	1.1987	1.22987	0.874831	1.0042	1.26625	1.39097	1.40905	1.49581	13	1.02721	1.00515	0.966847	0.993982	0.967677	0.98746	0.963873	0.992724	0.920646
H3BLZ8;Q92841	H3BLZ8	Probable ATP-dependent RNA helicase DDX17	DDX17	tr|H3BLZ8|H3BLZ8_HUMAN Probable ATP-dependent RNA helicase DDX17 OS=Homo sapiens GN=DDX17 PE=1 SV=1;sp|Q92841|DDX17_HUMAN Probable ATP-dependent RNA helicase DDX17 OS=Homo sapiens GN=DDX17 PE=1 SV=2	2	31	25	25	41.7	80.439	0	323.31	2156400	3564700	3411900	3365200	2664400	2902700	3705300	4134100	3957200	4952400	43130000000	1.19274	1.17642	0.931429	1.01473	1.29531	1.44521	1.38337	1.73128	25	0.977447	1.00015	0.924827	1.05829	0.97783	1.01012	1.00146	0.974634	1.06557
P19367;B1AR63;B1AR62;B1AR61;Q2TB90	P19367	Hexokinase-1	HK1	sp|P19367|HXK1_HUMAN Hexokinase-1 OS=Homo sapiens GN=HK1 PE=1 SV=3	5	34	34	30	35.4	102.48	0	323.31	2941100	4694600	4796500	4843600	3367300	3924200	4735900	5414300	5227900	6386100	43117000000	1.25634	1.26867	0.881989	1.02786	1.24046	1.41815	1.36933	1.6727	30	0.943818	1.05348	0.997352	1.00211	0.990474	0.967347	0.982709	0.964743	1.02951
C9J0K6;P30626;B4DHQ6	C9J0K6	Sorcin	SRI	tr|C9J0K6|C9J0K6_HUMAN Sorcin OS=Homo sapiens GN=SRI PE=1 SV=1;sp|P30626|SORCN_HUMAN Sorcin OS=Homo sapiens GN=SRI PE=1 SV=1	3	7	7	7	43.2	17.605	0	96.715	887460	1443300	1396300	1518500	973050	1177700	1515200	1778800	1608600	1876500	42919000000	1.19815	1.30301	0.834964	1.01057	1.30018	1.52637	1.38032	1.6102	7	0.961629	1.00469	1.02435	0.948685	0.973819	1.01391	1.0577	0.972487	0.991051
P23921;E9PL69;E9PP77;H0YCY7	P23921	Ribonucleoside-diphosphate reductase large subunit	RRM1	sp|P23921|RIR1_HUMAN Ribonucleoside-diphosphate reductase large subunit OS=Homo sapiens GN=RRM1 PE=1 SV=1;tr|E9PL69|E9PL69_HUMAN Ribonucleoside-diphosphate reductase large subunit OS=Homo sapiens GN=RRM1 PE=1 SV=1	4	27	27	27	36.9	90.069	0	323.31	2368900	4176400	3649900	4088500	2819300	3278600	4223400	4801600	4490800	5462800	42906000000	1.11527	1.24929	0.861473	1.00182	1.29051	1.46719	1.37222	1.66923	27	1.04245	0.935192	0.982118	0.978805	0.965383	1.00638	1.01669	0.966779	1.02738
P46821;D6RA32;D6RA40;D6RGJ3;D6RCL2	P46821	Microtubule-associated protein 1B;MAP1B heavy chain;MAP1 light chain LC1	MAP1B	sp|P46821|MAP1B_HUMAN Microtubule-associated protein 1B OS=Homo sapiens GN=MAP1B PE=1 SV=2	5	58	58	57	28.7	270.63	0	323.31	4123600	6995100	6797500	7187900	5111700	5784900	7318700	8071300	7790400	8802400	42864000000	1.22271	1.29294	0.919478	1.04057	1.31647	1.45184	1.40131	1.58335	57	1.00304	1.02528	1.01643	1.04471	1.00273	1.02662	1.00605	0.987277	0.974523
O75947;F5H608	O75947	ATP synthase subunit d, mitochondrial	ATP5H	sp|O75947|ATP5H_HUMAN ATP synthase subunit d, mitochondrial OS=Homo sapiens GN=ATP5H PE=1 SV=3;tr|F5H608|F5H608_HUMAN ATP synthase subunit d, mitochondrial OS=Homo sapiens GN=ATP5H PE=1 SV=2	2	12	12	12	74.5	18.491	0	173.06	1289900	2133600	2130300	2207200	1473900	1796900	2209600	2514400	2424100	2837300	42850000000	1.24452	1.28944	0.861049	1.04974	1.29084	1.46891	1.41615	1.65754	12	0.97804	1.04357	1.01368	0.978323	1.01157	1.00663	1.01788	0.997731	1.02019
O95757;E9PDE8;D6RJ96	O95757	Heat shock 70 kDa protein 4L	HSPA4L	sp|O95757|HS74L_HUMAN Heat shock 70 kDa protein 4L OS=Homo sapiens GN=HSPA4L PE=1 SV=3;tr|E9PDE8|E9PDE8_HUMAN Heat shock 70 kDa protein 4L OS=Homo sapiens GN=HSPA4L PE=1 SV=1;tr|D6RJ96|D6RJ96_HUMAN Heat shock 70 kDa protein 4L (Fragment) OS=Homo sapiens GN	3	33	31	30	41.1	94.511	0	323.31	3125500	5499200	5094300	5567000	3739400	4320700	5443400	5957900	5969300	6626900	42841000000	1.18133	1.29094	0.867137	1.00194	1.26228	1.38159	1.38423	1.53673	30	1.04035	0.990581	1.01486	0.985241	0.965497	0.984362	0.957372	0.975242	0.945827
P09496;F8WF69;C9J8P9	P09496	Clathrin light chain A	CLTA	sp|P09496|CLCA_HUMAN Clathrin light chain A OS=Homo sapiens GN=CLTA PE=1 SV=1;tr|F8WF69|F8WF69_HUMAN Clathrin light chain A OS=Homo sapiens GN=CLTA PE=1 SV=1;tr|C9J8P9|C9J8P9_HUMAN Clathrin light chain A OS=Homo sapiens GN=CLTA PE=1 SV=1	3	9	9	9	23.8	27.076	0	24.658	705950	1401500	1136700	1196100	913420	930560	1332400	1248800	1496300	1603000	42697000000	1.07874	1.13512	0.866849	0.883115	1.26447	1.18513	1.42001	1.52127	9	1.17387	0.904561	0.892358	0.984913	0.850997	0.986066	0.821234	1.00045	0.936314
J9JID7;Q03252	J9JID7	Lamin-B2	LMNB2	tr|J9JID7|J9JID7_HUMAN Lamin B2, isoform CRA_a OS=Homo sapiens GN=LMNB2 PE=1 SV=1;sp|Q03252|LMNB2_HUMAN Lamin-B2 OS=Homo sapiens GN=LMNB2 PE=1 SV=3	2	35	30	30	50	69.948	0	323.31	1846800	3231500	2929300	3191700	2278300	2548600	3266400	3497800	3590200	3862300	42570000000	1.15365	1.257	0.897269	1.00372	1.28641	1.37755	1.41394	1.5211	30	1.03463	0.967375	0.988173	1.01948	0.967218	1.00318	0.954571	0.99617	0.936209
Q02218;E9PDF2;E9PCR7;A0A0D9SFS3;E9PFG7;Q9ULD0;C9J4G7	Q02218	2-oxoglutarate dehydrogenase, mitochondrial	OGDH	sp|Q02218|ODO1_HUMAN 2-oxoglutarate dehydrogenase, mitochondrial OS=Homo sapiens GN=OGDH PE=1 SV=3;tr|E9PDF2|E9PDF2_HUMAN 2-oxoglutarate dehydrogenase, mitochondrial OS=Homo sapiens GN=OGDH PE=1 SV=1;tr|E9PCR7|E9PCR7_HUMAN 2-oxoglutarate dehydrogenase, mit	7	24	24	24	28.5	115.93	0	323.31	2089300	3527300	3123800	3498300	2368600	2939600	3533000	4224800	3915800	4681900	42521000000	1.11235	1.2457	0.843428	1.04675	1.25806	1.5044	1.39437	1.66717	24	0.998254	0.932737	0.979293	0.958303	1.00869	0.981067	1.04247	0.982381	1.02611
Q99584	Q99584	Protein S100-A13	S100A13	sp|Q99584|S10AD_HUMAN Protein S100-A13 OS=Homo sapiens GN=S100A13 PE=1 SV=1	1	6	6	6	49	11.471	0	101.62	1244700	1957500	1978000	1945400	1349000	1577300	2000900	2234500	2200600	2470600	42384000000	1.2354	1.21504	0.842546	0.985135	1.2497	1.3956	1.37443	1.54306	6	0.929901	1.03592	0.95519	0.9573	0.949307	0.974553	0.967082	0.968335	0.949728
P11388;J3KTB7	P11388	DNA topoisomerase 2-alpha	TOP2A	sp|P11388|TOP2A_HUMAN DNA topoisomerase 2-alpha OS=Homo sapiens GN=TOP2A PE=1 SV=3	2	59	59	47	36.7	174.38	0	323.31	3687300	6253100	5817800	5873000	4407900	4891900	6250400	6985700	6852500	8198200	42301000000	1.17054	1.18164	0.886866	0.984246	1.25758	1.40552	1.37872	1.64947	47	1.00274	0.981532	0.928935	1.00766	0.94845	0.980692	0.973952	0.971356	1.01522
P60228;E5RGA2;H0YBR5;H0YAW4;E5RHS5;E5RIT4;E5RII3;E5RIP5;E5RJ25;H0YBP5	P60228	Eukaryotic translation initiation factor 3 subunit E	EIF3E	sp|P60228|EIF3E_HUMAN Eukaryotic translation initiation factor 3 subunit E OS=Homo sapiens GN=EIF3E PE=1 SV=1;tr|E5RGA2|E5RGA2_HUMAN Eukaryotic translation initiation factor 3 subunit E OS=Homo sapiens GN=EIF3E PE=1 SV=1	10	19	19	19	49.4	52.22	0	323.31	2190400	3397400	3288300	3407200	2576100	3033200	3601200	4058000	3955600	4858300	42295000000	1.17696	1.21951	0.922044	1.08565	1.28895	1.45245	1.4158	1.7389	19	0.917113	0.986915	0.958707	1.04763	1.04617	1.00516	1.00647	0.997481	1.07026
P16152;E9PQ63;A8MTM1	P16152	Carbonyl reductase [NADPH] 1	CBR1	sp|P16152|CBR1_HUMAN Carbonyl reductase [NADPH] 1 OS=Homo sapiens GN=CBR1 PE=1 SV=3;tr|E9PQ63|E9PQ63_HUMAN Carbonyl reductase [NADPH] 1 OS=Homo sapiens GN=CBR1 PE=1 SV=1;tr|A8MTM1|A8MTM1_HUMAN Carbonyl reductase [NADPH] 1 OS=Homo sapiens GN=CBR1 PE=1 SV=1	3	14	14	11	66.4	30.375	0	323.31	1309300	2109000	2204700	2456600	1565300	1916600	2291000	2704800	2495600	2975400	42262000000	1.28994	1.43732	0.915835	1.12138	1.34043	1.58254	1.46014	1.74087	11	0.952439	1.08165	1.12993	1.04057	1.08059	1.04531	1.09662	1.02872	1.07147
P62191;G3V4X1	P62191	26S protease regulatory subunit 4	PSMC1	sp|P62191|PRS4_HUMAN 26S protease regulatory subunit 4 OS=Homo sapiens GN=PSMC1 PE=1 SV=1	2	25	25	25	58.9	49.184	0	323.31	1798500	3306200	3067000	3394700	2197300	2769100	3321500	3790600	3771900	4231000	42127000000	1.20164	1.33003	0.860893	1.08492	1.30135	1.48514	1.47781	1.65769	25	1.08697	1.00761	1.04559	0.978146	1.04546	1.01483	1.02913	1.04117	1.02028
J3KP15;Q01130;J3QL05	J3KP15	Serine/arginine-rich splicing factor 2	SRSF2	tr|J3KP15|J3KP15_HUMAN Serine/arginine-rich-splicing factor 2 (Fragment) OS=Homo sapiens GN=SRSF2 PE=1 SV=5;sp|Q01130|SRSF2_HUMAN Serine/arginine-rich splicing factor 2 OS=Homo sapiens GN=SRSF2 PE=1 SV=4;tr|J3QL05|J3QL05_HUMAN Serine/arginine-rich-splicing	3	8	8	6	48.5	15.527	0	323.31	660970	856040	958840	785880	705530	766440	889200	1103800	902730	989900	42112000000	1.26412	1.03609	0.930159	1.01046	1.17231	1.45523	1.19014	1.30507	6	0.765794	1.06	0.814511	1.05685	0.973712	0.914197	1.0084	0.838499	0.803245
P28066	P28066	Proteasome subunit alpha type-5	PSMA5	sp|P28066|PSA5_HUMAN Proteasome subunit alpha type-5 OS=Homo sapiens GN=PSMA5 PE=1 SV=3	1	10	10	10	44.8	26.411	0	263.74	1425400	2323800	2099500	2376700	1683800	2048500	2461300	2890600	2442800	2989900	41936000000	1.11997	1.26784	0.898218	1.09277	1.31297	1.54198	1.3031	1.59495	10	0.963966	0.939132	0.996701	1.02055	1.05302	1.02389	1.06852	0.918084	0.981665
Q71UI9;P0C0S5;C9J0D1;C9J386	Q71UI9	Histone H2A.V;Histone H2A.Z;Histone H2A	H2AFV;H2AFZ	sp|Q71UI9|H2AV_HUMAN Histone H2A.V OS=Homo sapiens GN=H2AFV PE=1 SV=3;sp|P0C0S5|H2AZ_HUMAN Histone H2A.Z OS=Homo sapiens GN=H2AFZ PE=1 SV=2;tr|C9J0D1|C9J0D1_HUMAN Histone H2A OS=Homo sapiens GN=H2AFV PE=3 SV=1;tr|C9J386|C9J386_HUMAN Histone H2A OS=Homo sap	4	5	3	3	31.2	13.509	0	19.248	296630	470280	507590	513230	354060	437290	515470	614460	559830	647490	41822000000	1.32373	1.33844	0.923342	1.14039	1.34428	1.60243	1.45996	1.68857	3	0.937435	1.10999	1.0522	1.0491	1.09892	1.0483	1.1104	1.0286	1.03928
P62318	P62318	Small nuclear ribonucleoprotein Sm D3	SNRPD3	sp|P62318|SMD3_HUMAN Small nuclear ribonucleoprotein Sm D3 OS=Homo sapiens GN=SNRPD3 PE=1 SV=1	1	2	2	2	15.1	13.916	0	38.27	452130	777720	691540	685870	479780	588890	756310	798260	826760	1017900	41474000000	1.12459	1.11537	0.780225	0.957662	1.22992	1.29814	1.34449	1.65532	2	1.01709	0.943006	0.876837	0.886491	0.922833	0.959127	0.899547	0.947241	1.01882
P49792;F8VYC4;P0DJD0;P0DJD1;F8W705;C9J6W1;H7BZ48;H0YBN8;C9J1W9;C9JF75;F8WBP7	P49792	E3 SUMO-protein ligase RanBP2	RANBP2	sp|P49792|RBP2_HUMAN E3 SUMO-protein ligase RanBP2 OS=Homo sapiens GN=RANBP2 PE=1 SV=2	11	90	90	57	29.8	358.2	0	323.31	6584500	11245000	10549000	10748000	7651600	8878700	10981000	12534000	12229000	14191000	41401000000	1.18332	1.20564	0.858308	0.995956	1.23178	1.40598	1.37177	1.59186	57	1.0098	0.992251	0.947802	0.975209	0.959735	0.960575	0.974276	0.966462	0.979758
O43684;J3QT28;J3QSX4	O43684	Mitotic checkpoint protein BUB3	BUB3	sp|O43684|BUB3_HUMAN Mitotic checkpoint protein BUB3 OS=Homo sapiens GN=BUB3 PE=1 SV=1;tr|J3QT28|J3QT28_HUMAN Mitotic checkpoint protein BUB3 (Fragment) OS=Homo sapiens GN=BUB3 PE=1 SV=1	3	13	13	13	42.1	37.154	0	293.94	1164400	1995900	1817600	1862900	1354700	1545200	1945300	2073300	2177600	2506200	41388000000	1.15027	1.17894	0.857324	0.977882	1.23109	1.31209	1.3781	1.58605	13	1.01353	0.964538	0.926809	0.974091	0.942318	0.960035	0.909212	0.970919	0.976186
O75694;E9PF10	O75694	Nuclear pore complex protein Nup155	NUP155	sp|O75694|NU155_HUMAN Nuclear pore complex protein Nup155 OS=Homo sapiens GN=NUP155 PE=1 SV=1;tr|E9PF10|E9PF10_HUMAN Nuclear pore complex protein Nup155 OS=Homo sapiens GN=NUP155 PE=1 SV=1	2	30	30	30	23.4	155.2	0	323.31	2718500	4671600	4008800	4537900	3284100	3669800	4730500	5119900	5082900	5989900	41386000000	1.08491	1.2281	0.888784	0.993167	1.28023	1.38561	1.3756	1.62106	30	1.0161	0.909732	0.965459	1.00984	0.957046	0.998356	0.960158	0.969157	0.997733
P31930	P31930	Cytochrome b-c1 complex subunit 1, mitochondrial	UQCRC1	sp|P31930|QCR1_HUMAN Cytochrome b-c1 complex subunit 1, mitochondrial OS=Homo sapiens GN=UQCRC1 PE=1 SV=3	1	13	13	12	26.5	52.645	0	310.32	871750	1648500	1394100	1539300	1178200	1316600	1615700	1746300	1911700	2043100	41051000000	1.10632	1.22155	0.934987	1.04482	1.28217	1.38581	1.51707	1.62135	12	1.11814	0.927683	0.960304	1.06233	1.00682	0.999875	0.9603	1.06883	0.997909
P15121;E9PEF9;E9PCX2	P15121	Aldose reductase	AKR1B1	sp|P15121|ALDR_HUMAN Aldose reductase OS=Homo sapiens GN=AKR1B1 PE=1 SV=3;tr|E9PEF9|E9PEF9_HUMAN Aldose reductase OS=Homo sapiens GN=AKR1B1 PE=1 SV=1;tr|E9PCX2|E9PCX2_HUMAN Aldose reductase OS=Homo sapiens GN=AKR1B1 PE=1 SV=1	3	10	10	9	26.9	35.853	0	323.31	851340	1657400	1430700	1566100	971100	1170700	1554300	1609000	1758200	1997000	40874000000	1.14057	1.24852	0.774173	0.933297	1.23911	1.28272	1.40166	1.59203	9	1.15113	0.956406	0.981506	0.879615	0.899354	0.966291	0.888857	0.98752	0.979868
A0A024QZP7;P06493;A0A087WZZ9;E5RIU6;K7ELV5;Q96Q40;Q07002	A0A024QZP7	Cyclin-dependent kinase 1	CDC2;CDK1	tr|A0A024QZP7|A0A024QZP7_HUMAN Cell division cycle 2, G1 to S and G2 to M, isoform CRA_a OS=Homo sapiens GN=CDC2 PE=1 SV=1;sp|P06493|CDK1_HUMAN Cyclin-dependent kinase 1 OS=Homo sapiens GN=CDK1 PE=1 SV=3;tr|A0A087WZZ9|A0A087WZZ9_HUMAN Cyclin-dependent kina	7	14	14	12	50.5	34.081	0	323.31	1626900	2620100	2682400	2694500	1855900	2253700	2707000	3158300	2881700	3575900	40835000000	1.2632	1.2689	0.873982	1.06131	1.27478	1.48731	1.35705	1.68397	12	0.952262	1.05923	0.997528	0.993017	1.02272	0.99411	1.03063	0.956092	1.03645
Q9BUF5;K7ESM5;K7EL29;K7ESQ3;K7EQT3;K7EJ64;K7ERA8;K7EJZ4;K7EN98;K7EPE5	Q9BUF5	Tubulin beta-6 chain	TUBB6	sp|Q9BUF5|TBB6_HUMAN Tubulin beta-6 chain OS=Homo sapiens GN=TUBB6 PE=1 SV=1;tr|K7ESM5|K7ESM5_HUMAN Tubulin beta-6 chain (Fragment) OS=Homo sapiens GN=TUBB6 PE=1 SV=1	10	18	11	7	51.3	49.857	0	323.31	1537500	2322500	2528900	2550600	1892800	2141100	2603900	3005200	2695300	3112000	40828000000	1.31031	1.32155	0.980725	1.10938	1.34917	1.5571	1.39653	1.61244	7	0.893183	1.09874	1.03892	1.1143	1.06903	1.05212	1.07899	0.983904	0.992424
P38117;M0QY67	P38117	Electron transfer flavoprotein subunit beta	ETFB	sp|P38117|ETFB_HUMAN Electron transfer flavoprotein subunit beta OS=Homo sapiens GN=ETFB PE=1 SV=3;tr|M0QY67|M0QY67_HUMAN Electron transfer flavoprotein subunit beta (Fragment) OS=Homo sapiens GN=ETFB PE=1 SV=1	2	15	15	15	48.2	27.843	0	116.75	1102100	1817800	1807500	1738100	1153200	1410700	1742200	2017300	1998500	2317300	40818000000	1.23806	1.19052	0.78989	0.966266	1.19333	1.38176	1.36888	1.58725	15	0.97527	1.03815	0.935914	0.897473	0.931124	0.93059	0.957489	0.964427	0.976921
Q13435;A0A087WZZ5;E9PPJ0;E9PJ04;H0YCG1;E9PJT3;H0YEX5;E9PIL8	Q13435	Splicing factor 3B subunit 2	SF3B2	sp|Q13435|SF3B2_HUMAN Splicing factor 3B subunit 2 OS=Homo sapiens GN=SF3B2 PE=1 SV=2;tr|A0A087WZZ5|A0A087WZZ5_HUMAN Splicing factor 3B subunit 2 OS=Homo sapiens GN=SF3B2 PE=1 SV=1;tr|E9PPJ0|E9PPJ0_HUMAN Splicing factor 3B subunit 2 OS=Homo sapiens GN=SF3B	8	31	31	31	33.3	100.23	0	323.31	2319800	4081400	3770200	4030000	2813700	3193300	4147300	4440800	4469800	5008800	40746000000	1.17797	1.25914	0.879116	0.997719	1.29579	1.38749	1.39655	1.56496	31	1.0403	0.987762	0.989858	0.998851	0.961433	1.01049	0.96146	0.98392	0.963202
P20618	P20618	Proteasome subunit beta type-1	PSMB1	sp|P20618|PSB1_HUMAN Proteasome subunit beta type-1 OS=Homo sapiens GN=PSMB1 PE=1 SV=2	1	13	13	13	56	26.489	0	323.31	993570	1665900	1678500	1843700	1245100	1510800	1868500	2211500	1949000	2391100	40410000000	1.26228	1.38652	0.936352	1.13617	1.40517	1.66311	1.46571	1.79818	13	0.991403	1.05846	1.08999	1.06388	1.09485	1.09579	1.15245	1.03264	1.10675
A0A0C4DGB5;E9PDE4;B7Z574;P20810;E7ES10;E9PCH5;H0Y7F0;E7EQ12;H0YA91;E7EQA0;H0Y944;D6RGF7;D6RBR1;E7EN75;A0A0C4DGD1;E7EQK6;D6RAA8;D6RC54;D6RBZ8	A0A0C4DGB5	Calpastatin	CAST	tr|A0A0C4DGB5|A0A0C4DGB5_HUMAN Calpastatin OS=Homo sapiens GN=CAST PE=1 SV=1;tr|E9PDE4|E9PDE4_HUMAN Calpastatin OS=Homo sapiens GN=CAST PE=1 SV=1;tr|B7Z574|B7Z574_HUMAN Calpastatin OS=Homo sapiens GN=CAST PE=1 SV=1;sp|P20810|ICAL_HUMAN Calpastatin OS=Homo	19	32	32	1	43.9	80.998	0	323.31	2926900	6045100	5165900	5533600	3888200	4361400	5868900	6182800	6576500	6394800	40372000000	1.15156	1.23353	0.866741	0.972225	1.30827	1.37824	1.46601	1.4255	1	1.22122	0.96562	0.969723	0.98479	0.936866	1.02023	0.955053	1.03285	0.87737
P55084;F5GZQ3;B5MD38;C9JEY0;C9JE81;C9K0M0	P55084	Trifunctional enzyme subunit beta, mitochondrial;3-ketoacyl-CoA thiolase	HADHB	sp|P55084|ECHB_HUMAN Trifunctional enzyme subunit beta, mitochondrial OS=Homo sapiens GN=HADHB PE=1 SV=3;tr|F5GZQ3|F5GZQ3_HUMAN Trifunctional enzyme subunit beta, mitochondrial OS=Homo sapiens GN=HADHB PE=1 SV=1;tr|B5MD38|B5MD38_HUMAN Trifunctional enzyme	6	21	21	21	39.5	51.294	0	323.31	1710600	3231000	2769600	3026200	1948200	2361600	2984700	3347100	3301100	3780500	40304000000	1.12093	1.22479	0.78849	0.955804	1.20799	1.35466	1.33605	1.53007	21	1.11683	0.939937	0.962851	0.895881	0.921042	0.942023	0.938713	0.941292	0.941731
B4DY09;Q12905;X6R6Z1;A0A0A0MRL0	B4DY09	Interleukin enhancer-binding factor 2	ILF2	tr|B4DY09|B4DY09_HUMAN Interleukin enhancer-binding factor 2 OS=Homo sapiens GN=ILF2 PE=1 SV=1;sp|Q12905|ILF2_HUMAN Interleukin enhancer-binding factor 2 OS=Homo sapiens GN=ILF2 PE=1 SV=2	4	12	12	12	52	38.91	0	323.31	1540300	2719100	2637200	2713500	1972300	2235800	2836500	3075700	3020700	3435700	40286000000	1.2383	1.27412	0.926093	1.04982	1.33188	1.44419	1.41837	1.61323	12	1.04381	1.03835	1.00164	1.05223	1.01164	1.03863	1.00075	0.999292	0.992915
Q14847;C9J9W2;F6S2S5;J3KSN1;K7ESD6	Q14847	LIM and SH3 domain protein 1	LASP1	sp|Q14847|LASP1_HUMAN LIM and SH3 domain protein 1 OS=Homo sapiens GN=LASP1 PE=1 SV=2;tr|C9J9W2|C9J9W2_HUMAN LIM and SH3 domain protein 1 (Fragment) OS=Homo sapiens GN=LASP1 PE=1 SV=1	5	14	14	14	46	29.717	0	269.25	1566300	2814200	2601100	2693600	2029400	2187900	2872900	2946600	3120000	3327000	40157000000	1.18758	1.22981	0.926561	0.998927	1.31168	1.34533	1.42449	1.519	14	1.06238	0.995824	0.966804	1.05276	0.962597	1.02288	0.932243	1.00361	0.934919
Q86UY0;Q8NBS9	Q86UY0	Thioredoxin domain-containing protein 5	TXNDC5	tr|Q86UY0|Q86UY0_HUMAN Protein BLOC1S5-TXNDC5 OS=Homo sapiens GN=TXNDC5 PE=1 SV=1;sp|Q8NBS9|TXND5_HUMAN Thioredoxin domain-containing protein 5 OS=Homo sapiens GN=TXNDC5 PE=1 SV=2	2	15	15	15	33.6	40.369	0	323.31	1888400	3014100	2944100	2822000	2189800	2419900	3193200	3467000	3199300	3977000	40141000000	1.20106	1.15125	0.89334	0.987211	1.30268	1.41438	1.30517	1.62244	15	0.943764	1.00713	0.905042	1.01501	0.951307	1.01587	0.980094	0.91954	0.99858
P62888;E5RI99;A0A0C4DH44;E5RJH3;A0A0B4J213	P62888	60S ribosomal protein L30	RPL30	sp|P62888|RL30_HUMAN 60S ribosomal protein L30 OS=Homo sapiens GN=RPL30 PE=1 SV=2;tr|E5RI99|E5RI99_HUMAN 60S ribosomal protein L30 (Fragment) OS=Homo sapiens GN=RPL30 PE=1 SV=1;tr|A0A0C4DH44|A0A0C4DH44_HUMAN 60S ribosomal protein L30 OS=Homo sapiens GN=RPL	5	5	5	5	26.1	12.784	0	30.426	867640	1853100	1451900	1552100	1150800	1222400	1717100	1762800	1879200	1844700	39970000000	1.06728	1.14094	0.845946	0.898579	1.26223	1.29582	1.38139	1.35603	5	1.26287	0.894951	0.896937	0.961164	0.865899	0.984322	0.89794	0.973238	0.83461
P27348;E9PG15	P27348	14-3-3 protein theta	YWHAQ	sp|P27348|1433T_HUMAN 14-3-3 protein theta OS=Homo sapiens GN=YWHAQ PE=1 SV=1;tr|E9PG15|E9PG15_HUMAN 14-3-3 protein theta (Fragment) OS=Homo sapiens GN=YWHAQ PE=1 SV=1	2	14	9	8	49.8	27.764	0	323.31	812310	1432100	1329500	1340200	1155100	1129900	1586200	1641000	1521500	1772100	39464000000	1.18472	1.19426	1.02931	1.00686	1.41347	1.4623	1.35581	1.57912	8	1.04244	0.993426	0.938851	1.1695	0.970239	1.10226	1.0133	0.955219	0.971921
B7Z7P8;P62495;I3L492;D6RJE8;D6RCB3	B7Z7P8	Eukaryotic peptide chain release factor subunit 1	ETF1	tr|B7Z7P8|B7Z7P8_HUMAN Eukaryotic peptide chain release factor subunit 1 OS=Homo sapiens GN=ETF1 PE=1 SV=1;sp|P62495|ERF1_HUMAN Eukaryotic peptide chain release factor subunit 1 OS=Homo sapiens GN=ETF1 PE=1 SV=3	5	15	15	15	46.8	47.475	0	323.31	1677700	2752100	2683400	2897000	2058900	2397800	2852000	3314200	3112100	3490300	39307000000	1.21152	1.30796	0.929568	1.08258	1.28764	1.49632	1.40507	1.57583	15	0.96995	1.0159	1.02824	1.05617	1.04321	1.00414	1.03687	0.989925	0.969893
Q12797;E5RHK2;A0A087WW51;E5RHJ2;A0A087WUJ2;A0A0A0MSK8;E5RG56;E5RJL3;G3XAN5;E5RG29	Q12797	Aspartyl/asparaginyl beta-hydroxylase	ASPH	sp|Q12797|ASPH_HUMAN Aspartyl/asparaginyl beta-hydroxylase OS=Homo sapiens GN=ASPH PE=1 SV=3	10	29	29	29	42.1	85.862	0	323.31	2874800	4227900	4774000	4666200	3406800	4025900	4611400	5587400	5005200	5989000	39228000000	1.34428	1.31392	0.959297	1.13363	1.29849	1.57332	1.40938	1.6864	29	0.869594	1.12722	1.03293	1.08995	1.0924	1.0126	1.09023	0.992958	1.03795
P01891;P30457;P30453;P16190;A0A0G2JPD3;P30450;P18462;P30459;P16189;Q9GJ45;B0UXQ0;P30512;P30456;P10314;Q09160	P01891	HLA class I histocompatibility antigen, A-68 alpha chain;HLA class I histocompatibility antigen, A-66 alpha chain;HLA class I histocompatibility antigen, A-34 alpha chain;HLA class I histocompatibility antigen, A-33 alpha chain;HLA class I histocompatibility antigen, A-26 alpha chain;HLA class I histocompatibility antigen, A-25 alpha chain;HLA class I histocompatibility antigen, A-74 alpha chain;…	HLA-A	sp|P01891|1A68_HUMAN HLA class I histocompatibility antigen, A-68 alpha chain OS=Homo sapiens GN=HLA-A PE=1 SV=4;sp|P30457|1A66_HUMAN HLA class I histocompatibility antigen, A-66 alpha chain OS=Homo sapiens GN=HLA-A PE=1 SV=1;sp|P30453|1A34_HUMAN HLA class	15	9	6	2	28.8	40.908	0	323.31	1119000	1681600	1812100	1807300	1305900	1528100	1810400	2183500	1946800	2212800	39217000000	1.29408	1.29065	0.932586	1.09127	1.29287	1.55931	1.39027	1.58023	2	0.888571	1.08513	1.01463	1.0596	1.05158	1.00821	1.08052	0.979498	0.972604
P33176	P33176	Kinesin-1 heavy chain	KIF5B	sp|P33176|KINH_HUMAN Kinesin-1 heavy chain OS=Homo sapiens GN=KIF5B PE=1 SV=1	1	49	49	36	50.1	109.68	0	323.31	2849300	4862600	4796100	4850400	3494700	4002500	5033700	5700400	5441800	6320300	39118000000	1.24382	1.2579	0.906314	1.03801	1.30544	1.47834	1.41127	1.6391	36	1.00909	1.04298	0.988884	1.02975	1.00026	1.01802	1.02441	0.994293	1.00884
P49736;H0Y8E6;F8WDM3;C9J013;C9JZ21	P49736	DNA replication licensing factor MCM2	MCM2	sp|P49736|MCM2_HUMAN DNA replication licensing factor MCM2 OS=Homo sapiens GN=MCM2 PE=1 SV=4;tr|H0Y8E6|H0Y8E6_HUMAN DNA replication licensing factor MCM2 (Fragment) OS=Homo sapiens GN=MCM2 PE=1 SV=1	5	32	32	32	38.2	101.89	0	323.31	2308700	3904400	3792500	3912700	2793000	3217800	3971100	4515000	4382800	4925700	39093000000	1.22081	1.2595	0.899068	1.03581	1.2783	1.45338	1.41083	1.58559	32	0.999969	1.02369	0.990142	1.02152	0.99814	0.996853	1.00712	0.993977	0.975899
P04844;Q5JYR3;H0Y5M1;F2Z3K5;Q5JYR4;Q5JYR7	P04844	Dolichyl-diphosphooligosaccharide--protein glycosyltransferase subunit 2	RPN2	sp|P04844|RPN2_HUMAN Dolichyl-diphosphooligosaccharide--protein glycosyltransferase subunit 2 OS=Homo sapiens GN=RPN2 PE=1 SV=3	6	13	13	13	29.5	69.283	0	323.31	1316900	2295100	2180400	2341900	1569400	1982600	2386600	2752100	2604000	3025300	38961000000	1.20731	1.29673	0.868992	1.09779	1.32148	1.52386	1.44186	1.67514	13	1.0305	1.01237	1.01941	0.987348	1.05786	1.03053	1.05596	1.01584	1.03102
A0A0A6YYJ8;A0A0A6YYC3;REV__E5RJG4;REV__E5RH23;REV__U3KQK2;REV__E5RGU5;REV__E5RGP2;REV__E5RHF8;REV__E5RG21;REV__E5RJH1;REV__Q6P2R3;REV__Q5TCU3;REV__P07951;REV__CON__Q3SX28;REV__Q5TCU8;REV__Q5T6A0;REV__E5RIV2;REV__Q8IYX8;REV__G3V140;REV__E5RFY4;REV__O15078;REV__J3KNF5	A0A0A6YYJ8		LUC7L2;C7orf55-LUC7L2	tr|A0A0A6YYJ8|A0A0A6YYJ8_HUMAN Putative RNA-binding protein Luc7-like 2 OS=Homo sapiens GN=LUC7L2 PE=4 SV=1;tr|A0A0A6YYC3|A0A0A6YYC3_HUMAN Protein C7orf55-LUC7L2 OS=Homo sapiens GN=C7orf55-LUC7L2 PE=4 SV=1	22	13	13	0	27.1	54.223	0	287.93	1509800	2981600	2631300	2820800	1878000	2170600	2729600	2957300	3316500	3370000	38910000000	1.17171	1.25609	0.836265	0.966558	1.21548	1.31687	1.47682	1.50065	0	1.1677	0.982512	0.98746	0.950164	0.931406	0.947864	0.912526	1.04047	0.92362
P11908;H7C540;A6NMS2;D3YTJ7;B1ALA7	P11908	Ribose-phosphate pyrophosphokinase 2	PRPS2	sp|P11908|PRPS2_HUMAN Ribose-phosphate pyrophosphokinase 2 OS=Homo sapiens GN=PRPS2 PE=1 SV=2	5	11	11	4	34.6	34.769	0	229.09	1234000	2284600	1798400	2005800	1469300	1647900	2106800	2280200	2359400	2637400	38811000000	1.02222	1.14011	0.835162	0.936679	1.19752	1.29608	1.3411	1.49912	4	1.0947	0.857168	0.896286	0.94891	0.902614	0.93386	0.89812	0.944854	0.92268
B0QY89;Q9Y262;B0QY90;C9JHP4;C9K0Q7;H7C3A0;H0Y7E6	B0QY89	Eukaryotic translation initiation factor 3 subunit L	EIF3L	tr|B0QY89|B0QY89_HUMAN Eukaryotic translation initiation factor 3 subunit L OS=Homo sapiens GN=EIF3L PE=1 SV=1;sp|Q9Y262|EIF3L_HUMAN Eukaryotic translation initiation factor 3 subunit L OS=Homo sapiens GN=EIF3L PE=1 SV=1;tr|B0QY90|B0QY90_HUMAN Eukaryotic t	7	23	23	23	40.7	70.901	0	323.31	1976900	3048300	3086000	3152500	2323900	2677100	3342500	3874800	3459900	4313500	38801000000	1.22821	1.25468	0.924899	1.06547	1.3303	1.54215	1.37702	1.71675	23	0.911743	1.02989	0.98635	1.05087	1.02672	1.0374	1.06863	0.97016	1.05663
M0R0F0;P46782;M0R0R2;M0QZN2	M0R0F0	40S ribosomal protein S5;40S ribosomal protein S5, N-terminally processed	RPS5	tr|M0R0F0|M0R0F0_HUMAN 40S ribosomal protein S5 (Fragment) OS=Homo sapiens GN=RPS5 PE=1 SV=1;sp|P46782|RS5_HUMAN 40S ribosomal protein S5 OS=Homo sapiens GN=RPS5 PE=1 SV=4;tr|M0R0R2|M0R0R2_HUMAN 40S ribosomal protein S5 OS=Homo sapiens GN=RPS5 PE=1 SV=1;tr	4	7	7	7	29	22.391	0	323.31	815190	1792000	1356800	1434800	1051700	1166900	1600300	1476800	1997100	1956300	38789000000	1.04081	1.10065	0.806769	0.89514	1.22761	1.13287	1.53199	1.5007	7	1.29981	0.872755	0.865262	0.91665	0.862585	0.95732	0.78502	1.07934	0.923651
Q08945;E9PMD4;E9PPZ7	Q08945	FACT complex subunit SSRP1	SSRP1	sp|Q08945|SSRP1_HUMAN FACT complex subunit SSRP1 OS=Homo sapiens GN=SSRP1 PE=1 SV=1	3	19	19	19	26.8	81.074	0	323.31	1414600	2290400	2226700	2372200	1637000	1932500	2359600	2789900	2543800	3224000	38724000000	1.202	1.28054	0.883671	1.04318	1.27374	1.50602	1.37317	1.74035	19	0.957364	1.00791	1.00668	1.00403	1.00525	0.993296	1.04359	0.967448	1.07115
P78347;A0A087WW90;A0A0D9SF80;A0A0A0MSY2;Q86UP8;Q6EKJ0	P78347	General transcription factor II-I	GTF2I	sp|P78347|GTF2I_HUMAN General transcription factor II-I OS=Homo sapiens GN=GTF2I PE=1 SV=2	6	34	34	34	37.5	112.42	0	323.31	2323200	4122800	3686400	4188200	2886200	3392000	4187300	4861900	4614700	5283500	38639000000	1.14378	1.29947	0.895501	1.05244	1.29919	1.5085	1.4318	1.63931	34	1.04931	0.959095	1.02157	1.01747	1.01416	1.01315	1.04532	1.00876	1.00897
P38606;C9JVW8;C9JA17	P38606	V-type proton ATPase catalytic subunit A	ATP6V1A	sp|P38606|VATA_HUMAN V-type proton ATPase catalytic subunit A OS=Homo sapiens GN=ATP6V1A PE=1 SV=2	3	25	25	25	46.2	68.303	0	323.31	1743700	2999300	2685800	3001500	2106800	2450600	3081700	3347600	3350200	3665500	38483000000	1.13253	1.26565	0.888383	1.03335	1.29947	1.4116	1.41269	1.54565	25	1.01706	0.949664	0.99498	1.00938	0.995773	1.01336	0.978165	0.995292	0.951317
Q9HB71;B2ZWH1	Q9HB71	Calcyclin-binding protein	CACYBP	sp|Q9HB71|CYBP_HUMAN Calcyclin-binding protein OS=Homo sapiens GN=CACYBP PE=1 SV=2	2	11	11	11	39.9	26.21	0	216.09	1597900	2876800	2881900	2730400	2023400	2205400	2888200	3440500	2992700	3528100	38463000000	1.28809	1.22037	0.904373	0.98572	1.2909	1.53776	1.33761	1.57691	11	1.06453	1.0801	0.959382	1.02755	0.94987	1.00668	1.06559	0.942394	0.970559
A0A087WWS7;Q15833;M0R0M7;M0QZ54;R4GMY7;M0R118;M0R1A1;M0R376;M0R0D4;A0A087WUN8	A0A087WWS7	Syntaxin-binding protein 2	STXBP2	tr|A0A087WWS7|A0A087WWS7_HUMAN Syntaxin-binding protein 2 OS=Homo sapiens GN=STXBP2 PE=1 SV=1;sp|Q15833|STXB2_HUMAN Syntaxin-binding protein 2 OS=Homo sapiens GN=STXBP2 PE=1 SV=2;tr|M0R0M7|M0R0M7_HUMAN Syntaxin-binding protein 2 OS=Homo sapiens GN=STXBP2 P	10	12	12	12	23	64.705	0	76.791	544400	939070	893410	929470	618880	739410	900180	1035900	1048900	1167600	38406000000	1.20449	1.2531	0.834368	0.996865	1.21361	1.39659	1.41412	1.57415	12	1.01995	1.01	0.985112	0.948008	0.960611	0.94641	0.967766	0.996296	0.968859
Q9NTJ3;E9PD53;C9JR83;C9J9E4;C9JWF0;C9IYK2;C9JJ64;C9JVD8;C9J578	Q9NTJ3	Structural maintenance of chromosomes protein 4;Structural maintenance of chromosomes protein	SMC4	sp|Q9NTJ3|SMC4_HUMAN Structural maintenance of chromosomes protein 4 OS=Homo sapiens GN=SMC4 PE=1 SV=2;tr|E9PD53|E9PD53_HUMAN Structural maintenance of chromosomes protein OS=Homo sapiens GN=SMC4 PE=1 SV=1	9	53	53	53	41.1	147.18	0	323.31	3163300	5629000	5164500	5369300	3963700	4432100	5479700	6166600	6187400	6956200	38261000000	1.17478	1.22136	0.90163	1.00818	1.24648	1.40273	1.40746	1.58234	53	1.05218	0.985088	0.960161	1.02443	0.971512	0.972037	0.972019	0.991605	0.973901
M0R3D6;M0R1A7;M0R117;Q02543;M0R0P7	M0R3D6	60S ribosomal protein L18a	RPL18A	tr|M0R3D6|M0R3D6_HUMAN 60S ribosomal protein L18a (Fragment) OS=Homo sapiens GN=RPL18A PE=1 SV=1;tr|M0R1A7|M0R1A7_HUMAN 60S ribosomal protein L18a OS=Homo sapiens GN=RPL18A PE=1 SV=1;tr|M0R117|M0R117_HUMAN 60S ribosomal protein L18a OS=Homo sapiens GN=RPL1	5	7	7	7	36.9	16.714	0	20.385	454850	1053100	704720	854890	618640	596730	928130	812710	1010800	1099100	38172000000	0.934673	1.13384	0.820505	0.791445	1.23098	1.0779	1.34063	1.45774	7	1.36899	0.783753	0.891358	0.932257	0.762662	0.959954	0.74693	0.94452	0.897213
O43776;K7EIU7;K7EJ19;K7EPK2;K7EQ35;K7EMQ6;K7ENF0	O43776	Asparagine--tRNA ligase, cytoplasmic	NARS	sp|O43776|SYNC_HUMAN Asparagine--tRNA ligase, cytoplasmic OS=Homo sapiens GN=NARS PE=1 SV=1;tr|K7EIU7|K7EIU7_HUMAN Asparagine--tRNA ligase, cytoplasmic (Fragment) OS=Homo sapiens GN=NARS PE=1 SV=1	7	20	20	18	34.7	62.942	0	323.31	1972100	3104800	3132300	3360800	2380300	2944500	3274100	4129000	3661600	4270500	38120000000	1.23394	1.32396	0.937698	1.15996	1.2898	1.62658	1.44246	1.68233	18	0.930903	1.0347	1.04081	1.06541	1.11777	1.00582	1.12714	1.01626	1.03544
E9PF18;A0A0A0MSE2;Q16836	E9PF18	Hydroxyacyl-coenzyme A dehydrogenase, mitochondrial	HADH	tr|E9PF18|E9PF18_HUMAN Hydroxyacyl-coenzyme A dehydrogenase, mitochondrial OS=Homo sapiens GN=HADH PE=1 SV=1;tr|A0A0A0MSE2|A0A0A0MSE2_HUMAN Hydroxyacyl-coenzyme A dehydrogenase, mitochondrial OS=Homo sapiens GN=HADH PE=1 SV=1;sp|Q16836|HCDH_HUMAN Hydroxyac	3	14	14	14	42.5	35.236	0	299.49	1330400	2642400	2334600	2553800	1537300	1971900	2529800	2917400	3043200	3373800	38093000000	1.17529	1.28564	0.773913	0.9927	1.27356	1.46869	1.53202	1.69845	14	1.1744	0.985519	1.01069	0.879319	0.956597	0.993157	1.01773	1.07936	1.04536
P61106;X6RFL8	P61106	Ras-related protein Rab-14	RAB14	sp|P61106|RAB14_HUMAN Ras-related protein Rab-14 OS=Homo sapiens GN=RAB14 PE=1 SV=4;tr|X6RFL8|X6RFL8_HUMAN Ras-related protein Rab-14 (Fragment) OS=Homo sapiens GN=RAB14 PE=1 SV=1	2	10	10	10	47.4	23.897	0	154.89	1708800	2595600	2873800	2946100	1877100	2431900	2813000	3514200	2952200	3387100	38068000000	1.33528	1.36888	0.872177	1.12996	1.30703	1.63284	1.37171	1.57378	10	0.898144	1.11968	1.07613	0.990967	1.08886	1.01926	1.13148	0.966421	0.968636
Q99613;B5ME19;H3BPE4;H3BPE3;H3BTY8	Q99613	Eukaryotic translation initiation factor 3 subunit C;Eukaryotic translation initiation factor 3 subunit C-like protein	EIF3C;EIF3CL	sp|Q99613|EIF3C_HUMAN Eukaryotic translation initiation factor 3 subunit C OS=Homo sapiens GN=EIF3C PE=1 SV=1;sp|B5ME19|EIFCL_HUMAN Eukaryotic translation initiation factor 3 subunit C-like protein OS=Homo sapiens GN=EIF3CL PE=3 SV=1	5	29	29	29	27.7	105.34	0	323.31	1474600	2613100	2225200	2333800	1818800	1895100	2587800	2589100	2846100	3379900	37996000000	1.08873	1.14186	0.889889	0.927221	1.26614	1.26678	1.39252	1.65369	29	1.04781	0.912934	0.897664	1.01109	0.893499	0.987371	0.877812	0.98108	1.01782
Q9Y3U8;J3QSB5;J3KTD3	Q9Y3U8	60S ribosomal protein L36	RPL36	sp|Q9Y3U8|RL36_HUMAN 60S ribosomal protein L36 OS=Homo sapiens GN=RPL36 PE=1 SV=3;tr|J3QSB5|J3QSB5_HUMAN 60S ribosomal protein L36 OS=Homo sapiens GN=RPL36 PE=1 SV=1	3	4	4	4	27.6	12.254	0	68.946	1185500	1968400	1795400	1915400	1335800	1477200	2049600	2057100	2130800	2656100	37955000000	1.13853	1.21462	0.847078	0.936745	1.29972	1.30448	1.35122	1.68433	4	0.981774	0.954691	0.954862	0.96245	0.902677	1.01356	0.903939	0.95198	1.03667
P62195;J3QSA9;J3QQM1;J3KRP2;J3QLH6;J3QRW1;J3QSE0;J3QRR3	P62195	26S protease regulatory subunit 8	PSMC5	sp|P62195|PRS8_HUMAN 26S protease regulatory subunit 8 OS=Homo sapiens GN=PSMC5 PE=1 SV=1;tr|J3QSA9|J3QSA9_HUMAN 26S protease regulatory subunit 8 (Fragment) OS=Homo sapiens GN=PSMC5 PE=1 SV=1;tr|J3QQM1|J3QQM1_HUMAN 26S protease regulatory subunit 8 (Fragm	8	21	20	20	53.7	45.626	0	323.31	1738000	2808800	2821200	3066600	2001000	2345000	2940200	3366700	3136300	3762500	37819000000	1.24096	1.3489	0.880179	1.03149	1.29331	1.48091	1.37956	1.65501	20	0.955588	1.04058	1.06043	1.00006	0.993981	1.00856	1.0262	0.971952	1.01863
B5MCX3;Q15019;C9J2Q4;C9IY94;C9J938;C9JB25;H7C2Y0;H7C310;B5MD47;C9IZU3;C9JQJ4;C9JZI2;H7C1T1;C9JFT1;F8WB65	B5MCX3	Septin-2	2002-09-01	tr|B5MCX3|B5MCX3_HUMAN Septin-2 OS=Homo sapiens GN=SEPT2 PE=1 SV=1;sp|Q15019|SEPT2_HUMAN Septin-2 OS=Homo sapiens GN=SEPT2 PE=1 SV=1;tr|C9J2Q4|C9J2Q4_HUMAN Septin-2 (Fragment) OS=Homo sapiens GN=SEPT2 PE=1 SV=1;tr|C9IY94|C9IY94_HUMAN Septin-2 (Fragment) OS	15	15	14	14	52.6	36.94	0	323.31	1156600	1952600	2032500	2178500	1340400	1664600	2005000	2404200	2221200	2546600	37782000000	1.30741	1.40133	0.862215	1.07076	1.28972	1.54651	1.42879	1.63811	14	0.998228	1.0963	1.10164	0.979648	1.03182	1.00576	1.07165	1.00664	1.00822
P00403	P00403	Cytochrome c oxidase subunit 2	MT-CO2	sp|P00403|COX2_HUMAN Cytochrome c oxidase subunit 2 OS=Homo sapiens GN=MT-CO2 PE=1 SV=1	1	7	7	7	35.2	25.565	0	293.66	964330	1544700	1444400	1624300	1023500	1426600	1616300	2019800	1752300	2183700	37618000000	1.15136	1.29476	0.815853	1.13717	1.28839	1.61002	1.39679	1.74067	7	0.947149	0.965453	1.01786	0.926972	1.09582	1.00472	1.11567	0.984092	1.07135
Q9BSJ8;F8VZB1	Q9BSJ8	Extended synaptotagmin-1	ESYT1	sp|Q9BSJ8|ESYT1_HUMAN Extended synaptotagmin-1 OS=Homo sapiens GN=ESYT1 PE=1 SV=1	2	34	34	34	36.8	122.85	0	323.31	1550100	2676000	2548500	2834200	1926500	2264600	2806500	3229500	3106700	3950800	37497000000	1.20608	1.34128	0.911715	1.07172	1.32817	1.52836	1.47024	1.86971	34	1.02077	1.01133	1.05444	1.03589	1.03274	1.03575	1.05908	1.03584	1.15077
Q15046;H3BVA8;J3KRL2;H3BPV7;H3BRC9	Q15046	Lysine--tRNA ligase	KARS	sp|Q15046|SYK_HUMAN Lysine--tRNA ligase OS=Homo sapiens GN=KARS PE=1 SV=3	5	23	23	23	35.5	68.047	0	323.31	2026400	3208600	3145000	3258400	2329000	2726400	3307300	3844200	3622500	4438800	37358000000	1.20153	1.24485	0.88978	1.0416	1.26353	1.46865	1.38395	1.69582	23	0.936246	1.00752	0.978626	1.01097	1.00372	0.985339	1.0177	0.975045	1.04374
Q12789;I3L1Z3;H3BRD0;H3BU37;H3BU55	Q12789	General transcription factor 3C polypeptide 1	GTF3C1	sp|Q12789|TF3C1_HUMAN General transcription factor 3C polypeptide 1 OS=Homo sapiens GN=GTF3C1 PE=1 SV=4	5	39	39	39	18.5	238.87	0	323.31	1132700	1986300	1693300	1934200	1359300	1528300	1888800	2066400	2168200	2440800	37313000000	1.0858	1.24027	0.871626	0.979994	1.21116	1.32504	1.39032	1.56512	39	1.03688	0.910475	0.975024	0.99034	0.944353	0.944494	0.918186	0.979528	0.963301
E9PR30;P62861	E9PR30	40S ribosomal protein S30	FAU	tr|E9PR30|E9PR30_HUMAN 40S ribosomal protein S30 OS=Homo sapiens GN=FAU PE=1 SV=1;sp|P62861|RS30_HUMAN 40S ribosomal protein S30 OS=Homo sapiens GN=FAU PE=1 SV=1	2	2	2	2	11.2	10.905	0	4.889	363560	580260	541170	573900	410510	424500	584430	603900	640400	832150	37291000000	1.14677	1.21612	0.86989	0.899536	1.23844	1.27969	1.35704	1.76337	2	0.943727	0.961599	0.95604	0.988369	0.866821	0.965766	0.886763	0.956082	1.08532
A0A087WXM6;J3QQT2;J3KRX5;A0A0A6YYL6;P18621;J3KRB3;A0A087WWH0;J3QS96;J3QLC8;A0A0A0MRF8;A0A087WY81;J3KSJ0	A0A087WXM6	60S ribosomal protein L17	RPL17;RPL17-C18orf32	tr|A0A087WXM6|A0A087WXM6_HUMAN 60S ribosomal protein L17 (Fragment) OS=Homo sapiens GN=RPL17 PE=3 SV=1;tr|J3QQT2|J3QQT2_HUMAN 60S ribosomal protein L17 (Fragment) OS=Homo sapiens GN=RPL17 PE=3 SV=1;tr|J3KRX5|J3KRX5_HUMAN 60S ribosomal protein L17 (Fragment	12	7	7	7	45	19.586	0	87.469	809430	1916700	1591000	1807300	1299300	1378900	1912100	2014600	2069000	2127500	36899000000	1.16722	1.32591	0.953219	1.01162	1.40279	1.47799	1.5179	1.56082	7	1.40015	0.978753	1.04235	1.08305	0.974826	1.09394	1.02417	1.06942	0.960656
O95373;E9PLB2;E9PLJ0	O95373	Importin-7	IPO7	sp|O95373|IPO7_HUMAN Importin-7 OS=Homo sapiens GN=IPO7 PE=1 SV=1	3	21	21	21	25.1	119.52	0	323.31	1740200	2825900	2717400	2868500	2152000	2474300	3021200	3397900	3201100	3668600	36873000000	1.19025	1.25643	0.942599	1.08377	1.32332	1.48832	1.40212	1.60689	21	0.96019	0.998062	0.987731	1.07098	1.04435	1.03196	1.03133	0.987841	0.989008
A0A024R4E5;Q00341;H0Y394;H7C0A4;C9J5E5;C9JIZ1;C9JZI8;C9JHZ8;C9JES8;C9JHS7;H7BZC3;H7C2D1;C9JT62;C9JK79;C9JQ82;C9JBS3;C9JEJ8;A0A0E3D6N3;C9JHN6;C9JMQ6;C9JHS9;C9J739;H7C3D0	A0A024R4E5	Vigilin	HDLBP	tr|A0A024R4E5|A0A024R4E5_HUMAN High density lipoprotein binding protein (Vigilin), isoform CRA_a OS=Homo sapiens GN=HDLBP PE=1 SV=1;sp|Q00341|VIGLN_HUMAN Vigilin OS=Homo sapiens GN=HDLBP PE=1 SV=2;tr|H0Y394|H0Y394_HUMAN Vigilin (Fragment) OS=Homo sapiens G	23	44	44	44	38.2	141.44	0	323.31	2808000	5005500	4632100	4851200	3519700	3931000	5020200	5574400	5433200	6009300	36789000000	1.18567	1.24175	0.900928	1.00621	1.28501	1.42686	1.39072	1.53818	44	1.05402	0.994218	0.976186	1.02363	0.969613	1.00208	0.988744	0.979813	0.946724
P52907	P52907	F-actin-capping protein subunit alpha-1	CAPZA1	sp|P52907|CAZA1_HUMAN F-actin-capping protein subunit alpha-1 OS=Homo sapiens GN=CAPZA1 PE=1 SV=3	1	11	11	8	53.8	32.922	0	323.31	842140	1550900	1567200	1632800	1195900	1338600	1682400	1893600	1754300	1911300	36764000000	1.3098	1.36462	0.999482	1.11874	1.40608	1.58259	1.46617	1.59738	8	1.08893	1.09831	1.07278	1.13561	1.07806	1.0965	1.09665	1.03297	0.983159
P48681	P48681	Nestin	NES	sp|P48681|NEST_HUMAN Nestin OS=Homo sapiens GN=NES PE=1 SV=2	1	48	48	48	33.7	177.44	0	323.31	2103200	3470600	3409100	3557000	2608400	2951500	3688300	4035100	3998200	4383000	36748000000	1.22326	1.27633	0.93595	1.05906	1.32344	1.44788	1.43464	1.57272	48	0.975716	1.02574	1.00337	1.06343	1.02055	1.03206	1.00331	1.01076	0.967977
F5H6E2;O00159;I3L204;I3L501;I3L4D4;I3L3Y6;I3L168;I3L3F5	F5H6E2	Unconventional myosin-Ic	MYO1C	tr|F5H6E2|F5H6E2_HUMAN Unconventional myosin-Ic OS=Homo sapiens GN=MYO1C PE=1 SV=1;sp|O00159|MYO1C_HUMAN Unconventional myosin-Ic OS=Homo sapiens GN=MYO1C PE=1 SV=4	8	33	33	33	32.2	118.99	0	323.31	2343200	3950000	3627100	3921200	2817900	3184400	4004300	4499600	4446500	5420400	36552000000	1.1527	1.24617	0.895538	1.01201	1.27258	1.42999	1.41311	1.72262	33	0.996753	0.966579	0.979663	1.01751	0.975207	0.992393	0.990909	0.995588	1.06024
A0A087WYR3;O43399;A0A087WZ51	A0A087WYR3	Tumor protein D54	TPD52L2	tr|A0A087WYR3|A0A087WYR3_HUMAN Tumor protein D54 OS=Homo sapiens GN=TPD52L2 PE=1 SV=1;sp|O43399|TPD54_HUMAN Tumor protein D54 OS=Homo sapiens GN=TPD52L2 PE=1 SV=2;tr|A0A087WZ51|A0A087WZ51_HUMAN Tumor protein D54 OS=Homo sapiens GN=TPD52L2 PE=1 SV=1	3	12	12	12	45.5	23.764	0	323.31	1408500	2295400	2081300	2373900	1723000	1942500	2479200	2764600	2544100	2936900	36547000000	1.12384	1.28184	0.930371	1.04889	1.3387	1.4928	1.37374	1.58584	12	0.96361	0.942377	1.0077	1.05709	1.01075	1.04395	1.03444	0.96785	0.976057
P08621;M0QYR1;M0QX04	P08621	U1 small nuclear ribonucleoprotein 70 kDa	SNRNP70	sp|P08621|RU17_HUMAN U1 small nuclear ribonucleoprotein 70 kDa OS=Homo sapiens GN=SNRNP70 PE=1 SV=2	3	18	18	18	29.3	51.556	0	139.14	1061300	2245900	1832800	1956700	1320500	1458600	2067900	2092000	2367800	2685600	36498000000	1.10837	1.1833	0.798561	0.882075	1.25054	1.26512	1.43191	1.62409	18	1.25127	0.929403	0.930235	0.907324	0.849996	0.975209	0.876663	1.00883	0.999599
F8WCF6;P59998;F8WDD7;H7C0A3;A0A0A6YYG9;R4GN08;F8WE39	F8WCF6	Actin-related protein 2/3 complex subunit 4	ARPC4-TTLL3;ARPC4	tr|F8WCF6|F8WCF6_HUMAN Protein ARPC4-TTLL3 OS=Homo sapiens GN=ARPC4-TTLL3 PE=4 SV=1;sp|P59998|ARPC4_HUMAN Actin-related protein 2/3 complex subunit 4 OS=Homo sapiens GN=ARPC4 PE=1 SV=3;tr|F8WDD7|F8WDD7_HUMAN Actin-related protein 2/3 complex subunit 4 OS=H	7	5	5	5	26	21.058	0	74.191	547310	785930	830720	854170	590720	716950	876560	1025100	920740	1165000	36410000000	1.24617	1.28134	0.886142	1.0755	1.31493	1.53776	1.38121	1.74762	5	0.849083	1.04495	1.00731	1.00683	1.03639	1.02542	1.06559	0.97311	1.07563
F8W020;F8VY35;F8W0J6;F5H4R6;H0YIV4;P55209;H0YHC3;F8W118;F8VXI6;F8VUX1;F8VV59;B7Z9C2;H0YH88;F8W543;F8VRJ2;F8VVB5	F8W020	Nucleosome assembly protein 1-like 1	NAP1L1	tr|F8W020|F8W020_HUMAN Nucleosome assembly protein 1-like 1 (Fragment) OS=Homo sapiens GN=NAP1L1 PE=1 SV=1;tr|F8VY35|F8VY35_HUMAN Nucleosome assembly protein 1-like 1 (Fragment) OS=Homo sapiens GN=NAP1L1 PE=1 SV=1;tr|F8W0J6|F8W0J6_HUMAN Nucleosome assembly	16	8	7	7	42.5	24.366	0	323.31	1038400	1510200	1800100	1630100	1243600	1445700	1799600	2116500	1851800	2439700	36269000000	1.41262	1.27921	0.975908	1.13451	1.41223	1.66091	1.45319	1.91454	7	0.859942	1.18453	1.00564	1.10883	1.09324	1.10129	1.15093	1.02382	1.17836
P42766;F2Z388	P42766	60S ribosomal protein L35	RPL35	sp|P42766|RL35_HUMAN 60S ribosomal protein L35 OS=Homo sapiens GN=RPL35 PE=1 SV=2;tr|F2Z388|F2Z388_HUMAN 60S ribosomal protein L35 OS=Homo sapiens GN=RPL35 PE=1 SV=1	2	7	7	7	40.7	14.551	0	76.81	701800	1223500	1057100	1045400	839800	856730	1248200	1139000	1316700	1469100	36253000000	1.09811	1.08596	0.872384	0.88997	1.29663	1.18319	1.36779	1.5261	7	1.03084	0.920804	0.853716	0.991202	0.857603	1.01115	0.819892	0.963655	0.939286
Q29940;P30685;P30491;P30490;P30464;P18464;P30498;P30495;P30493;P30484;P10319;P30485;P30481;P18465;P30461	Q29940	HLA class I histocompatibility antigen, B-59 alpha chain;HLA class I histocompatibility antigen, B-35 alpha chain;HLA class I histocompatibility antigen, B-53 alpha chain;HLA class I histocompatibility antigen, B-52 alpha chain;HLA class I histocompatibility antigen, B-15 alpha chain;HLA class I histocompatibility antigen, B-51 alpha chain;HLA class I histocompatibility antigen, B-78 alpha chain;…	HLA-B	sp|Q29940|1B59_HUMAN HLA class I histocompatibility antigen, B-59 alpha chain OS=Homo sapiens GN=HLA-B PE=1 SV=1;sp|P30685|1B35_HUMAN HLA class I histocompatibility antigen, B-35 alpha chain OS=Homo sapiens GN=HLA-B PE=1 SV=1;sp|P30491|1B53_HUMAN HLA class	15	11	11	0	37	40.584	0	323.31	915000	1494000	1442900	1606700	1109000	1368500	1529900	1875300	1659100	1855700	36125000000	1.19792	1.33391	0.920714	1.13616	1.27015	1.55691	1.37742	1.54064	0	0.965449	1.0045	1.04864	1.04611	1.09484	0.990501	1.07886	0.97044	0.948235
P28072;I3L3X7;A0A087X2I4	P28072	Proteasome subunit beta type-6	PSMB6	sp|P28072|PSB6_HUMAN Proteasome subunit beta type-6 OS=Homo sapiens GN=PSMB6 PE=1 SV=4	3	6	6	6	23.4	25.357	0	50.756	877320	1434000	1372300	1326400	976780	1127300	1420700	1480600	1634500	1961800	36062000000	1.18746	1.14774	0.845214	0.97546	1.22934	1.28117	1.41434	1.69756	6	0.966475	0.995723	0.902285	0.960332	0.939984	0.958674	0.887788	0.996456	1.04482
P14324;A0A087X1D8;A0A087WVN4;A0A087X090;A0A087WTP2	P14324	Farnesyl pyrophosphate synthase	FDPS	sp|P14324|FPPS_HUMAN Farnesyl pyrophosphate synthase OS=Homo sapiens GN=FDPS PE=1 SV=4;tr|A0A087X1D8|A0A087X1D8_HUMAN Farnesyl pyrophosphate synthase (Fragment) OS=Homo sapiens GN=FDPS PE=1 SV=1;tr|A0A087WVN4|A0A087WVN4_HUMAN Farnesyl pyrophosphate synthas	5	5	5	5	14.1	48.275	0	239.32	862730	1569600	1420800	1548100	1059700	1229400	1520000	1650100	1697700	1732400	36062000000	1.16826	1.27294	0.871346	1.01088	1.24983	1.35681	1.39595	1.42448	5	1.07576	0.979625	1.0007	0.990022	0.974118	0.974652	0.940198	0.983494	0.87674
Q7Z6Z7;H0Y659;A0A087X146;A0A087X1S3	Q7Z6Z7	E3 ubiquitin-protein ligase HUWE1	HUWE1	sp|Q7Z6Z7|HUWE1_HUMAN E3 ubiquitin-protein ligase HUWE1 OS=Homo sapiens GN=HUWE1 PE=1 SV=3	4	69	69	69	19.3	481.89	0	323.31	3638700	6158800	5749500	6072100	4313400	4997200	6248900	6889300	6932300	7736900	36043000000	1.17367	1.23952	0.88051	1.0201	1.27561	1.40634	1.41512	1.57936	69	1.00081	0.984157	0.974435	1.00044	0.982997	0.994757	0.974521	0.997	0.972068
Q9UBB4;B1AHE4;B1AHE3	Q9UBB4	Ataxin-10	ATXN10	sp|Q9UBB4|ATX10_HUMAN Ataxin-10 OS=Homo sapiens GN=ATXN10 PE=1 SV=1	3	14	14	14	28	53.488	0	323.31	2230200	3455200	3807400	3766500	2685300	3139200	3915900	4476300	4077500	4993400	36035000000	1.33936	1.32497	0.94463	1.1043	1.37753	1.57466	1.43438	1.75657	14	0.916071	1.1231	1.04161	1.07329	1.06414	1.07423	1.09116	1.01057	1.08114
E9PEX6;P09622;F8WDM5;F2Z2E3	E9PEX6	Dihydrolipoyl dehydrogenase;Dihydrolipoyl dehydrogenase, mitochondrial	DLD	tr|E9PEX6|E9PEX6_HUMAN Dihydrolipoyl dehydrogenase OS=Homo sapiens GN=DLD PE=1 SV=1;sp|P09622|DLDH_HUMAN Dihydrolipoyl dehydrogenase, mitochondrial OS=Homo sapiens GN=DLD PE=1 SV=2	4	14	14	14	28.2	51.815	0	140.44	1332200	2494200	2286500	2416300	1590700	1909500	2337200	2653000	2739000	2906300	36011000000	1.19512	1.26296	0.831434	0.998066	1.22162	1.38668	1.43163	1.51908	14	1.10704	1.00214	0.992864	0.944675	0.961768	0.952652	0.9609	1.00864	0.934965
A0A024RA52;P25787;C9JCK5;H3BT36	A0A024RA52	Proteasome subunit alpha type;Proteasome subunit alpha type-2	PSMA2	tr|A0A024RA52|A0A024RA52_HUMAN Proteasome subunit alpha type OS=Homo sapiens GN=PSMA2 PE=3 SV=1;sp|P25787|PSA2_HUMAN Proteasome subunit alpha type-2 OS=Homo sapiens GN=PSMA2 PE=1 SV=2;tr|C9JCK5|C9JCK5_HUMAN Proteasome subunit alpha type-2 OS=Homo sapiens G	4	9	9	9	43.2	25.898	0	323.31	773380	1373200	1242700	1372200	905560	1095800	1344500	1489500	1579800	1774400	35851000000	1.15784	1.2785	0.843724	1.02097	1.25269	1.38779	1.47192	1.65323	9	1.04988	0.970887	1.00508	0.958638	0.983841	0.976882	0.961667	1.03702	1.01754
F6RFD5;P60981	F6RFD5	Destrin	DSTN	tr|F6RFD5|F6RFD5_HUMAN Destrin OS=Homo sapiens GN=DSTN PE=1 SV=1;sp|P60981|DEST_HUMAN Destrin OS=Homo sapiens GN=DSTN PE=1 SV=3	2	4	3	3	31.9	15.397	0	129.99	843410	1349000	1216000	1414200	955610	1250900	1348800	1725200	1417400	1727000	35777000000	1.10928	1.29009	0.871744	1.14112	1.23043	1.57379	1.29301	1.57544	3	0.945742	0.930167	1.01419	0.990475	1.09962	0.959521	1.09056	0.910969	0.969651
E9PDF6;O43795;H7C2Y7;E7EQD9;C9JYW1;C9JUP5;C9K0I9	E9PDF6	Unconventional myosin-Ib	MYO1B	tr|E9PDF6|E9PDF6_HUMAN Unconventional myosin-Ib OS=Homo sapiens GN=MYO1B PE=1 SV=1;sp|O43795|MYO1B_HUMAN Unconventional myosin-Ib OS=Homo sapiens GN=MYO1B PE=1 SV=3	7	27	27	25	24.8	128.48	0	276.87	1331000	2139000	2161800	2164500	1651400	1826200	2303300	2559000	2489600	2989400	35576000000	1.24599	1.24755	0.951816	1.05256	1.32755	1.47493	1.43493	1.723	25	0.950238	1.04481	0.980748	1.08145	1.01428	1.03526	1.02205	1.01096	1.06047
Q1KMD3;H3BQZ7	Q1KMD3	Heterogeneous nuclear ribonucleoprotein U-like protein 2	HNRNPUL2;HNRNPUL2-BSCL2	sp|Q1KMD3|HNRL2_HUMAN Heterogeneous nuclear ribonucleoprotein U-like protein 2 OS=Homo sapiens GN=HNRNPUL2 PE=1 SV=1;tr|H3BQZ7|H3BQZ7_HUMAN HCG2044799 OS=Homo sapiens GN=HNRNPUL2-BSCL2 PE=4 SV=1	2	27	27	27	34.1	85.104	0	323.31	2178600	3930700	3553000	3867900	2729400	3179700	3928500	4534500	4399100	4931300	35562000000	1.16314	1.26623	0.893523	1.04094	1.28607	1.48446	1.44013	1.61436	27	1.06682	0.975333	0.995435	1.01522	1.00308	1.00291	1.02865	1.01462	0.993608
D3DQV9;P78344;H0Y3P2;H0YCH5;H0YD77;E9PKF8;H0YEC5;H0YE22;H0YD99;H0YEN8;H0YDC0;H0YCF8;H0YEI7	D3DQV9	Eukaryotic translation initiation factor 4 gamma 2	EIF4G2	tr|D3DQV9|D3DQV9_HUMAN Eukaryotic translation initiation factor 4 gamma 2 (Fragment) OS=Homo sapiens GN=EIF4G2 PE=1 SV=1;sp|P78344|IF4G2_HUMAN Eukaryotic translation initiation factor 4 gamma 2 OS=Homo sapiens GN=EIF4G2 PE=1 SV=1;tr|H0Y3P2|H0Y3P2_HUMAN Euk	13	39	39	39	43.6	102.33	0	323.31	2790400	4719100	4547400	4725500	3307000	3957800	4946500	5711000	5210900	6335500	35461000000	1.21111	1.25854	0.880751	1.05408	1.3174	1.52101	1.38782	1.68733	39	0.999982	1.01555	0.989386	1.00071	1.01574	1.02734	1.05398	0.977766	1.03852
P20674;H3BNX8;H3BRM5;H3BV69;H3BRI0	P20674	Cytochrome c oxidase subunit 5A, mitochondrial	COX5A	sp|P20674|COX5A_HUMAN Cytochrome c oxidase subunit 5A, mitochondrial OS=Homo sapiens GN=COX5A PE=1 SV=2;tr|H3BNX8|H3BNX8_HUMAN Cytochrome c oxidase subunit 5A, mitochondrial OS=Homo sapiens GN=COX5A PE=1 SV=1;tr|H3BRM5|H3BRM5_HUMAN Cytochrome c oxidase sub	5	8	8	8	38	16.762	0	211.24	815800	1256600	1258400	1395600	975780	1215600	1532000	1908000	1585300	2259800	35437000000	1.21444	1.34684	0.941691	1.17313	1.47848	1.84134	1.52992	2.18085	8	0.910779	1.01834	1.05881	1.06995	1.13047	1.15296	1.27596	1.07788	1.34227
O94906	O94906	Pre-mRNA-processing factor 6	PRPF6	sp|O94906|PRP6_HUMAN Pre-mRNA-processing factor 6 OS=Homo sapiens GN=PRPF6 PE=1 SV=1	1	38	38	38	35.8	106.92	0	323.31	2219200	3940300	3794100	3941300	2640900	3100800	3878300	4508900	4492700	5082200	35419000000	1.23195	1.27975	0.857505	1.00683	1.25929	1.46405	1.45879	1.6502	38	1.04986	1.03303	1.00606	0.974296	0.970218	0.982029	1.01451	1.02777	1.01567
P43686	P43686	26S protease regulatory subunit 6B	PSMC4	sp|P43686|PRS6B_HUMAN 26S protease regulatory subunit 6B OS=Homo sapiens GN=PSMC4 PE=1 SV=2	1	23	23	23	47.6	47.366	0	323.31	1605400	2722000	2687900	2778600	2011400	2291800	2907500	3209100	3190800	3573900	35289000000	1.24227	1.28419	0.929611	1.0592	1.34376	1.48315	1.4747	1.65175	23	1.00255	1.04168	1.00955	1.05622	1.02068	1.0479	1.02775	1.03898	1.01662
P33991;E5RG31;E5RFJ8;E5RFR3;E5RG53;Q9UJA3	P33991	DNA replication licensing factor MCM4	MCM4	sp|P33991|MCM4_HUMAN DNA replication licensing factor MCM4 OS=Homo sapiens GN=MCM4 PE=1 SV=5	6	34	34	34	40.8	96.557	0	323.31	1894200	3355800	3059200	3323800	2317600	2782500	3421300	3805500	3993100	4334800	35277000000	1.16541	1.26621	0.882895	1.06	1.30335	1.44971	1.52118	1.65135	34	1.04754	0.977233	0.995416	1.00314	1.02145	1.01639	1.00458	1.07173	1.01638
Q13185;S4R2Y4;C9JMM0;B8ZZ43	Q13185	Chromobox protein homolog 3	CBX3	sp|Q13185|CBX3_HUMAN Chromobox protein homolog 3 OS=Homo sapiens GN=CBX3 PE=1 SV=4;tr|S4R2Y4|S4R2Y4_HUMAN Chromobox protein homolog 3 (Fragment) OS=Homo sapiens GN=CBX3 PE=1 SV=1	4	8	8	7	33.9	20.811	0	323.31	1842900	3470500	3557300	3664700	2487900	2990000	3589300	4320200	4147300	4122300	35184000000	1.33899	1.37942	0.936463	1.12546	1.35104	1.62615	1.56107	1.55166	7	1.1135	1.12279	1.08441	1.06401	1.08453	1.05358	1.12684	1.09983	0.955019
Q13416;B8ZZ80;C9JK08	Q13416	Origin recognition complex subunit 2	ORC2	sp|Q13416|ORC2_HUMAN Origin recognition complex subunit 2 OS=Homo sapiens GN=ORC2 PE=1 SV=2	3	13	13	13	19.6	65.971	0	33.511	436420	774460	714490	758990	487760	596780	737810	828190	853430	937510	35165000000	1.18012	1.25362	0.805629	0.985696	1.21863	1.36791	1.4096	1.54848	13	1.04929	0.989565	0.985517	0.915355	0.949848	0.950325	0.947895	0.993116	0.953059
P21399;F5H2R8;F5H143;F5H3Z7	P21399	Cytoplasmic aconitate hydratase	ACO1	sp|P21399|ACOC_HUMAN Cytoplasmic aconitate hydratase OS=Homo sapiens GN=ACO1 PE=1 SV=3	4	33	33	32	43.4	98.398	0	323.31	1848600	3258000	3100400	3334900	2207400	2642800	3351400	3659000	3782500	4445100	35027000000	1.21427	1.30611	0.864528	1.03505	1.31258	1.43305	1.48142	1.74092	32	1.0421	1.01821	1.02679	0.982276	0.997409	1.02358	0.993029	1.04371	1.07151
Q99460;A0A087WW66;H7BZR6;C9J9M4;H7C378;F8WCE3	Q99460	26S proteasome non-ATPase regulatory subunit 1	PSMD1	sp|Q99460|PSMD1_HUMAN 26S proteasome non-ATPase regulatory subunit 1 OS=Homo sapiens GN=PSMD1 PE=1 SV=2;tr|A0A087WW66|A0A087WW66_HUMAN 26S proteasome non-ATPase regulatory subunit 1 OS=Homo sapiens GN=PSMD1 PE=1 SV=1	6	28	28	28	35	105.84	0	323.31	2612100	4640700	4217000	4416500	3088000	3676600	4623600	5112300	5028100	5774900	34825000000	1.16286	1.21787	0.851533	1.01384	1.27498	1.40975	1.38653	1.59246	28	1.05049	0.975096	0.957418	0.967511	0.976971	0.994267	0.976882	0.976858	0.98013
Q86UP2;G3V4Y7;B7Z6P3;H0YJZ8;G3V5G2;H0YJV5;H0YJP2;G3V5P0	Q86UP2	Kinectin	KTN1	sp|Q86UP2|KTN1_HUMAN Kinectin OS=Homo sapiens GN=KTN1 PE=1 SV=1	8	72	72	71	47.2	156.27	0	323.31	4429400	8066300	7375000	7561700	5440100	6109400	8128200	8460800	8679000	9699100	34686000000	1.18041	1.21029	0.870716	0.97784	1.30096	1.35419	1.38912	1.55239	71	1.07679	0.989808	0.951454	0.989306	0.942278	1.01452	0.938388	0.978683	0.955467
P00491;G3V5M2;G3V2H3;G3V393	P00491	Purine nucleoside phosphorylase	PNP	sp|P00491|PNPH_HUMAN Purine nucleoside phosphorylase OS=Homo sapiens GN=PNP PE=1 SV=2;tr|G3V5M2|G3V5M2_HUMAN Purine nucleoside phosphorylase (Fragment) OS=Homo sapiens GN=PNP PE=1 SV=1	4	12	12	12	47.1	32.118	0	323.31	1893800	2856200	2925900	3256900	2170600	2774400	3075100	3846700	3282200	3895900	34675000000	1.23196	1.37133	0.913937	1.16817	1.29478	1.61966	1.38198	1.64038	12	0.891773	1.03304	1.07805	1.03841	1.12568	1.0097	1.12234	0.973654	1.00962
A0A087X2B5;P35613;I3L192;A0A087WUV8;R4GMX5;R4GN83	A0A087X2B5	Basigin	BSG	tr|A0A087X2B5|A0A087X2B5_HUMAN Basigin (Fragment) OS=Homo sapiens GN=BSG PE=1 SV=1;sp|P35613|BASI_HUMAN Basigin OS=Homo sapiens GN=BSG PE=1 SV=2;tr|I3L192|I3L192_HUMAN Basigin (Fragment) OS=Homo sapiens GN=BSG PE=1 SV=5;tr|A0A087WUV8|A0A087WUV8_HUMAN Basig	6	8	8	8	36.7	23.896	0	105.93	799150	1338500	1363900	1367100	914670	1117000	1413600	1622500	1465600	1721400	34635000000	1.27607	1.27907	0.855772	1.04507	1.32257	1.51802	1.37123	1.61055	8	0.990352	1.07003	1.00552	0.972327	1.00706	1.03138	1.05191	0.966077	0.991266
Q9NSD9	Q9NSD9	Phenylalanine--tRNA ligase beta subunit	FARSB	sp|Q9NSD9|SYFB_HUMAN Phenylalanine--tRNA ligase beta subunit OS=Homo sapiens GN=FARSB PE=1 SV=3	1	21	21	21	35.8	66.115	0	211.4	2077100	3359200	3316600	3447700	2352200	2864600	3475900	4070000	3721600	4389300	34548000000	1.22017	1.2684	0.865368	1.05388	1.27877	1.49734	1.36917	1.61481	21	0.956265	1.02315	0.997138	0.98323	1.01555	0.997223	1.03758	0.964627	0.993887
P11387;E5RIC7;E5RJ95;E5RFS0;E5RJ33;H0YBR3;H0YAR3;H0YC03;E5RGE7;E5RGR4;E5RFE3;E5RGR2	P11387	DNA topoisomerase 1	TOP1	sp|P11387|TOP1_HUMAN DNA topoisomerase 1 OS=Homo sapiens GN=TOP1 PE=1 SV=2	12	28	28	23	32.8	90.725	0	240.61	2703400	4700400	4327700	4553600	3223900	3597900	4399300	5148000	5084100	6203000	34455000000	1.16905	1.23007	0.870877	0.971906	1.18839	1.39064	1.37338	1.67563	23	1.02807	0.980284	0.967006	0.98949	0.936559	0.926739	0.963641	0.967592	1.03132
P36957;Q86SW4;H0YJF9;G3V3F0;G3V5M3	P36957	Dihydrolipoyllysine-residue succinyltransferase component of 2-oxoglutarate dehydrogenase complex, mitochondrial	DLST	sp|P36957|ODO2_HUMAN Dihydrolipoyllysine-residue succinyltransferase component of 2-oxoglutarate dehydrogenase complex, mitochondrial OS=Homo sapiens GN=DLST PE=1 SV=4	5	11	11	11	27.2	48.755	0	321.04	1074600	1816100	1794900	1963100	1225000	1487100	1846800	2078300	2071400	2352900	34388000000	1.24184	1.35822	0.847546	1.02889	1.27775	1.43792	1.43315	1.62791	11	0.999292	1.04133	1.06775	0.962981	0.991467	0.996427	0.996407	1.0097	1.00195
P22695;H3BRG4;H3BSJ9;H3BP04;H3BUE4;H3BUI9;A0A087WVZ4	P22695	Cytochrome b-c1 complex subunit 2, mitochondrial	UQCRC2	sp|P22695|QCR2_HUMAN Cytochrome b-c1 complex subunit 2, mitochondrial OS=Homo sapiens GN=UQCRC2 PE=1 SV=3;tr|H3BRG4|H3BRG4_HUMAN Cytochrome b-c1 complex subunit 2, mitochondrial OS=Homo sapiens GN=UQCRC2 PE=1 SV=1;tr|H3BSJ9|H3BSJ9_HUMAN Cytochrome b-c1 com	7	15	15	15	37.3	48.442	0	323.31	1626600	2862500	2620400	2718400	1788800	2136600	2712400	3020500	3052000	3519400	34290000000	1.16745	1.21111	0.796953	0.951906	1.20844	1.3457	1.35974	1.56798	15	1.04055	0.978944	0.952101	0.905497	0.917286	0.942373	0.932505	0.957984	0.96506
A0A0C4DG89;D6RJA6;H0Y9U3	A0A0C4DG89		DDX46	tr|A0A0C4DG89|A0A0C4DG89_HUMAN Probable ATP-dependent RNA helicase DDX46 OS=Homo sapiens GN=DDX46 PE=1 SV=1	3	42	42	1	38.1	117.46	0	323.31	2648100	4571400	4255300	4312400	3216500	3421000	4521300	4944000	4957300	5928600	34245000000	1.17884	1.19465	0.891059	0.947711	1.25252	1.36962	1.37331	1.64239	1	1.02074	0.98849	0.939163	1.01242	0.913244	0.976753	0.94908	0.967545	1.01086
H0Y449;P67809;A0A087X1S2;C9J5V9;Q9Y2T7	H0Y449	Nuclease-sensitive element-binding protein 1	YBX1	tr|H0Y449|H0Y449_HUMAN Nuclease-sensitive element-binding protein 1 (Fragment) OS=Homo sapiens GN=YBX1 PE=1 SV=1;sp|P67809|YBOX1_HUMAN Nuclease-sensitive element-binding protein 1 OS=Homo sapiens GN=YBX1 PE=1 SV=3;tr|A0A087X1S2|A0A087X1S2_HUMAN Nuclease-se	5	13	13	11	42.2	41.905	0	323.31	1076400	1981300	1895400	1961800	1552700	1638800	2176500	2472800	2344600	2380000	34218000000	1.23976	1.28319	1.0156	1.07192	1.42362	1.61742	1.53357	1.55673	11	1.08837	1.03957	1.00876	1.15392	1.03293	1.11018	1.12079	1.08046	0.958136
A0A0B4J1W3;Q9BXJ9	A0A0B4J1W3	N-alpha-acetyltransferase 15, NatA auxiliary subunit	NAA15	tr|A0A0B4J1W3|A0A0B4J1W3_HUMAN N-alpha-acetyltransferase 15, NatA auxiliary subunit OS=Homo sapiens GN=NAA15 PE=1 SV=1;sp|Q9BXJ9|NAA15_HUMAN N-alpha-acetyltransferase 15, NatA auxiliary subunit OS=Homo sapiens GN=NAA15 PE=1 SV=1	2	26	26	22	27.4	101.2	0	323.31	2006700	3286100	3146300	3220400	2338700	2700200	3344400	3770600	3586400	4565700	34078000000	1.1889	1.2169	0.883729	1.02033	1.26375	1.4248	1.3552	1.72525	22	0.968273	0.996928	0.956651	1.00409	0.983221	0.985511	0.987317	0.954787	1.06186
P31942	P31942	Heterogeneous nuclear ribonucleoprotein H3	HNRNPH3	sp|P31942|HNRH3_HUMAN Heterogeneous nuclear ribonucleoprotein H3 OS=Homo sapiens GN=HNRNPH3 PE=1 SV=2	1	15	15	15	52.6	36.926	0	323.31	1435700	2353000	2286900	2440500	1693100	1972500	2486500	2709800	2709200	3044700	33974000000	1.20722	1.2883	0.893763	1.04125	1.31259	1.43046	1.43015	1.60725	15	0.969076	1.01229	1.01279	1.01549	1.00339	1.02359	0.991239	1.00759	0.989235
P61221;D6R9I9;D6RGF4;H0Y990	P61221	ATP-binding cassette sub-family E member 1	ABCE1	sp|P61221|ABCE1_HUMAN ATP-binding cassette sub-family E member 1 OS=Homo sapiens GN=ABCE1 PE=1 SV=1;tr|D6R9I9|D6R9I9_HUMAN ATP-binding cassette sub-family E member 1 OS=Homo sapiens GN=ABCE1 PE=1 SV=1	4	20	20	20	33.2	67.314	0	323.31	2266700	4022800	3579500	4050000	2715800	3283200	4048900	4532700	4639900	5170800	33917000000	1.13825	1.28786	0.863598	1.04403	1.28751	1.44135	1.47544	1.64426	20	1.04938	0.954455	1.01244	0.981219	1.00606	1.00404	0.998786	1.0395	1.01201
P50213;H0YL72;H0YMU3;H0YLI6;H0YKD0;H0YM64;H0YNF5;H0YL05;Q68D72;H0YLF8;H0YNF8	P50213	Isocitrate dehydrogenase [NAD] subunit alpha, mitochondrial	IDH3A	sp|P50213|IDH3A_HUMAN Isocitrate dehydrogenase [NAD] subunit alpha, mitochondrial OS=Homo sapiens GN=IDH3A PE=1 SV=1;tr|H0YL72|H0YL72_HUMAN Isocitrate dehydrogenase [NAD] subunit alpha, mitochondrial OS=Homo sapiens GN=IDH3A PE=1 SV=1;tr|H0YMU3|H0YMU3_HUMA	11	12	12	12	34.2	39.591	0	84.204	1190500	1952200	1861500	1926800	1288900	1567600	1891500	2187500	2127000	2565900	33845000000	1.18465	1.22621	0.82025	0.997614	1.20374	1.39212	1.35361	1.63293	12	0.969604	0.993366	0.963968	0.931968	0.961332	0.938711	0.964665	0.953669	1.00504
P11279	P11279	Lysosome-associated membrane glycoprotein 1	LAMP1	sp|P11279|LAMP1_HUMAN Lysosome-associated membrane glycoprotein 1 OS=Homo sapiens GN=LAMP1 PE=1 SV=3	1	7	7	7	16.1	44.882	0	139.96	436220	697570	604120	676110	470630	554330	693240	756900	708850	834030	33763000000	1.06566	1.19265	0.830189	0.977835	1.22287	1.33517	1.25041	1.47122	7	0.945544	0.893593	0.937592	0.94326	0.942273	0.953629	0.925204	0.880957	0.905512
P47914	P47914	60S ribosomal protein L29	RPL29	sp|P47914|RL29_HUMAN 60S ribosomal protein L29 OS=Homo sapiens GN=RPL29 PE=1 SV=2	1	5	5	5	29.6	17.752	0	20.243	439170	1093800	617730	925950	604170	520220	954560	641430	1084500	1102500	33694000000	0.805926	1.20805	0.788235	0.678709	1.24537	0.836846	1.4149	1.43838	5	1.47267	0.675794	0.949692	0.895592	0.654025	0.971176	0.579892	0.996848	0.885299
O95433;G3V438;H0YJG7;H0YJU2;H0YJ63;G3V3W9	O95433	Activator of 90 kDa heat shock protein ATPase homolog 1	AHSA1	sp|O95433|AHSA1_HUMAN Activator of 90 kDa heat shock protein ATPase homolog 1 OS=Homo sapiens GN=AHSA1 PE=1 SV=1;tr|G3V438|G3V438_HUMAN Activator of 90 kDa heat shock protein ATPase homolog 1 (Fragment) OS=Homo sapiens GN=AHSA1 PE=1 SV=1;tr|H0YJG7|H0YJG7_H	6	11	11	11	35.8	38.274	0	222.6	1222600	1963900	1720900	1951300	1364300	1622700	2001200	2331300	2102100	2349600	33675000000	1.08012	1.22473	0.8563	1.01848	1.25605	1.46324	1.31938	1.47472	11	0.949805	0.905714	0.962807	0.972927	0.981443	0.979502	1.01395	0.92955	0.907664
Q00796;H0YLA4;H0YKB3	Q00796	Sorbitol dehydrogenase	SORD	sp|Q00796|DHSO_HUMAN Sorbitol dehydrogenase OS=Homo sapiens GN=SORD PE=1 SV=4;tr|H0YLA4|H0YLA4_HUMAN Sorbitol dehydrogenase OS=Homo sapiens GN=SORD PE=1 SV=1	3	13	13	13	42	38.324	0	315.38	778190	1419800	1290700	1400200	944030	1105500	1415100	1540100	1573800	1770900	33648000000	1.17444	1.27407	0.858994	1.00592	1.28763	1.40137	1.43204	1.61138	13	1.0788	0.984802	1.0016	0.975988	0.969335	1.00413	0.971079	1.00892	0.991776
K7EKE6;K7EJE8;P36776;K7ER27;K7EQF8;K7ERR6;K7ER56	K7EKE6	Lon protease homolog, mitochondrial	LONP1	tr|K7EKE6|K7EKE6_HUMAN Lon protease homolog, mitochondrial OS=Homo sapiens GN=LONP1 PE=1 SV=1;tr|K7EJE8|K7EJE8_HUMAN Lon protease homolog, mitochondrial OS=Homo sapiens GN=LONP1 PE=1 SV=1;sp|P36776|LONM_HUMAN Lon protease homolog, mitochondrial OS=Homo sap	7	31	31	31	39.6	95.179	0	323.31	1958500	3453600	3298100	3594700	2404600	2806800	3472500	4016600	3874300	4429600	33385000000	1.21879	1.32839	0.888601	1.03723	1.28324	1.4843	1.43172	1.63692	31	1.04267	1.02199	1.0443	1.00963	0.999509	1.0007	1.02855	1.0087	1.0075
P51659;E7EWE5;G5E9S2;E7ET17;E7ER27;E7EPL9	P51659	Peroxisomal multifunctional enzyme type 2;(3R)-hydroxyacyl-CoA dehydrogenase;Enoyl-CoA hydratase 2	HSD17B4	sp|P51659|DHB4_HUMAN Peroxisomal multifunctional enzyme type 2 OS=Homo sapiens GN=HSD17B4 PE=1 SV=3;tr|E7EWE5|E7EWE5_HUMAN Peroxisomal multifunctional enzyme type 2 OS=Homo sapiens GN=HSD17B4 PE=1 SV=1;tr|G5E9S2|G5E9S2_HUMAN Hydroxysteroid (17-beta) dehydr	6	26	26	26	43.3	79.685	0	323.31	2092600	3766600	3616500	3795600	2624600	2948900	3736200	4184200	4229900	4779100	33351000000	1.23447	1.2956	0.89589	1.00659	1.27533	1.42825	1.44385	1.63131	26	1.0643	1.03514	1.01852	1.01791	0.96998	0.994536	0.989705	1.01724	1.00404
Q15717;M0QZR9;M0R055	Q15717	ELAV-like protein 1	ELAVL1	sp|Q15717|ELAV1_HUMAN ELAV-like protein 1 OS=Homo sapiens GN=ELAVL1 PE=1 SV=2;tr|M0QZR9|M0QZR9_HUMAN ELAV-like protein 1 OS=Homo sapiens GN=ELAVL1 PE=1 SV=1	3	13	13	12	42.9	36.091	0	323.31	1106000	1754100	1720800	1780000	1225700	1461500	1808500	2046900	1955100	2286400	33325000000	1.20331	1.24471	0.857103	1.02199	1.26464	1.43135	1.36715	1.59883	12	0.937775	1.00902	0.978516	0.97384	0.984824	0.986202	0.991852	0.96321	0.984047
P09960;B4DEH5	P09960	Leukotriene A-4 hydrolase	LTA4H	sp|P09960|LKHA4_HUMAN Leukotriene A-4 hydrolase OS=Homo sapiens GN=LTA4H PE=1 SV=2	2	23	23	23	41.4	69.284	0	323.31	2315600	3549800	3777200	3676200	2651600	3132700	3792600	4404500	4011100	4786600	33320000000	1.28796	1.25352	0.90415	1.0682	1.29321	1.50186	1.36772	1.63215	23	0.906442	1.07999	0.985441	1.02729	1.02935	1.00848	1.04071	0.963605	1.00456
Q5QPL9;Q9UKM9;Q5QPM0;Q5QPM1;Q5QPM2	Q5QPL9	RNA-binding protein Raly	RALY	tr|Q5QPL9|Q5QPL9_HUMAN RNA-binding protein Raly (Fragment) OS=Homo sapiens GN=RALY PE=1 SV=1;sp|Q9UKM9|RALY_HUMAN RNA-binding protein Raly OS=Homo sapiens GN=RALY PE=1 SV=1;tr|Q5QPM0|Q5QPM0_HUMAN RNA-binding protein Raly (Fragment) OS=Homo sapiens GN=RALY	5	15	15	15	50.6	24.665	0	115.14	1073800	1948000	1677800	1752100	1242300	1354300	1887600	1867700	2068800	2227500	33245000000	1.11046	1.15964	0.822225	0.896353	1.24932	1.23615	1.36925	1.47429	15	1.07267	0.931159	0.911638	0.934212	0.863754	0.974255	0.85659	0.964686	0.907396
Q6GYQ0;H0YJB5;H0YJ04;A0A087WYA8;H7BZA8	Q6GYQ0	Ral GTPase-activating protein subunit alpha-1	RALGAPA1	sp|Q6GYQ0|RGPA1_HUMAN Ral GTPase-activating protein subunit alpha-1 OS=Homo sapiens GN=RALGAPA1 PE=1 SV=1	5	14	14	13	7.7	229.83	0	188.67	366180	588250	590160	904120	404400	520040	606470	708420	737400	872180	33092000000	1.23668	1.89458	0.847417	1.08974	1.27085	1.48449	1.54522	1.82765	13	0.949876	1.03699	1.4894	0.962834	1.05011	0.991046	1.02868	1.08866	1.12488
P09972;A8MVZ9;K7EKH5;J3KSV6;J3QKP5;C9J8F3;A0A087WXX2;P05062;J3QKK1	P09972	Fructose-bisphosphate aldolase C;Fructose-bisphosphate aldolase	ALDOC	sp|P09972|ALDOC_HUMAN Fructose-bisphosphate aldolase C OS=Homo sapiens GN=ALDOC PE=1 SV=2;tr|A8MVZ9|A8MVZ9_HUMAN Fructose-bisphosphate aldolase OS=Homo sapiens GN=ALDOC PE=1 SV=1;tr|K7EKH5|K7EKH5_HUMAN Fructose-bisphosphate aldolase (Fragment) OS=Homo sapi	9	10	7	7	28	39.455	0	323.31	783040	1079100	1722100	1411200	1084900	1174000	1345600	1662700	1387500	1659900	33037000000	1.84959	1.51568	1.16522	1.26091	1.44522	1.78579	1.49022	1.78279	7	0.814849	1.55094	1.19153	1.32392	1.21506	1.12702	1.23747	1.04991	1.09727
Q9UMS4;F5GY56;F5H2I0;H0YGF3;H0YGZ5	Q9UMS4	Pre-mRNA-processing factor 19	PRPF19	sp|Q9UMS4|PRP19_HUMAN Pre-mRNA-processing factor 19 OS=Homo sapiens GN=PRPF19 PE=1 SV=1	5	8	8	8	18.5	55.18	0	323.31	1006400	1608300	1630600	1607600	1094700	1361600	1610700	1885900	1802500	2096700	32789000000	1.24726	1.22966	0.837343	1.0415	1.23203	1.44254	1.37874	1.60378	8	0.944922	1.04586	0.966686	0.951388	1.00362	0.960774	0.999605	0.971374	0.987096
F8VZJ2;H0YHX9;Q13765;E9PAV3;F8W0W4;F8W1N5;F8VNW4;F8VZ58	F8VZJ2	Nascent polypeptide-associated complex subunit alpha;Nascent polypeptide-associated complex subunit alpha, muscle-specific form	NACA	tr|F8VZJ2|F8VZJ2_HUMAN Nascent polypeptide-associated complex subunit alpha OS=Homo sapiens GN=NACA PE=1 SV=1;tr|H0YHX9|H0YHX9_HUMAN Nascent polypeptide-associated complex subunit alpha (Fragment) OS=Homo sapiens GN=NACA PE=1 SV=1;sp|Q13765|NACA_HUMAN Nasc	8	6	6	6	49.3	15.016	0	323.31	934040	1410500	1477700	1455900	1155000	1297900	1602600	1776500	1602200	1719200	32773000000	1.26055	1.24195	0.985268	1.10717	1.36709	1.51544	1.36675	1.46656	6	0.892909	1.05701	0.976344	1.11946	1.0669	1.0661	1.05012	0.962924	0.902638
P54886	P54886	Delta-1-pyrroline-5-carboxylate synthase;Glutamate 5-kinase;Gamma-glutamyl phosphate reductase	ALDH18A1	sp|P54886|P5CS_HUMAN Delta-1-pyrroline-5-carboxylate synthase OS=Homo sapiens GN=ALDH18A1 PE=1 SV=2	1	27	27	27	37.6	87.301	0	323.31	1806200	3137600	2963800	3124400	2086600	2526400	3106400	3483800	3555900	4092300	32772000000	1.199	1.26397	0.844128	1.02205	1.25669	1.40936	1.43853	1.65553	27	1.02714	1.0054	0.993653	0.959098	0.984877	0.979998	0.976616	1.0135	1.01895
D6REX3;O94979;D6RHZ5;H7BXG7;H0YAB3;H0Y9K1;H0Y8V7;H0Y9T9;H0Y8W8;D6RE64;D6RCQ9;H0YAF5;D6RBT0;D6RHE8;H0Y9V3	D6REX3	Protein transport protein Sec31A	SEC31A	tr|D6REX3|D6REX3_HUMAN Protein transport protein Sec31A OS=Homo sapiens GN=SEC31A PE=1 SV=1;sp|O94979|SC31A_HUMAN Protein transport protein Sec31A OS=Homo sapiens GN=SEC31A PE=1 SV=3;tr|D6RHZ5|D6RHZ5_HUMAN Protein transport protein Sec31A OS=Homo sapiens G	15	26	26	26	19.1	136.22	0	323.31	1822600	3018400	2739700	3008200	2077600	2413100	2989800	3331300	3235800	3926900	32748000000	1.13187	1.2428	0.858335	0.996943	1.2352	1.37629	1.33683	1.62235	26	0.979231	0.949112	0.977014	0.97524	0.960685	0.963242	0.953696	0.941846	0.998527
P35241;E9PNV3;E9PQ82;E9PKN5	P35241	Radixin	RDX	sp|P35241|RADI_HUMAN Radixin OS=Homo sapiens GN=RDX PE=1 SV=1	4	38	23	22	49.6	68.563	0	323.31	1512600	2770700	2438000	2497900	1833200	2079800	2723900	2903700	3140100	3298900	32691000000	1.13837	1.16634	0.855976	0.97112	1.27187	1.35582	1.46621	1.54035	22	1.08309	0.954563	0.916908	0.972559	0.935802	0.991839	0.939517	1.03299	0.94806
G3V5Z7;P60900;G3V295;G3V3I1;G3V3U4;H0YJC4;G3V4S5;G3V2S7	G3V5Z7	Proteasome subunit alpha type;Proteasome subunit alpha type-6	PSMA6	tr|G3V5Z7|G3V5Z7_HUMAN Proteasome subunit alpha type OS=Homo sapiens GN=PSMA6 PE=1 SV=1;sp|P60900|PSA6_HUMAN Proteasome subunit alpha type-6 OS=Homo sapiens GN=PSMA6 PE=1 SV=1;tr|G3V295|G3V295_HUMAN Proteasome subunit alpha type OS=Homo sapiens GN=PSMA6 PE	8	11	11	11	43.3	28.147	0	322.61	1007000	1646900	1574600	1646600	1095800	1324300	1725800	1969800	1783300	2118400	32624000000	1.18663	1.24089	0.825804	0.998003	1.30058	1.48446	1.34391	1.59644	11	0.967024	0.995027	0.975512	0.938277	0.961707	1.01423	1.02865	0.946832	0.982581
Q9UJZ1;A0A087WYB4;F2Z2I8	Q9UJZ1	Stomatin-like protein 2, mitochondrial	STOML2	sp|Q9UJZ1|STML2_HUMAN Stomatin-like protein 2, mitochondrial OS=Homo sapiens GN=STOML2 PE=1 SV=1;tr|A0A087WYB4|A0A087WYB4_HUMAN Stomatin-like protein 2, mitochondrial OS=Homo sapiens GN=STOML2 PE=1 SV=1	3	13	13	13	47.2	38.534	0	323.31	925900	1810300	1837600	1854500	1332900	1487700	1898600	2088900	2106200	2085600	32566000000	1.34318	1.35553	0.974271	1.08742	1.38776	1.52686	1.53951	1.52445	13	1.15608	1.1263	1.06563	1.10697	1.04787	1.08222	1.05804	1.08464	0.938271
Q96PK6;A0A0A6YYI9;F8WDX3;B8ZZ74	Q96PK6	RNA-binding protein 14	RBM14	sp|Q96PK6|RBM14_HUMAN RNA-binding protein 14 OS=Homo sapiens GN=RBM14 PE=1 SV=2	4	22	22	19	26	69.491	0	245.12	1399500	2448300	2155700	2485400	1651700	1874000	2465400	2647200	2794800	3045000	32476000000	1.12048	1.29186	0.858517	0.974063	1.28146	1.37596	1.45267	1.58272	19	1.03441	0.939561	1.01558	0.975446	0.938638	0.999317	0.953467	1.02346	0.974137
P61158;B4DXW1;Q9P1U1;F8WDR7;A0A0A0MTI9;H7C4J1;C9IZN3;Q9C0K3	P61158	Actin-related protein 3	ACTR3	sp|P61158|ARP3_HUMAN Actin-related protein 3 OS=Homo sapiens GN=ACTR3 PE=1 SV=3;tr|B4DXW1|B4DXW1_HUMAN Actin-related protein 3 OS=Homo sapiens GN=ACTR3 PE=1 SV=1	8	18	18	18	40.2	47.371	0	323.31	2415900	4150000	3986700	4121700	3076800	3454000	4329000	4811700	4805500	5507100	32410000000	1.21437	1.25549	0.937206	1.0521	1.31863	1.46566	1.46377	1.67749	18	1.01571	1.01828	0.986987	1.06485	1.01384	1.0283	1.01563	1.03128	1.03246
B1ANR0;Q13310;H0YCC8;B1ANR1;H0YEQ8;P0CB38	B1ANR0	Polyadenylate-binding protein;Polyadenylate-binding protein 4	PABPC4	tr|B1ANR0|B1ANR0_HUMAN Polyadenylate-binding protein OS=Homo sapiens GN=PABPC4 PE=1 SV=1;sp|Q13310|PABP4_HUMAN Polyadenylate-binding protein 4 OS=Homo sapiens GN=PABPC4 PE=1 SV=1	6	25	18	2	36.1	67.97	0	323.31	2305600	3805800	3882400	3733900	2789800	3143300	4084100	4506100	4320100	5178400	32404000000	1.27054	1.22195	0.912982	1.02867	1.33655	1.47465	1.41378	1.69467	2	0.976027	1.06539	0.960619	1.03733	0.991256	1.04228	1.02186	0.996062	1.04304
Q96QK1;I3L4S0;I3L4P4	Q96QK1	Vacuolar protein sorting-associated protein 35	VPS35	sp|Q96QK1|VPS35_HUMAN Vacuolar protein sorting-associated protein 35 OS=Homo sapiens GN=VPS35 PE=1 SV=2	3	21	21	21	29.6	91.706	0	323.31	1375100	2419500	2214100	2387400	1697200	2022500	2467000	2807100	2660300	3020500	32385000000	1.16697	1.25831	0.894534	1.06599	1.30027	1.47952	1.40215	1.592	21	1.04038	0.978545	0.98921	1.01637	1.02722	1.01399	1.02523	0.987865	0.979846
Q9Y678;H0Y8X7;D6RG17	Q9Y678	Coatomer subunit gamma-1	COPG1	sp|Q9Y678|COPG1_HUMAN Coatomer subunit gamma-1 OS=Homo sapiens GN=COPG1 PE=1 SV=1	3	24	24	22	32	97.717	0	323.31	1615900	2951000	2650900	2790600	1993200	2230400	2906800	3152000	3276400	3820500	32355000000	1.16092	1.2221	0.87289	0.976768	1.27299	1.38037	1.43485	1.67313	22	1.07983	0.973467	0.960738	0.991777	0.941244	0.99271	0.956525	1.0109	1.02978
P39748;F5H1Y3;I3L3E9	P39748	Flap endonuclease 1	FEN1	sp|P39748|FEN1_HUMAN Flap endonuclease 1 OS=Homo sapiens GN=FEN1 PE=1 SV=1	3	13	12	12	37.4	42.592	0	277.39	1538900	2737600	2872800	2857700	1823200	2250600	2778200	3285200	3177900	3612000	32307000000	1.34353	1.33647	0.85266	1.05254	1.29929	1.5364	1.48622	1.68923	12	1.05186	1.12659	1.05065	0.968792	1.01426	1.01322	1.06465	1.04709	1.03969
B4DDF4;B4DUT8;Q99439;A0A087X271;A0A087X1X5;K7ES69;H3BVI6;H3BQH0;A0A087WV51;U3KPS3;K7EQ72;K7ER02;B7Z7E1	B4DDF4	Calponin;Calponin-2	CNN2	tr|B4DDF4|B4DDF4_HUMAN Calponin OS=Homo sapiens GN=CNN2 PE=1 SV=1;tr|B4DUT8|B4DUT8_HUMAN Calponin OS=Homo sapiens GN=CNN2 PE=1 SV=1;sp|Q99439|CNN2_HUMAN Calponin-2 OS=Homo sapiens GN=CNN2 PE=1 SV=4;tr|A0A087X271|A0A087X271_HUMAN Calponin (Fragment) OS=Homo	13	9	7	7	31.9	32.616	0	309.94	1373100	2278400	2137200	2636900	1594400	2133000	2326100	3009600	2523900	3184900	32217000000	1.17059	1.44428	0.873285	1.16829	1.27405	1.64842	1.38239	1.74443	7	0.981132	0.981574	1.13541	0.992226	1.1258	0.993541	1.14227	0.973944	1.07367
P31946;Q4VY20;Q4VY19	P31946	14-3-3 protein beta/alpha;14-3-3 protein beta/alpha, N-terminally processed	YWHAB	sp|P31946|1433B_HUMAN 14-3-3 protein beta/alpha OS=Homo sapiens GN=YWHAB PE=1 SV=3	3	13	6	6	60.2	28.082	0	323.31	781010	1199200	1192400	1311200	944100	1080500	1378200	1598900	1327000	1474400	32203000000	1.20432	1.3243	0.953535	1.0913	1.39197	1.61488	1.34026	1.48913	6	0.907893	1.00986	1.04109	1.08341	1.05161	1.0855	1.11903	0.944263	0.916535
P00367;P49448	P00367	Glutamate dehydrogenase 1, mitochondrial;Glutamate dehydrogenase 2, mitochondrial	GLUD1;GLUD2	sp|P00367|DHE3_HUMAN Glutamate dehydrogenase 1, mitochondrial OS=Homo sapiens GN=GLUD1 PE=1 SV=2;sp|P49448|DHE4_HUMAN Glutamate dehydrogenase 2, mitochondrial OS=Homo sapiens GN=GLUD2 PE=1 SV=2	2	20	20	20	32.8	61.397	0	323.31	2419800	3691500	3785900	3769800	2792900	3177100	3872700	4491100	4169400	5183300	32105000000	1.23898	1.23371	0.914012	1.03975	1.26739	1.46977	1.36449	1.6963	20	0.902034	1.03893	0.969871	1.0385	1.00193	0.988346	1.01848	0.961331	1.04404
Q15758;M0QXM4;M0QX44;M0R144	Q15758	Neutral amino acid transporter B(0);Amino acid transporter	SLC1A5	sp|Q15758|AAAT_HUMAN Neutral amino acid transporter B(0) OS=Homo sapiens GN=SLC1A5 PE=1 SV=2;tr|M0QXM4|M0QXM4_HUMAN Amino acid transporter OS=Homo sapiens GN=SLC1A5 PE=1 SV=1	4	10	10	10	19	56.598	0	231.27	1133500	1755500	1691200	1760500	1279600	1494300	1952900	2095500	2013100	2285100	32011000000	1.17079	1.21876	0.885843	1.03448	1.35196	1.45067	1.39363	1.58193	10	0.915754	0.981741	0.958115	1.00649	0.996853	1.05429	1.00524	0.981863	0.97365
Q16719;A0A087X297;B8ZZA3;A0A087WYM2;A0A087WYQ7;F8WEP1	Q16719	Kynureninase	KYNU	sp|Q16719|KYNU_HUMAN Kynureninase OS=Homo sapiens GN=KYNU PE=1 SV=1;tr|A0A087X297|A0A087X297_HUMAN Kynureninase (Fragment) OS=Homo sapiens GN=KYNU PE=1 SV=1	6	18	18	18	43.9	52.351	0	323.31	1806000	3084100	2616000	3030500	2242900	2692500	3258500	3997700	3315900	3903700	31903000000	1.06992	1.23944	0.917323	1.1012	1.33269	1.63502	1.35617	1.59657	18	1.00974	0.897159	0.974374	1.04226	1.06116	1.03927	1.13298	0.955469	0.982661
Q9UHD8;K7EPY1;K7ENL0;K7EJV0;K7EL40;K7EK18;K7EJ51;K7ER52;K7EIE4;K7EQD7;K7ELJ9;K7ER14;K7EIR4;K7EKN4;K7EN52;K7ENQ5;K7EJZ2;K7ER34;K7EJL9;K7ERG1;K7EQ08	Q9UHD8	Septin-9	2009-09-01	sp|Q9UHD8|SEPT9_HUMAN Septin-9 OS=Homo sapiens GN=SEPT9 PE=1 SV=2	21	29	29	29	42.8	65.401	0	323.31	1847600	3577100	3075000	3458900	2223700	2587300	3431700	3666900	3920600	4219600	31869000000	1.1337	1.27524	0.819843	0.953896	1.26521	1.35193	1.44546	1.5557	29	1.14478	0.950646	1.00252	0.931505	0.919204	0.986648	0.936817	1.01838	0.957504
P17174	P17174	Aspartate aminotransferase, cytoplasmic	GOT1	sp|P17174|AATC_HUMAN Aspartate aminotransferase, cytoplasmic OS=Homo sapiens GN=GOT1 PE=1 SV=3	1	17	17	17	43.6	46.247	0	323.31	1362400	2063200	2115600	2201500	1536100	1745600	2188800	2386100	2357400	2968100	31842000000	1.23517	1.28532	0.896836	1.01915	1.27791	1.3931	1.37634	1.73289	17	0.89544	1.03573	1.01044	1.01898	0.982085	0.996548	0.965347	0.969683	1.06656
P43304;F5GYK7	P43304	Glycerol-3-phosphate dehydrogenase, mitochondrial	GPD2	sp|P43304|GPDM_HUMAN Glycerol-3-phosphate dehydrogenase, mitochondrial OS=Homo sapiens GN=GPD2 PE=1 SV=3	2	35	35	35	41.8	80.852	0	323.31	2264300	3788200	3629500	3924000	2661000	3254700	3904700	4622900	4257800	5068800	31808000000	1.19934	1.29665	0.879306	1.07549	1.29028	1.5276	1.40696	1.67494	35	0.989233	1.00568	1.01935	0.999067	1.03638	1.00619	1.05855	0.991251	1.0309
Q9BXP5;H7C3A1;H7C1K0;H7C0U8;C9JUL9;A0A0A0MSP6	Q9BXP5	Serrate RNA effector molecule homolog	SRRT	sp|Q9BXP5|SRRT_HUMAN Serrate RNA effector molecule homolog OS=Homo sapiens GN=SRRT PE=1 SV=1;tr|H7C3A1|H7C3A1_HUMAN Serrate RNA effector molecule homolog (Fragment) OS=Homo sapiens GN=SRRT PE=1 SV=1	6	26	26	26	25.3	100.67	0	278.1	1511600	2844500	2470300	2735900	1883000	2094400	2748200	2970600	3114500	3488600	31757000000	1.13418	1.25612	0.864535	0.961594	1.26177	1.36388	1.42995	1.60171	26	1.11268	0.951045	0.987487	0.982284	0.926622	0.983964	0.9451	1.00745	0.985822
O14744;H0YJX6;G3V5L5;H0YJD3;G3V580;G3V2L6;C9JSX3;H0YJ77;H7BZ44;G3V5T6;G3V2X6	O14744	Protein arginine N-methyltransferase 5;Protein arginine N-methyltransferase 5, N-terminally processed	PRMT5	sp|O14744|ANM5_HUMAN Protein arginine N-methyltransferase 5 OS=Homo sapiens GN=PRMT5 PE=1 SV=4	11	17	17	17	27.6	72.683	0	323.31	1325600	2178800	1983900	2008800	1498500	1694900	2281400	2420300	2407400	2971600	31746000000	1.13223	1.14644	0.855211	0.967298	1.30202	1.38129	1.37393	1.69593	17	0.971862	0.949414	0.901264	0.97169	0.932119	1.01535	0.957165	0.967983	1.04381
H3BPE7;P35637;H3BNZ4	H3BPE7	RNA-binding protein FUS	FUS	tr|H3BPE7|H3BPE7_HUMAN RNA-binding protein FUS OS=Homo sapiens GN=FUS PE=1 SV=1;sp|P35637|FUS_HUMAN RNA-binding protein FUS OS=Homo sapiens GN=FUS PE=1 SV=1	3	12	10	10	19.7	53.496	0	323.31	1315200	2217700	2144400	2287800	1602600	1800700	2362900	2667200	2511300	3052900	31714000000	1.21396	1.29514	0.907243	1.01939	1.33765	1.50992	1.42166	1.72827	10	0.997035	1.01794	1.01816	1.03081	0.982315	1.04314	1.0463	1.00161	1.06372
O43852;H0Y875	O43852	Calumenin	CALU	sp|O43852|CALU_HUMAN Calumenin OS=Homo sapiens GN=CALU PE=1 SV=2;tr|H0Y875|H0Y875_HUMAN Calumenin (Fragment) OS=Homo sapiens GN=CALU PE=1 SV=1	2	17	17	17	52.7	37.106	0	323.31	1099300	1918000	1615200	1942500	1502800	1636700	2067900	2349400	2074500	2362400	31679000000	1.07063	1.28757	0.996122	1.08488	1.3707	1.55729	1.37507	1.5659	17	1.03165	0.897754	1.01221	1.13179	1.04542	1.06891	1.07912	0.968786	0.963785
Q15645;H0YAL2	Q15645	Pachytene checkpoint protein 2 homolog	TRIP13	sp|Q15645|PCH2_HUMAN Pachytene checkpoint protein 2 homolog OS=Homo sapiens GN=TRIP13 PE=1 SV=2	2	14	14	14	31.7	48.55	0	323.31	1278500	2014900	2053800	1970000	1578700	1687800	2182200	2293300	2301900	2930300	31628000000	1.24722	1.19633	0.958705	1.02496	1.3252	1.39266	1.39789	1.7795	14	0.931864	1.04583	0.940483	1.08928	0.987683	1.03342	0.965046	0.984861	1.09525
P15924	P15924	Desmoplakin	DSP	sp|P15924|DESP_HUMAN Desmoplakin OS=Homo sapiens GN=DSP PE=1 SV=3	1	88	88	88	29.7	331.77	0	323.31	4283900	6695200	6544200	6688600	5354400	5563600	6737000	7943000	7733700	8893300	31597000000	1.19212	1.21842	0.97538	1.01349	1.22724	1.44693	1.4088	1.62004	88	0.92411	0.99963	0.95785	1.10823	0.97663	0.957036	1.00265	0.992553	0.997106
Q9NP58;H7BXK9	Q9NP58	ATP-binding cassette sub-family B member 6, mitochondrial	ABCB6	sp|Q9NP58|ABCB6_HUMAN ATP-binding cassette sub-family B member 6, mitochondrial OS=Homo sapiens GN=ABCB6 PE=1 SV=1;tr|H7BXK9|H7BXK9_HUMAN ATP-binding cassette sub-family B member 6, mitochondrial (Fragment) OS=Homo sapiens GN=ABCB6 PE=1 SV=1	2	16	16	16	26.5	93.884	0	323.31	760510	1317700	1221000	1352600	888070	1055600	1317200	1475300	1420800	1547200	31587000000	1.17505	1.3017	0.854649	1.01587	1.26763	1.41978	1.36733	1.48897	16	1.0245	0.985316	1.02331	0.971052	0.978928	0.988532	0.983835	0.963333	0.916436
P56192;H0YIP0;H0YHV5;H0YI94;F5H2V6;H0YIC2;H0YHL6;H0YI27	P56192	Methionine--tRNA ligase, cytoplasmic	MARS	sp|P56192|SYMC_HUMAN Methionine--tRNA ligase, cytoplasmic OS=Homo sapiens GN=MARS PE=1 SV=2	8	23	23	23	30.2	101.11	0	323.31	1702200	3002100	2789500	2965000	2100800	2443700	3098900	3483900	3363600	3908600	31535000000	1.18594	1.26055	0.89314	1.03892	1.31748	1.48116	1.43001	1.66171	23	1.04283	0.994445	0.990966	1.01479	1.00114	1.0274	1.02637	1.00749	1.02275
E7ETZ4;Q9Y6E2;B5MCH7;Q75MG1;B5MCE7;E9PFD4;E7EMS9;C9JF98;E9PFE3;F8WDX8	E7ETZ4	Basic leucine zipper and W2 domain-containing protein 2	BZW2	tr|E7ETZ4|E7ETZ4_HUMAN Basic leucine zipper and W2 domain-containing protein 2 (Fragment) OS=Homo sapiens GN=BZW2 PE=1 SV=1;sp|Q9Y6E2|BZW2_HUMAN Basic leucine zipper and W2 domain-containing protein 2 OS=Homo sapiens GN=BZW2 PE=1 SV=1;tr|B5MCH7|B5MCH7_HUMA	10	20	20	19	43.4	46.913	0	289.08	1793900	2763100	2708800	2834300	2010200	2422600	2916400	3470000	2995500	3412400	31508000000	1.18885	1.24393	0.882247	1.06324	1.27996	1.52293	1.31468	1.49765	19	0.910748	0.99689	0.977903	1.00241	1.02457	0.998152	1.05531	0.92624	0.921777
O15144;H7C3F9;C9JTV5;G5E9J0;G5E9S7	O15144	Actin-related protein 2/3 complex subunit 2	ARPC2	sp|O15144|ARPC2_HUMAN Actin-related protein 2/3 complex subunit 2 OS=Homo sapiens GN=ARPC2 PE=1 SV=1	5	18	18	18	61.3	34.333	0	323.31	1722800	3334100	3044500	2995900	2329100	2505700	3396600	3505600	3673300	3870500	31416000000	1.2041	1.18488	0.921157	0.991002	1.34335	1.38646	1.45279	1.53078	18	1.14431	1.00967	0.931477	1.04662	0.954961	1.04758	0.960748	1.02354	0.942167
Q92804;A0A075B7D9;A0A075B7F4;A0A075B7C1;A0A075B7F2;A0A075B7E4	Q92804	TATA-binding protein-associated factor 2N	TAF15	sp|Q92804|RBP56_HUMAN TATA-binding protein-associated factor 2N OS=Homo sapiens GN=TAF15 PE=1 SV=1;tr|A0A075B7D9|A0A075B7D9_HUMAN TATA-binding protein-associated factor 2N OS=Homo sapiens GN=TAF15 PE=1 SV=1	6	13	13	11	29.7	61.829	0	111.7	1146200	2218700	1947600	2049400	1507900	1606700	2448100	2276700	2471000	2589300	31388000000	1.1576	1.2181	0.896252	0.954976	1.45508	1.35321	1.46869	1.53901	11	1.14456	0.970682	0.957599	1.01832	0.920245	1.13471	0.937703	1.03475	0.94723
P54727;Q5W0S5;Q5W0S4;H0Y579	P54727	UV excision repair protein RAD23 homolog B	RAD23B	sp|P54727|RD23B_HUMAN UV excision repair protein RAD23 homolog B OS=Homo sapiens GN=RAD23B PE=1 SV=1;tr|Q5W0S5|Q5W0S5_HUMAN UV excision repair protein RAD23 homolog B (Fragment) OS=Homo sapiens GN=RAD23B PE=1 SV=1	4	14	14	11	40.3	43.171	0	156.14	1562000	2626600	2318900	2528800	1750500	2097800	2495700	2939300	2588800	3150200	31264000000	1.10724	1.20747	0.83584	1.00167	1.19166	1.40348	1.23612	1.50418	11	0.994289	0.928458	0.949237	0.949681	0.965242	0.929292	0.972538	0.870889	0.925794
O14745;J3QRP6;J3QRA3	O14745	Na(+)/H(+) exchange regulatory cofactor NHE-RF1	SLC9A3R1	sp|O14745|NHRF1_HUMAN Na(+)/H(+) exchange regulatory cofactor NHE-RF1 OS=Homo sapiens GN=SLC9A3R1 PE=1 SV=4;tr|J3QRP6|J3QRP6_HUMAN Na(+)/H(+) exchange regulatory cofactor NHE-RF1 (Fragment) OS=Homo sapiens GN=SLC9A3R1 PE=1 SV=1	3	18	18	18	47.5	38.868	0	323.31	1067800	1717000	1722300	1823800	1302600	1445900	1773000	1965800	1883100	2139400	31178000000	1.23693	1.30982	0.935507	1.03842	1.27334	1.41181	1.35241	1.53648	18	0.95078	1.0372	1.0297	1.06292	1.00066	0.992986	0.978311	0.952823	0.945677
Q9H3U1	Q9H3U1	Protein unc-45 homolog A	UNC45A	sp|Q9H3U1|UN45A_HUMAN Protein unc-45 homolog A OS=Homo sapiens GN=UNC45A PE=1 SV=1	1	32	32	32	39.1	103.08	0	323.31	2301100	3841300	3840200	3876900	2660800	3218200	3921600	4526200	4366200	5028300	31156000000	1.25039	1.26234	0.866371	1.04786	1.2769	1.47376	1.42166	1.63724	32	0.987057	1.04849	0.992375	0.984371	1.00975	0.995758	1.02124	1.00161	1.00769
P51149;C9J592;C9J8S3;C9IZZ0;C9J4V0;C9J4S4;C9J7D1	P51149	Ras-related protein Rab-7a	RAB7A	sp|P51149|RAB7A_HUMAN Ras-related protein Rab-7a OS=Homo sapiens GN=RAB7A PE=1 SV=1;tr|C9J592|C9J592_HUMAN Ras-related protein Rab-7a (Fragment) OS=Homo sapiens GN=RAB7A PE=1 SV=1;tr|C9J8S3|C9J8S3_HUMAN Ras-related protein Rab-7a OS=Homo sapiens GN=RAB7A P	7	12	12	12	63.8	23.489	0	323.31	1507200	2347300	2489400	2385300	1697900	2060900	2473300	2902200	2621300	3203900	31043000000	1.29169	1.23767	0.880996	1.06935	1.28333	1.50588	1.36012	1.66242	12	0.920868	1.08312	0.97298	1.00099	1.03046	1.00078	1.0435	0.958256	1.02319
P10606	P10606	Cytochrome c oxidase subunit 5B, mitochondrial	COX5B	sp|P10606|COX5B_HUMAN Cytochrome c oxidase subunit 5B, mitochondrial OS=Homo sapiens GN=COX5B PE=1 SV=2	1	7	7	7	46.5	13.696	0	275.39	494940	797750	854750	834120	587390	703150	883580	946330	925760	1125800	31007000000	1.32244	1.29052	0.908787	1.08789	1.36704	1.46413	1.4323	1.74179	7	0.953046	1.1089	1.01453	1.03256	1.04832	1.06606	1.01456	1.00911	1.07204
P20340;Q9NRW1;J3KR73;C9JU14;F5H3K7;F5GX61;C9JB90;C9J0I2;Q14964;Q9H0N0	P20340	Ras-related protein Rab-6A;Ras-related protein Rab-6B	RAB6A;RAB6B	sp|P20340|RAB6A_HUMAN Ras-related protein Rab-6A OS=Homo sapiens GN=RAB6A PE=1 SV=3;sp|Q9NRW1|RAB6B_HUMAN Ras-related protein Rab-6B OS=Homo sapiens GN=RAB6B PE=1 SV=1	10	11	11	11	58.2	23.593	0	207.93	974500	1612500	1551300	1573600	1207100	1294300	1683400	1845300	1758600	1990900	30993000000	1.1993	1.21654	0.933204	1.00062	1.30143	1.42659	1.35957	1.53916	11	0.978402	1.00565	0.956372	1.06031	0.964227	1.01489	0.988558	0.957864	0.947323
P42285;H0YAC4;H0Y8U3;D6REC7	P42285	Superkiller viralicidic activity 2-like 2	SKIV2L2	sp|P42285|SK2L2_HUMAN Superkiller viralicidic activity 2-like 2 OS=Homo sapiens GN=SKIV2L2 PE=1 SV=3	4	37	37	37	34.2	117.8	0	323.31	3306000	5548600	5223500	5441200	3841800	4516600	5560200	6414600	6102600	6870500	30981000000	1.17984	1.22901	0.867752	1.02017	1.25589	1.44887	1.3784	1.55185	37	0.992385	0.989332	0.966173	0.98594	0.983068	0.979377	1.004	0.971134	0.955134
Q8WX93;F8WA26;D6R9F5;H0YA05;H0Y952;D6RBB1;D6R9Z5;D6RBH5	Q8WX93	Palladin	PALLD	sp|Q8WX93|PALLD_HUMAN Palladin OS=Homo sapiens GN=PALLD PE=1 SV=3	8	24	24	24	19.4	150.56	0	323.31	1975200	3261900	3103500	3227100	2398500	2640100	3338600	3656500	3715900	4262500	30963000000	1.1852	1.2324	0.915965	1.00823	1.27498	1.39638	1.41907	1.62781	24	0.976471	0.993826	0.968837	1.04072	0.971562	0.994265	0.967623	0.999784	1.00189
P46778;M0R181;G3V1B3;M0R3I5	P46778	60S ribosomal protein L21	RPL21	sp|P46778|RL21_HUMAN 60S ribosomal protein L21 OS=Homo sapiens GN=RPL21 PE=1 SV=2;tr|M0R181|M0R181_HUMAN 60S ribosomal protein L21 (Fragment) OS=Homo sapiens GN=RPL21 PE=1 SV=1	4	11	11	11	55.6	18.565	0	56.229	886420	1541400	1296100	1335400	1053100	1068000	1599800	1575500	1667000	2096400	30947000000	1.06771	1.10008	0.867527	0.879802	1.31789	1.29787	1.37325	1.72698	11	1.02819	0.895306	0.864817	0.985684	0.847804	1.02773	0.89936	0.967503	1.06293
Q02809;Q5JXB7;Q5JXB8	Q02809	Procollagen-lysine,2-oxoglutarate 5-dioxygenase 1	PLOD1	sp|Q02809|PLOD1_HUMAN Procollagen-lysine,2-oxoglutarate 5-dioxygenase 1 OS=Homo sapiens GN=PLOD1 PE=1 SV=2	3	26	26	26	37.7	83.549	0	323.31	2195300	3437000	3625300	3774000	2468800	2991700	3657000	4296500	3873800	4974000	30908000000	1.28732	1.34013	0.876658	1.06234	1.29858	1.52566	1.37557	1.76624	26	0.925732	1.07946	1.05353	0.996058	1.0237	1.01267	1.05721	0.969135	1.08709
Q99436;Q5TBG5	Q99436	Proteasome subunit beta type-7	PSMB7	sp|Q99436|PSB7_HUMAN Proteasome subunit beta type-7 OS=Homo sapiens GN=PSMB7 PE=1 SV=1	2	8	8	8	36.8	29.965	0	96.508	1056700	1923000	1824900	1778400	1322300	1471800	1933100	1983200	2053700	2287900	30884000000	1.22489	1.19368	0.887539	0.987885	1.29751	1.33114	1.37846	1.53566	8	1.07604	1.02711	0.938396	1.00842	0.951957	1.01184	0.922413	0.971175	0.945169
F5GWX5;A0A0C4DGG9;Q14839;K7EMY3;F5H6N4;K7EPV1;K7ESA5	F5GWX5	Chromodomain-helicase-DNA-binding protein 4	CHD4	tr|F5GWX5|F5GWX5_HUMAN Chromodomain-helicase-DNA-binding protein 4 OS=Homo sapiens GN=CHD4 PE=1 SV=1;tr|A0A0C4DGG9|A0A0C4DGG9_HUMAN Chromodomain-helicase-DNA-binding protein 4 OS=Homo sapiens GN=CHD4 PE=1 SV=1;sp|Q14839|CHD4_HUMAN Chromodomain-helicase-DNA	7	50	50	35	28.1	217.1	0	323.31	3430600	5851100	5214500	5855000	4226500	4805800	6147700	6858700	6623000	7826900	30865000000	1.12361	1.26162	0.910717	1.03554	1.32469	1.4779	1.42711	1.68652	35	1.00848	0.942181	0.99181	1.03476	0.997882	1.03303	1.02411	1.00545	1.03802
P42166	P42166	Lamina-associated polypeptide 2, isoform alpha;Thymopoietin;Thymopentin	TMPO	sp|P42166|LAP2A_HUMAN Lamina-associated polypeptide 2, isoform alpha OS=Homo sapiens GN=TMPO PE=1 SV=2	1	26	26	15	48.4	75.491	0	323.31	1310300	2447000	2264100	2421500	1642400	1900800	2426900	3027600	2720500	2988100	30865000000	1.20517	1.28896	0.874245	1.01179	1.29183	1.61158	1.44811	1.59056	15	1.10424	1.01058	1.0133	0.993316	0.974993	1.00741	1.11675	1.02025	0.978959
Q9UHX1;E9PQ56;H0YEM1;E9PMU7;E9PN18;E9PL19;H0YCP8	Q9UHX1	Poly(U)-binding-splicing factor PUF60	PUF60	sp|Q9UHX1|PUF60_HUMAN Poly(U)-binding-splicing factor PUF60 OS=Homo sapiens GN=PUF60 PE=1 SV=1;tr|E9PQ56|E9PQ56_HUMAN Poly(U)-binding-splicing factor PUF60 (Fragment) OS=Homo sapiens GN=PUF60 PE=1 SV=5;tr|H0YEM1|H0YEM1_HUMAN Poly(U)-binding-splicing factor	7	17	17	17	31.3	59.875	0	323.31	2273200	3608200	3632800	3663300	2803100	3091200	3872900	4430200	3971600	4897700	30852000000	1.23535	1.24572	0.953208	1.05118	1.317	1.50651	1.35056	1.66549	17	0.93854	1.03588	0.979312	1.08303	1.01295	1.02703	1.04394	0.95152	1.02508
Q9NZN4	Q9NZN4	EH domain-containing protein 2	EHD2	sp|Q9NZN4|EHD2_HUMAN EH domain-containing protein 2 OS=Homo sapiens GN=EHD2 PE=1 SV=2	1	29	29	25	53.2	61.161	0	323.31	1750200	2952400	2970600	3258800	2172800	2624200	3109500	3702800	3462800	4037200	30828000000	1.26339	1.38596	0.924085	1.11606	1.32246	1.57479	1.47272	1.71701	25	0.997441	1.05939	1.08955	1.04994	1.07547	1.03129	1.09125	1.03758	1.05679
P60953;Q5JYX0	P60953	Cell division control protein 42 homolog	CDC42	sp|P60953|CDC42_HUMAN Cell division control protein 42 homolog OS=Homo sapiens GN=CDC42 PE=1 SV=2;tr|Q5JYX0|Q5JYX0_HUMAN Cell division control protein 42 homolog (Fragment) OS=Homo sapiens GN=CDC42 PE=1 SV=1	2	5	5	5	25.7	21.258	0	136.29	529940	1164100	1007600	1066800	698690	863400	1115800	1187100	1348000	1376600	30804000000	1.18958	1.25947	0.82488	1.01934	1.31732	1.4015	1.59146	1.62523	5	1.29886	0.997502	0.990121	0.937228	0.982266	1.02729	0.97117	1.12124	1.0003
P19623;K7EQ47;K7EL89;K7EKM4;K7ESL0	P19623	Spermidine synthase	SRM	sp|P19623|SPEE_HUMAN Spermidine synthase OS=Homo sapiens GN=SRM PE=1 SV=1	5	9	9	9	32.5	33.824	0	256.8	1505500	2231700	2291500	2495900	1684400	2058200	2383400	2937900	2521400	3264500	30755000000	1.22632	1.33571	0.901424	1.10147	1.2755	1.57225	1.34935	1.74703	9	0.876506	1.02831	1.05005	1.0242	1.06141	0.99467	1.08949	0.950667	1.07526
P09429;Q5T7C4;B2RPK0	P09429	High mobility group protein B1;Putative high mobility group protein B1-like 1	HMGB1;HMGB1P1	sp|P09429|HMGB1_HUMAN High mobility group protein B1 OS=Homo sapiens GN=HMGB1 PE=1 SV=3;tr|Q5T7C4|Q5T7C4_HUMAN High mobility group protein B1 OS=Homo sapiens GN=HMGB1 PE=1 SV=1;sp|B2RPK0|HGB1A_HUMAN Putative high mobility group protein B1-like 1 OS=Homo sa	3	10	10	6	39.5	24.893	0	323.31	1310600	3300100	2502700	2831000	2137300	1971100	3029800	2803500	3267000	3870300	30745000000	1.08561	1.22801	0.927104	0.855011	1.31425	1.21608	1.41714	1.67883	6	1.48887	0.910314	0.965388	1.05338	0.823916	1.02489	0.842685	0.998425	1.03329
Q5T9B7;P00568;H0Y4J6;H0YID2;Q9Y6K8	Q5T9B7	Adenylate kinase isoenzyme 1	AK1	tr|Q5T9B7|Q5T9B7_HUMAN Adenylate kinase isoenzyme 1 OS=Homo sapiens GN=AK1 PE=1 SV=1;sp|P00568|KAD1_HUMAN Adenylate kinase isoenzyme 1 OS=Homo sapiens GN=AK1 PE=1 SV=3;tr|H0Y4J6|H0Y4J6_HUMAN Adenylate kinase isoenzyme 1 (Fragment) OS=Homo sapiens GN=AK1 PE	5	15	15	15	61.4	23.411	0	323.31	1352400	2477600	2206700	2191000	1638500	1756800	2390900	2412000	2719900	2891100	30692000000	1.15232	1.14413	0.855614	0.917389	1.24851	1.25953	1.42031	1.50971	15	1.08324	0.96626	0.899441	0.972148	0.884025	0.973624	0.872791	1.00066	0.9292
Q01469;I6L8B7	Q01469	Fatty acid-binding protein, epidermal	FABP5	sp|Q01469|FABP5_HUMAN Fatty acid-binding protein, epidermal OS=Homo sapiens GN=FABP5 PE=1 SV=3	2	5	5	5	25.9	15.164	0	29.162	606340	1022800	969420	948270	681340	806730	1002100	1111600	1142100	1337100	30636000000	1.1901	1.16414	0.836441	0.990375	1.23022	1.36465	1.40209	1.64148	5	0.997411	0.997937	0.915172	0.950364	0.954357	0.959359	0.945631	0.987822	1.0103
P05141;Q9H0C2	P05141	ADP/ATP translocase 2;ADP/ATP translocase 2, N-terminally processed	SLC25A5	sp|P05141|ADT2_HUMAN ADP/ATP translocase 2 OS=Homo sapiens GN=SLC25A5 PE=1 SV=7	2	15	4	4	40.3	32.852	0	49.077	734570	1103800	1187800	1256100	786790	1014500	1187600	1502500	1249300	1610200	30606000000	1.29223	1.36654	0.855965	1.1037	1.29201	1.6346	1.35914	1.75177	4	0.888499	1.08358	1.07429	0.972547	1.06356	1.00755	1.1327	0.957562	1.07818
A0A087WZH7;P29966	A0A087WZH7	Myristoylated alanine-rich C-kinase substrate	MARCKS	tr|A0A087WZH7|A0A087WZH7_HUMAN Myristoylated alanine-rich C-kinase substrate OS=Homo sapiens GN=MARCKS PE=1 SV=1;sp|P29966|MARCS_HUMAN Myristoylated alanine-rich C-kinase substrate OS=Homo sapiens GN=MARCKS PE=1 SV=4	2	10	10	10	50.6	31.595	0	323.31	895130	2301800	1727200	2350100	1530300	1654500	2451800	2513900	2673200	2465200	30572000000	1.08054	1.47022	0.957356	1.03506	1.53385	1.5727	1.67235	1.54223	10	1.52048	0.906064	1.1558	1.08775	0.997412	1.19614	1.0898	1.17823	0.949214
Q13126;B4DUC8;J3QSB7;F2Z2F3;F8WES2;J3KRN1	Q13126	S-methyl-5-thioadenosine phosphorylase;Purine nucleoside phosphorylase	MTAP	sp|Q13126|MTAP_HUMAN S-methyl-5-thioadenosine phosphorylase OS=Homo sapiens GN=MTAP PE=1 SV=2;tr|B4DUC8|B4DUC8_HUMAN S-methyl-5-thioadenosine phosphorylase OS=Homo sapiens GN=MTAP PE=1 SV=1;tr|J3QSB7|J3QSB7_HUMAN S-methyl-5-thioadenosine phosphorylase O	6	13	13	13	51.6	31.236	0	278.28	1691400	2674600	2602500	2652900	1842900	2305900	2624700	3044900	2918400	3543400	30499000000	1.19217	1.21525	0.844205	1.0563	1.20234	1.39482	1.33688	1.62318	13	0.935001	0.999669	0.955358	0.959185	1.01788	0.937615	0.966542	0.941877	0.999037
P35606;H0YAC7;D6R997;H0Y938;D6RBZ7;D6RCL6;D6RBG7;D6RBT6	P35606	Coatomer subunit beta	COPB2	sp|P35606|COPB2_HUMAN Coatomer subunit beta OS=Homo sapiens GN=COPB2 PE=1 SV=2	8	33	33	33	37.5	102.49	0	323.31	2261700	4163000	3785500	4138400	2869400	3239900	4221100	4442600	4642200	5380000	30377000000	1.17842	1.28828	0.89324	1.00858	1.31402	1.38298	1.44511	1.67479	33	1.08836	0.988143	1.01277	1.0149	0.971896	1.02471	0.958332	1.01813	1.0308
O75821;K7ENA8;K7EP16	O75821	Eukaryotic translation initiation factor 3 subunit G	EIF3G	sp|O75821|EIF3G_HUMAN Eukaryotic translation initiation factor 3 subunit G OS=Homo sapiens GN=EIF3G PE=1 SV=2;tr|K7ENA8|K7ENA8_HUMAN Eukaryotic translation initiation factor 3 subunit G (Fragment) OS=Homo sapiens GN=EIF3G PE=1 SV=1	3	13	13	2	30.9	35.611	0	204.12	615440	1012900	1026900	1045600	733920	893240	1077000	1255700	1157700	1261300	30158000000	1.26128	1.28425	0.901433	1.09712	1.32282	1.54231	1.42194	1.54919	2	0.973152	1.05763	1.0096	1.02421	1.05722	1.03157	1.06874	1.00181	0.953495
O60664;K7ERZ3;K7EL96;K7ER39	O60664	Perilipin-3	PLIN3	sp|O60664|PLIN3_HUMAN Perilipin-3 OS=Homo sapiens GN=PLIN3 PE=1 SV=3;tr|K7ERZ3|K7ERZ3_HUMAN Perilipin-3 (Fragment) OS=Homo sapiens GN=PLIN3 PE=1 SV=1;tr|K7EL96|K7EL96_HUMAN Perilipin-3 (Fragment) OS=Homo sapiens GN=PLIN3 PE=1 SV=5	4	17	17	17	47.5	47.074	0	323.31	2262200	3640300	3701300	4018500	2546100	3084000	3803800	4340400	4054700	4786100	30068000000	1.25415	1.36163	0.862719	1.04498	1.28888	1.4707	1.37389	1.62172	17	0.951493	1.05164	1.07043	0.980221	1.00698	1.0051	1.01912	0.967956	0.998139
A0A087WVM4;B7ZM99;H0Y327;Q5JYA8;Q4VXM0;Q4VXM1	A0A087WVM4		MTHFD1L	tr|A0A087WVM4|A0A087WVM4_HUMAN Monofunctional C1-tetrahydrofolate synthase, mitochondrial OS=Homo sapiens GN=MTHFD1L PE=1 SV=1;tr|B7ZM99|B7ZM99_HUMAN MTHFD1L protein OS=Homo sapiens GN=MTHFD1L PE=1 SV=1	6	26	25	2	29.7	99.31	0	323.31	1912800	3127400	3222900	3257300	2253100	2668900	3166800	3830900	3615800	4197500	30012000000	1.27888	1.29253	0.894052	1.05905	1.25662	1.52014	1.43478	1.66561	2	0.966748	1.07238	1.01611	1.01582	1.02053	0.979944	1.05338	1.01086	1.02515
C9JIF9;P13798;H7C393;H7C1U0;C9JLK2;H0YFE5;F8WEH5	C9JIF9	Acylamino-acid-releasing enzyme	APEH	tr|C9JIF9|C9JIF9_HUMAN Acylamino-acid-releasing enzyme OS=Homo sapiens GN=APEH PE=1 SV=1;sp|P13798|ACPH_HUMAN Acylamino-acid-releasing enzyme OS=Homo sapiens GN=APEH PE=1 SV=4;tr|H7C393|H7C393_HUMAN Acylamino-acid-releasing enzyme (Fragment) OS=Homo sapien	7	16	16	16	21.3	81.673	0	323.31	1685100	2595800	2660900	2626400	1877300	2173100	2704700	3088600	2860500	3560600	29998000000	1.24315	1.22703	0.877059	1.01525	1.26361	1.44297	1.3364	1.66348	16	0.910846	1.04242	0.964617	0.996513	0.97833	0.9854	0.999904	0.941543	1.02384
P46060;B0QYT5;B0QYT4;H0Y4Q3;B0QYT6	P46060	Ran GTPase-activating protein 1	RANGAP1	sp|P46060|RAGP1_HUMAN Ran GTPase-activating protein 1 OS=Homo sapiens GN=RANGAP1 PE=1 SV=1	5	24	24	24	41.1	63.541	0	323.31	1909000	3003900	3114600	3055900	2280500	2601100	3228100	3757000	3319600	4224300	29802000000	1.26793	1.24403	0.928372	1.05889	1.31413	1.52944	1.35138	1.71968	24	0.93042	1.0632	0.977981	1.05482	1.02038	1.0248	1.05983	0.952096	1.05843
O75164	O75164	Lysine-specific demethylase 4A	KDM4A	sp|O75164|KDM4A_HUMAN Lysine-specific demethylase 4A OS=Homo sapiens GN=KDM4A PE=1 SV=2	1	6	6	6	5.2	120.66	0	6.67	227830	368640	376010	375590	273970	341010	388240	438630	450900	518700	29790000000	1.26078	1.25938	0.918638	1.14343	1.30179	1.47075	1.51189	1.73923	6	0.956734	1.05721	0.990044	1.04376	1.10184	1.01517	1.01916	1.06518	1.07047
Q15691	Q15691	Microtubule-associated protein RP/EB family member 1	MAPRE1	sp|Q15691|MARE1_HUMAN Microtubule-associated protein RP/EB family member 1 OS=Homo sapiens GN=MAPRE1 PE=1 SV=3	1	12	12	10	29.9	29.999	0	173.18	1579100	2798600	2538400	2686000	1860400	2304400	2695000	3273800	2991400	3489200	29719000000	1.1597	1.22713	0.849944	1.05279	1.23124	1.49567	1.36665	1.59408	10	1.04793	0.972441	0.964693	0.965706	1.0145	0.960155	1.03642	0.962857	0.981126
Q8WWM7;H3BUF6;H3BSK9;H3BUE3;H3BSQ5;H3BRB0;A0A0C4DGL7;S4R3J6	Q8WWM7	Ataxin-2-like protein	ATXN2L	sp|Q8WWM7|ATX2L_HUMAN Ataxin-2-like protein OS=Homo sapiens GN=ATXN2L PE=1 SV=2;tr|H3BUF6|H3BUF6_HUMAN Ataxin-2-like protein OS=Homo sapiens GN=ATXN2L PE=1 SV=1;tr|H3BSK9|H3BSK9_HUMAN Ataxin-2-like protein (Fragment) OS=Homo sapiens GN=ATXN2L PE=1 SV=1	8	30	30	29	27.2	113.37	0	323.31	1798200	3220800	2959900	3110800	2177700	2471700	3210800	3486600	3622700	3910900	29711000000	1.17948	1.23961	0.867782	0.984937	1.27946	1.38936	1.44359	1.55844	29	1.05907	0.989029	0.974505	0.985974	0.949116	0.997757	0.962756	1.01706	0.95919
A0A0A0MRV0;Q9P2E9;A0A087WVV2;F8W7S5;A2A2S5;A0A087WU26;V9GY78;REV__Q9P2M7;H0YDJ4;H9KV85;E9PN67;C9J066;Q8N4C6	A0A0A0MRV0	Ribosome-binding protein 1	RRBP1	tr|A0A0A0MRV0|A0A0A0MRV0_HUMAN Ribosome-binding protein 1 OS=Homo sapiens GN=RRBP1 PE=1 SV=1;sp|Q9P2E9|RRBP1_HUMAN Ribosome-binding protein 1 OS=Homo sapiens GN=RRBP1 PE=1 SV=4;tr|A0A087WVV2|A0A087WVV2_HUMAN Ribosome-binding protein 1 OS=Homo sapiens GN=RR	13	63	63	63	53.4	152.45	0	323.31	3070200	6287800	5249000	5401500	3821400	4116700	6031800	5671500	6643900	6527900	29519000000	1.12182	1.15441	0.816713	0.879825	1.28912	1.21212	1.41994	1.39515	63	1.21097	0.940682	0.907529	0.927949	0.847827	1.00529	0.839936	1.0004	0.858688
P50570;K7EPK9	P50570	Dynamin-2	DNM2	sp|P50570|DYN2_HUMAN Dynamin-2 OS=Homo sapiens GN=DNM2 PE=1 SV=2	2	33	33	8	37.7	98.063	0	323.31	2146500	3571300	3480500	3587400	2486000	2995600	3587900	4152300	4094100	4803800	29487000000	1.21743	1.25482	0.869565	1.04782	1.25499	1.45241	1.43205	1.6803	8	0.983773	1.02085	0.986461	0.987999	1.00971	0.978678	1.00645	1.00893	1.03419
P20073	P20073	Annexin A7	ANXA7	sp|P20073|ANXA7_HUMAN Annexin A7 OS=Homo sapiens GN=ANXA7 PE=1 SV=3	1	13	13	13	24.8	52.739	0	291.92	907550	1405900	1405300	1443700	1037400	1196800	1444700	1671000	1563600	1745600	29423000000	1.2149	1.24809	0.896842	1.03465	1.24896	1.4446	1.35175	1.50909	13	0.915975	1.01873	0.981174	1.01899	0.997017	0.973971	1.00103	0.952354	0.928816
Q9Y3I0	Q9Y3I0	tRNA-splicing ligase RtcB homolog	RTCB	sp|Q9Y3I0|RTCB_HUMAN tRNA-splicing ligase RtcB homolog OS=Homo sapiens GN=RTCB PE=1 SV=1	1	25	25	25	56.8	55.21	0	323.31	2314900	3810800	3666300	3711300	2701400	3100200	3843400	4384500	4199900	5025500	29357000000	1.19702	1.21171	0.881989	1.01219	1.25484	1.43151	1.37124	1.64079	25	0.973383	1.00374	0.952576	1.00212	0.975382	0.978562	0.991964	0.966087	1.00988
P05455;E7ERC4;E9PGX9;E9PFL9	P05455	Lupus La protein	SSB	sp|P05455|LA_HUMAN Lupus La protein OS=Homo sapiens GN=SSB PE=1 SV=2	4	22	22	22	45.3	46.836	0	323.31	2246800	4167600	3439500	4086800	2866600	3418300	4198100	4595100	4677400	4989300	29289000000	1.07243	1.27426	0.893801	1.06582	1.30896	1.43275	1.45841	1.55566	22	1.09678	0.899267	1.00174	1.01554	1.02706	1.02076	0.99282	1.0275	0.957478
H3BRL3;O14562;H3BUM8	H3BRL3	Ubiquitin domain-containing protein UBFD1	UBFD1	tr|H3BRL3|H3BRL3_HUMAN Ubiquitin domain-containing protein UBFD1 OS=Homo sapiens GN=UBFD1 PE=1 SV=1;sp|O14562|UBFD1_HUMAN Ubiquitin domain-containing protein UBFD1 OS=Homo sapiens GN=UBFD1 PE=1 SV=2;tr|H3BUM8|H3BUM8_HUMAN Ubiquitin domain-containing protei	3	7	7	7	26	32.64	0	58.408	702590	1276000	1205400	1224100	807150	997830	1231100	1433100	1346000	1539100	29274000000	1.21844	1.23735	0.815884	1.00863	1.24442	1.44861	1.36056	1.55575	7	1.07386	1.0217	0.972725	0.927007	0.971945	0.970434	1.00381	0.958567	0.957538
Q9NR12;D6RF83;D6RH06;H7BYK4;D6RAN1;H0Y8W6	Q9NR12	PDZ and LIM domain protein 7	PDLIM7	sp|Q9NR12|PDLI7_HUMAN PDZ and LIM domain protein 7 OS=Homo sapiens GN=PDLIM7 PE=1 SV=1;tr|D6RF83|D6RF83_HUMAN PDZ and LIM domain protein 7 (Fragment) OS=Homo sapiens GN=PDLIM7 PE=1 SV=1;tr|D6RH06|D6RH06_HUMAN PDZ and LIM domain protein 7 (Fragment) OS=Homo	6	13	13	13	32.8	49.844	0	232.68	833980	1399200	1339500	1552900	957550	1169400	1477300	1663500	1546500	1949900	29271000000	1.19963	1.39075	0.857566	1.0473	1.32305	1.4898	1.38502	1.7463	13	0.992028	1.00593	1.09332	0.974366	1.00921	1.03175	1.03236	0.975797	1.07481
O95782;E9PPY8;M0R2D9;E9PPZ3;E9PS94	O95782	AP-2 complex subunit alpha-1	AP2A1	sp|O95782|AP2A1_HUMAN AP-2 complex subunit alpha-1 OS=Homo sapiens GN=AP2A1 PE=1 SV=3	5	31	31	20	32	107.54	0	323.31	2926700	4899600	4466200	4799700	3357500	3980600	4856300	5525200	5332000	6106000	29226000000	1.14133	1.22656	0.858004	1.01724	1.24102	1.41196	1.36259	1.56038	20	0.989879	0.957042	0.964243	0.974864	0.980241	0.967782	0.978415	0.95999	0.960385
P60903	P60903	Protein S100-A10	S100A10	sp|P60903|S10AA_HUMAN Protein S100-A10 OS=Homo sapiens GN=S100A10 PE=1 SV=2	1	4	4	4	27.8	11.203	0	99.062	1104200	1714800	2099600	1841700	1314700	1576000	2042100	2493400	1847500	2717500	29217000000	1.48961	1.30663	0.932742	1.11813	1.44881	1.769	1.31075	1.92799	4	0.918259	1.24908	1.0272	1.05978	1.07746	1.12982	1.22582	0.923469	1.18664
P18754;C9JW69;C9JRH2;C9JMJ4;C9J3R0;C9JQZ4;M0R1Q8	P18754	Regulator of chromosome condensation	RCC1	sp|P18754|RCC1_HUMAN Regulator of chromosome condensation OS=Homo sapiens GN=RCC1 PE=1 SV=1;tr|C9JW69|C9JW69_HUMAN Regulator of chromosome condensation (Fragment) OS=Homo sapiens GN=RCC1 PE=1 SV=1;tr|C9JRH2|C9JRH2_HUMAN Regulator of chromosome condensation	7	11	11	11	28.5	44.969	0	150.04	875740	1664800	1710900	1657600	1133100	1308400	1676400	1930300	1928900	2068500	29190000000	1.34688	1.30492	0.892015	1.03002	1.31972	1.5196	1.5185	1.62839	11	1.12405	1.1294	1.02585	1.01351	0.992557	1.02915	1.053	1.06983	1.00225
O75396;A0A087X1A9	O75396	Vesicle-trafficking protein SEC22b	SEC22B	sp|O75396|SC22B_HUMAN Vesicle-trafficking protein SEC22b OS=Homo sapiens GN=SEC22B PE=1 SV=4	2	11	11	11	46	24.593	0	323.31	1145000	1923400	1914300	2102900	1385100	1619000	1954100	2230600	2172600	2508700	29152000000	1.24775	1.37068	0.902816	1.05527	1.27369	1.45392	1.41611	1.63518	11	0.993262	1.04628	1.07755	1.02578	1.01689	0.993261	1.00749	0.997702	1.00643
P30837;P00352	P30837	Aldehyde dehydrogenase X, mitochondrial	ALDH1B1	sp|P30837|AL1B1_HUMAN Aldehyde dehydrogenase X, mitochondrial OS=Homo sapiens GN=ALDH1B1 PE=1 SV=3	2	18	16	15	31.9	57.206	0	323.31	1509000	2574000	2388800	2458600	1785100	2040200	2659400	2940500	2795300	3384900	29125000000	1.17012	1.20431	0.874406	0.999363	1.30267	1.44036	1.36924	1.65805	15	1.0086	0.981182	0.946755	0.9935	0.963018	1.01586	0.998098	0.964677	1.0205
P14923;C9JK18;C9JKY1;C9J826;C9JTX4	P14923	Junction plakoglobin	JUP	sp|P14923|PLAK_HUMAN Junction plakoglobin OS=Homo sapiens GN=JUP PE=1 SV=3	5	23	23	21	33.3	81.744	0	323.31	2670600	4430500	4147400	4262700	3149400	3526800	4404100	5014400	4816500	5707000	29029000000	1.1681	1.20057	0.887018	0.993311	1.2404	1.41229	1.35655	1.60736	21	0.980942	0.979489	0.943818	1.00783	0.957186	0.967298	0.978644	0.955738	0.989298
P28074;H0YJM8;G8JLC2;G3V3K3	P28074	Proteasome subunit beta type-5	PSMB5	sp|P28074|PSB5_HUMAN Proteasome subunit beta type-5 OS=Homo sapiens GN=PSMB5 PE=1 SV=3	4	13	13	13	51.3	28.48	0	323.31	964920	1544700	1409600	1492300	1187200	1234500	1632300	1754000	1731600	2005300	28927000000	1.12336	1.18926	0.946119	0.983814	1.30083	1.39782	1.37997	1.59809	13	0.946569	0.94197	0.934926	1.07498	0.948034	1.01443	0.968619	0.972238	0.983595
P07339;F8WD96;C9JH19;H7C1V0;F8W787;H7C469	P07339	Cathepsin D;Cathepsin D light chain;Cathepsin D heavy chain	CTSD	sp|P07339|CATD_HUMAN Cathepsin D OS=Homo sapiens GN=CTSD PE=1 SV=1;tr|F8WD96|F8WD96_HUMAN Cathepsin D OS=Homo sapiens GN=CTSD PE=1 SV=1;tr|C9JH19|C9JH19_HUMAN Cathepsin D (Fragment) OS=Homo sapiens GN=CTSD PE=1 SV=1	6	12	12	12	32.3	44.552	0	301.89	1572400	2587400	2691600	2625900	1732100	2166400	2673100	3165200	2941800	3710300	28912000000	1.2941	1.26251	0.83278	1.04159	1.28521	1.5218	1.41439	1.78388	12	0.972972	1.08514	0.99251	0.946205	1.00371	1.00224	1.05453	0.996492	1.09795
Q8N1F7;H3BVG0;H3BVE2;H3BM93;H3BPA9;H3BRI8;H3BP95;H3BMX0;H3BNN5;H3BV11;H3BRD9;H3BV15;H3BNG7	Q8N1F7	Nuclear pore complex protein Nup93	NUP93	sp|Q8N1F7|NUP93_HUMAN Nuclear pore complex protein Nup93 OS=Homo sapiens GN=NUP93 PE=1 SV=2;tr|H3BVG0|H3BVG0_HUMAN Nuclear pore complex protein Nup93 OS=Homo sapiens GN=NUP93 PE=1 SV=1	13	40	40	40	45.1	93.487	0	323.31	2801200	4739000	4431700	4701700	3386800	3829500	4904300	5435200	5211500	6310900	28904000000	1.17549	1.2471	0.898332	1.01576	1.30084	1.44166	1.38232	1.67393	40	1.00033	0.985682	0.980395	1.02068	0.978814	1.01443	0.998997	0.973897	1.03028
P20962;F5H7R9;F5GXR3	P20962	Parathymosin	PTMS	sp|P20962|PTMS_HUMAN Parathymosin OS=Homo sapiens GN=PTMS PE=1 SV=2	3	5	5	5	23.5	11.53	0	65.43	569210	1008200	1034600	1212200	741870	947330	1026300	1434500	1152700	1215400	28900000000	1.31177	1.53695	0.940618	1.20112	1.30125	1.8188	1.46151	1.54101	5	1.04731	1.09996	1.20826	1.06873	1.15744	1.01475	1.26034	1.02969	0.948462
Q16555;E5RFU4	Q16555	Dihydropyrimidinase-related protein 2	DPYSL2	sp|Q16555|DPYL2_HUMAN Dihydropyrimidinase-related protein 2 OS=Homo sapiens GN=DPYSL2 PE=1 SV=1	2	18	18	13	42.1	62.293	0	323.31	1964700	3261800	3362300	3250400	2434500	2719300	3439900	3711600	3818300	4394500	28629000000	1.28664	1.24382	0.931599	1.04058	1.31633	1.4203	1.46113	1.68162	13	0.981659	1.07888	0.977811	1.05848	1.00274	1.02651	0.984196	1.02942	1.03501
O94925;H7BZD1;C9JIJ6;B7Z509;H7C201	O94925	Glutaminase kidney isoform, mitochondrial	GLS	sp|O94925|GLSK_HUMAN Glutaminase kidney isoform, mitochondrial OS=Homo sapiens GN=GLS PE=1 SV=1	5	13	13	12	23.8	73.46	0	323.31	1488100	2366000	2471000	2481600	1709000	2077100	2486600	2956800	2645700	3249800	28588000000	1.28227	1.28777	0.886848	1.07787	1.29037	1.53437	1.37293	1.68641	12	0.940118	1.07522	1.01237	1.00764	1.03866	1.00626	1.06324	0.967277	1.03796
P43121	P43121	Cell surface glycoprotein MUC18	MCAM	sp|P43121|MUC18_HUMAN Cell surface glycoprotein MUC18 OS=Homo sapiens GN=MCAM PE=1 SV=2	1	16	16	16	26.3	71.607	0	323.31	780440	1494800	1375600	1433000	1033900	1158800	1531900	1614600	1650600	1800200	28528000000	1.20919	1.25965	0.908827	1.01862	1.34658	1.41928	1.45092	1.58243	16	1.13251	1.01394	0.990257	1.03261	0.981572	1.0501	0.983488	1.02223	0.973954
Q5SSJ5;X6RGJ2;B0QZK4;Q5SWC8;B0QZK8;B0QZK9	Q5SSJ5	Heterochromatin protein 1-binding protein 3	HP1BP3	sp|Q5SSJ5|HP1B3_HUMAN Heterochromatin protein 1-binding protein 3 OS=Homo sapiens GN=HP1BP3 PE=1 SV=1;tr|X6RGJ2|X6RGJ2_HUMAN Heterochromatin protein 1-binding protein 3 (Fragment) OS=Homo sapiens GN=HP1BP3 PE=1 SV=1;tr|B0QZK4|B0QZK4_HUMAN Heterochromatin p	6	19	19	19	32.2	61.206	0	179.13	1489600	2505600	2347800	2510900	1768900	1907800	2639700	2739100	2830900	3359600	28477000000	1.17531	1.25696	0.885513	0.955046	1.32144	1.3712	1.41715	1.68182	19	0.994585	0.985535	0.988143	1.00612	0.920312	1.03049	0.950169	0.998433	1.03513
Q13561;F8W1I6;H0YI98;F8VW18;F8VX93;F8VRV7;H0YHL1;F8W0U6	Q13561	Dynactin subunit 2	DCTN2	sp|Q13561|DCTN2_HUMAN Dynactin subunit 2 OS=Homo sapiens GN=DCTN2 PE=1 SV=4;tr|F8W1I6|F8W1I6_HUMAN Dynactin subunit 2 OS=Homo sapiens GN=DCTN2 PE=1 SV=1;tr|H0YI98|H0YI98_HUMAN Dynactin subunit 2 (Fragment) OS=Homo sapiens GN=DCTN2 PE=1 SV=1;tr|F8VW18|F8VW1	8	17	17	17	49.1	44.23	0	323.31	1362500	2311700	2409100	2369100	1598000	1921800	2350700	2772900	2538500	2960000	28435000000	1.31136	1.28959	0.869849	1.04611	1.27957	1.50939	1.3818	1.61124	17	1.00322	1.09962	1.01379	0.988322	1.00806	0.997845	1.04593	0.973526	0.991686
P24752;H0YEL7;E9PRQ6	P24752	Acetyl-CoA acetyltransferase, mitochondrial	ACAT1	sp|P24752|THIL_HUMAN Acetyl-CoA acetyltransferase, mitochondrial OS=Homo sapiens GN=ACAT1 PE=1 SV=1	3	13	13	13	30.4	45.199	0	209.21	1251700	2149700	2077800	2153400	1454700	1725300	2110100	2452000	2466800	2822700	28410000000	1.22173	1.26618	0.855354	1.01446	1.24072	1.44176	1.45046	1.65973	13	1.01549	1.02446	0.995396	0.971852	0.97757	0.967551	0.999066	1.0219	1.02153
P25685;M0R080;M0QYT3;M0QXK0;M0QZD0;M0R128;M0R1D6	P25685	DnaJ homolog subfamily B member 1	DNAJB1	sp|P25685|DNJB1_HUMAN DnaJ homolog subfamily B member 1 OS=Homo sapiens GN=DNAJB1 PE=1 SV=4	7	20	20	20	49.7	38.044	0	118.23	920520	1869200	1547100	1754800	1143400	1389800	1781500	1961500	2041900	2090500	28316000000	1.10914	1.25805	0.819724	0.996372	1.27719	1.40623	1.46387	1.49872	20	1.20067	0.930052	0.989	0.93137	0.960136	0.995987	0.974449	1.03135	0.922433
O15371;B0QYA5;B0QYA6;B0QYA8;B0QYA4;A0A0D9SGB5	O15371	Eukaryotic translation initiation factor 3 subunit D	EIF3D	sp|O15371|EIF3D_HUMAN Eukaryotic translation initiation factor 3 subunit D OS=Homo sapiens GN=EIF3D PE=1 SV=1;tr|B0QYA5|B0QYA5_HUMAN Eukaryotic translation initiation factor 3 subunit D (Fragment) OS=Homo sapiens GN=EIF3D PE=1 SV=1	6	14	14	14	26.5	63.972	0	323.31	1464000	2320900	2441100	2332900	1809200	2054400	2467400	2870600	2717600	3306400	28302000000	1.28992	1.23274	0.956009	1.08558	1.30381	1.51687	1.43602	1.74715	14	0.937378	1.08163	0.969105	1.08622	1.0461	1.01675	1.05111	1.01173	1.07534
P23919;H7C312;H7BZ20;G5E9E9;H7C3A4	P23919	Thymidylate kinase	DTYMK	sp|P23919|KTHY_HUMAN Thymidylate kinase OS=Homo sapiens GN=DTYMK PE=1 SV=4;tr|H7C312|H7C312_HUMAN Thymidylate kinase (Fragment) OS=Homo sapiens GN=DTYMK PE=1 SV=1;tr|H7BZ20|H7BZ20_HUMAN Thymidylate kinase (Fragment) OS=Homo sapiens GN=DTYMK PE=1 SV=1	5	10	10	10	41.5	23.819	0	68.729	1078400	1713600	1696200	1740400	1223300	1389200	1799500	1999700	1856800	2314700	28284000000	1.21504	1.2467	0.876289	0.995129	1.28904	1.43245	1.33009	1.65809	10	0.93957	1.01885	0.980083	0.995639	0.958937	1.00523	0.992615	0.937093	1.02053
Q96AY3;H0Y827;K7ELI6;K7ESG6;C9JPC3;K7EM43	Q96AY3	Peptidyl-prolyl cis-trans isomerase FKBP10	FKBP10	sp|Q96AY3|FKB10_HUMAN Peptidyl-prolyl cis-trans isomerase FKBP10 OS=Homo sapiens GN=FKBP10 PE=1 SV=1;tr|H0Y827|H0Y827_HUMAN Peptidyl-prolyl cis-trans isomerase FKBP10 (Fragment) OS=Homo sapiens GN=FKBP10 PE=1 SV=1	6	18	18	17	28.4	64.244	0	173.81	1388700	2242500	2142900	2316200	1591100	1924800	2309600	2701700	2477500	2821500	28159000000	1.18027	1.27572	0.876349	1.06015	1.27209	1.48805	1.36456	1.55403	17	0.954825	0.989694	1.00289	0.995708	1.02159	0.992008	1.03114	0.961383	0.956478
P27694;I3L4R8;I3L2M5;I3L524	P27694	Replication protein A 70 kDa DNA-binding subunit;Replication protein A 70 kDa DNA-binding subunit, N-terminally processed	RPA1	sp|P27694|RFA1_HUMAN Replication protein A 70 kDa DNA-binding subunit OS=Homo sapiens GN=RPA1 PE=1 SV=2;tr|I3L4R8|I3L4R8_HUMAN Replication protein A 70 kDa DNA-binding subunit (Fragment) OS=Homo sapiens GN=RPA1 PE=1 SV=1	4	24	24	24	44.2	68.137	0	323.31	1963100	3365100	3193400	3365700	2339100	2763300	3425800	3914000	3640900	4181400	27995000000	1.19868	1.26335	0.878008	1.03724	1.28591	1.46916	1.36665	1.56954	24	1.01357	1.00513	0.993171	0.997592	0.999513	1.00279	1.01806	0.962856	0.96602
Q13347;Q5TFK1	Q13347	Eukaryotic translation initiation factor 3 subunit I	EIF3I	sp|Q13347|EIF3I_HUMAN Eukaryotic translation initiation factor 3 subunit I OS=Homo sapiens GN=EIF3I PE=1 SV=1	2	9	9	9	31.1	36.501	0	198.34	1390200	2012700	2130900	2149400	1580900	1874400	2221500	2700500	2326200	2771900	27988000000	1.2524	1.26328	0.929149	1.10165	1.30565	1.58718	1.36719	1.62914	9	0.856054	1.05018	0.99311	1.0557	1.06158	1.01818	1.09983	0.963232	1.00271
P00387;B1AHF3	P00387	NADH-cytochrome b5 reductase 3;NADH-cytochrome b5 reductase 3 membrane-bound form;NADH-cytochrome b5 reductase 3 soluble form	CYB5R3	sp|P00387|NB5R3_HUMAN NADH-cytochrome b5 reductase 3 OS=Homo sapiens GN=CYB5R3 PE=1 SV=3;tr|B1AHF3|B1AHF3_HUMAN NADH-cytochrome b5 reductase 3 (Fragment) OS=Homo sapiens GN=CYB5R3 PE=1 SV=1	2	12	12	12	45.2	34.234	0	323.31	920710	1406000	1388900	1487400	1036800	1230200	1511500	1765600	1590500	1896100	27954000000	1.19387	1.27854	0.891215	1.05746	1.29926	1.51768	1.36717	1.62986	12	0.902947	1.0011	1.00511	1.0126	1.019	1.0132	1.05168	0.963218	1.00315
P13073;H3BN72;H3BNV9;Q86WV2;H3BPG0;H3BNI5	P13073	Cytochrome c oxidase subunit 4 isoform 1, mitochondrial	COX4I1	sp|P13073|COX41_HUMAN Cytochrome c oxidase subunit 4 isoform 1, mitochondrial OS=Homo sapiens GN=COX4I1 PE=1 SV=1;tr|H3BN72|H3BN72_HUMAN Cytochrome c oxidase subunit 4 isoform 1, mitochondrial OS=Homo sapiens GN=COX4I1 PE=1 SV=1;tr|H3BNV9|H3BNV9_HUMAN Cyto	6	8	8	8	41.4	19.576	0	128.52	1620200	2658600	2607500	2873700	1876100	2164200	2824700	3119200	2950100	3407400	27878000000	1.2188	1.34323	0.876928	1.01159	1.32032	1.45798	1.37894	1.59269	8	0.970251	1.022	1.05596	0.996365	0.974802	1.02962	1.01031	0.971511	0.980271
A0A0A0MRI0;Q8N726;K7ES20;K7ENC6	A0A0A0MRI0	Tumor suppressor ARF	CDKN2A	tr|A0A0A0MRI0|A0A0A0MRI0_HUMAN Cyclin-dependent kinase inhibitor 2A OS=Homo sapiens GN=CDKN2A PE=1 SV=1;sp|Q8N726|ARF_HUMAN Tumor suppressor ARF OS=Homo sapiens GN=CDKN2A PE=1 SV=2	4	8	8	4	48.8	18.519	0	78.602	168100	294100	263130	326830	218500	237180	308310	316370	323990	374160	27875000000	1.1386	1.41424	0.945478	1.02631	1.3341	1.36897	1.40195	1.61904	4	1.03449	0.95475	1.11179	1.07425	0.988983	1.04037	0.94863	0.987722	0.996489
A0A0G2JH68;O60610;H9KV28;B4E2I7;E5RJ79;A0A075B6F5;F5GXR6;Q8IUG5	A0A0G2JH68	Protein diaphanous homolog 1	DIAPH1	tr|A0A0G2JH68|A0A0G2JH68_HUMAN Protein diaphanous homolog 1 OS=Homo sapiens GN=DIAPH1 PE=1 SV=1;sp|O60610|DIAP1_HUMAN Protein diaphanous homolog 1 OS=Homo sapiens GN=DIAPH1 PE=1 SV=2;tr|H9KV28|H9KV28_HUMAN Protein diaphanous homolog 1 OS=Homo sapiens GN=DI	8	46	46	46	34.2	141.36	0	323.31	2498500	4645200	4150700	4388100	3284300	3550300	4650800	4856000	5165400	5643300	27794000000	1.16206	1.22852	0.919495	0.993967	1.30207	1.35952	1.44614	1.57994	46	1.09932	0.974423	0.965789	1.04473	0.957817	1.01539	0.942078	1.01886	0.972422
Q9UQ35;I3L4D8;I3L1I8;I3L182;I3L1C0;A0A087X1W1;I3L4U6;I3L0N7;I3L3Q8	Q9UQ35	Serine/arginine repetitive matrix protein 2	SRRM2	sp|Q9UQ35|SRRM2_HUMAN Serine/arginine repetitive matrix protein 2 OS=Homo sapiens GN=SRRM2 PE=1 SV=2	9	42	42	42	19.6	299.61	0	323.31	1714500	3062800	2784400	3095500	2179400	2429900	3161700	3384900	3541800	3992800	27791000000	1.16568	1.29592	0.912398	1.01727	1.32363	1.41708	1.48276	1.67157	42	1.05628	0.977459	1.01877	1.03667	0.980272	1.03221	0.981962	1.04466	1.02882
G5E9W3;Q9UKF6;C9JZH6	G5E9W3	Cleavage and polyadenylation specificity factor subunit 3	CPSF3	tr|G5E9W3|G5E9W3_HUMAN Cleavage and polyadenylation specific factor 3, 73kDa, isoform CRA_b OS=Homo sapiens GN=CPSF3 PE=1 SV=1;sp|Q9UKF6|CPSF3_HUMAN Cleavage and polyadenylation specificity factor subunit 3 OS=Homo sapiens GN=CPSF3 PE=1 SV=1	3	9	9	9	13.6	73.476	0	71.014	337100	531260	481420	489210	369880	437430	541230	591050	593120	724950	27791000000	1.1088	1.12674	0.851905	1.00749	1.24656	1.3613	1.36607	1.6697	9	0.931854	0.929766	0.885777	0.967934	0.970844	0.972099	0.943313	0.962445	1.02767
Q16543;K7EQA9;K7EKQ2;K7EL68;K7EIU0	Q16543	Hsp90 co-chaperone Cdc37;Hsp90 co-chaperone Cdc37, N-terminally processed	CDC37	sp|Q16543|CDC37_HUMAN Hsp90 co-chaperone Cdc37 OS=Homo sapiens GN=CDC37 PE=1 SV=1;tr|K7EQA9|K7EQA9_HUMAN Hsp90 co-chaperone Cdc37 (Fragment) OS=Homo sapiens GN=CDC37 PE=1 SV=1;tr|K7EKQ2|K7EKQ2_HUMAN Hsp90 co-chaperone Cdc37 (Fragment) OS=Homo sapiens GN=CD	5	15	15	15	38.1	44.468	0	323.31	1608800	2401600	2718000	2673400	1866100	2328200	2689400	3287100	2818300	3408000	27711000000	1.35548	1.33323	0.93063	1.16108	1.34121	1.63929	1.4055	1.69958	15	0.88267	1.13661	1.04811	1.05738	1.11885	1.04591	1.13594	0.990222	1.04606
P49720;A0A087WUL2;A0A087WXQ8;A0A087WY10	P49720	Proteasome subunit beta type-3	PSMB3	sp|P49720|PSB3_HUMAN Proteasome subunit beta type-3 OS=Homo sapiens GN=PSMB3 PE=1 SV=2;tr|A0A087WUL2|A0A087WUL2_HUMAN Proteasome subunit beta type-3 (Fragment) OS=Homo sapiens GN=PSMB3 PE=1 SV=1;tr|A0A087WXQ8|A0A087WXQ8_HUMAN Proteasome subunit beta type-3	4	7	7	7	38	22.949	0	184.28	804750	1333800	1227000	1379900	913360	1156000	1354300	1553800	1461800	1723400	27609000000	1.14751	1.2905	0.854186	1.08111	1.26656	1.45313	1.36709	1.61175	7	0.980007	0.96222	1.01451	0.970526	1.04179	0.987698	1.00695	0.963167	0.992
P09012;M0R221;M0R2B8;M0QZG7;M0R268;M0QXK2;M0R0G9	P09012	U1 small nuclear ribonucleoprotein A	SNRPA	sp|P09012|SNRPA_HUMAN U1 small nuclear ribonucleoprotein A OS=Homo sapiens GN=SNRPA PE=1 SV=3;tr|M0R221|M0R221_HUMAN U1 small nuclear ribonucleoprotein A (Fragment) OS=Homo sapiens GN=SNRPA PE=1 SV=1;tr|M0R2B8|M0R2B8_HUMAN U1 small nuclear ribonucleoprotei	7	11	11	9	41.8	31.279	0	111.38	1618500	2830400	2226800	2717500	1712300	2148800	2567400	2925600	3025000	3216600	27580000000	1.00106	1.22165	0.769763	0.965992	1.15417	1.3152	1.35989	1.44602	9	1.03403	0.839417	0.960386	0.874605	0.93086	0.900056	0.911368	0.958089	0.889999
Q9H3N1;G3V448	Q9H3N1	Thioredoxin-related transmembrane protein 1	TMX1	sp|Q9H3N1|TMX1_HUMAN Thioredoxin-related transmembrane protein 1 OS=Homo sapiens GN=TMX1 PE=1 SV=1	2	9	9	9	22.1	31.791	0	82.913	988360	1490100	1588700	1547200	1116900	1305400	1625600	1885300	1652300	2049300	27549000000	1.28201	1.24852	0.901285	1.0534	1.31178	1.52135	1.33333	1.65369	9	0.891456	1.075	0.981508	1.02404	1.01509	1.02296	1.05422	0.939377	1.01781
E7EQT4;S4R3H4;Q9UKV3;G3V3B0;G3V3T3	E7EQT4	Apoptotic chromatin condensation inducer in the nucleus	ACIN1	tr|E7EQT4|E7EQT4_HUMAN Apoptotic chromatin condensation inducer in the nucleus OS=Homo sapiens GN=ACIN1 PE=1 SV=2;tr|S4R3H4|S4R3H4_HUMAN Apoptotic chromatin condensation inducer in the nucleus OS=Homo sapiens GN=ACIN1 PE=1 SV=1;sp|Q9UKV3|ACINU_HUMAN Apopto	5	30	30	30	21.3	147.36	0	323.31	2000300	3928200	3126600	3398700	2459000	2725500	3625300	3799600	4091600	4283600	27491000000	1.05477	1.14656	0.829552	0.919457	1.22301	1.28181	1.38032	1.44509	30	1.16118	0.884457	0.901358	0.942537	0.886017	0.953735	0.888228	0.972482	0.889425
A0A087WV66;P46013	A0A087WV66	Antigen KI-67	MKI67	tr|A0A087WV66|A0A087WV66_HUMAN Antigen KI-67 OS=Homo sapiens GN=MKI67 PE=1 SV=1;sp|P46013|KI67_HUMAN Antigen KI-67 OS=Homo sapiens GN=MKI67 PE=1 SV=2	2	87	87	87	32.1	358.62	0	323.31	4793200	8613200	7709700	7976200	5813200	6602000	8577700	9283200	9194200	10250000	27469000000	1.15015	1.18991	0.867228	0.984903	1.27964	1.38489	1.37161	1.52912	87	1.06252	0.964439	0.935434	0.985343	0.949083	0.997901	0.959659	0.966351	0.941145
Q99615;K7EIH8;K7ESP1;K7EPP7;K7EJL5;K7EN19;K7EJV7;K7ER44;K7ELJ8;K7EJE9;K7EK03;K7EJ24	Q99615	DnaJ homolog subfamily C member 7	DNAJC7	sp|Q99615|DNJC7_HUMAN DnaJ homolog subfamily C member 7 OS=Homo sapiens GN=DNAJC7 PE=1 SV=2;tr|K7EIH8|K7EIH8_HUMAN DnaJ homolog subfamily C member 7 (Fragment) OS=Homo sapiens GN=DNAJC7 PE=1 SV=5;tr|K7ESP1|K7ESP1_HUMAN DnaJ homolog subfamily C member 7 (Fr	12	22	22	22	40.5	56.44	0	323.31	1714400	2690800	2601200	2587200	1910200	2258600	2681100	3097900	2970500	3460700	27468000000	1.18097	1.17461	0.867248	1.02542	1.21724	1.40647	1.34863	1.57119	22	0.928045	0.990279	0.923408	0.985366	0.988131	0.94924	0.974615	0.950161	0.967038
P51572;C9JSP1;C9JQ75;C9J0M4;C9JMD7;C9JM14	P51572	B-cell receptor-associated protein 31	BCAP31	sp|P51572|BAP31_HUMAN B-cell receptor-associated protein 31 OS=Homo sapiens GN=BCAP31 PE=1 SV=3;tr|C9JSP1|C9JSP1_HUMAN B-cell receptor-associated protein 31 (Fragment) OS=Homo sapiens GN=BCAP31 PE=1 SV=1;tr|C9JQ75|C9JQ75_HUMAN B-cell receptor-associated pr	6	15	15	15	37	27.991	0	91.907	1202100	2397600	2029000	2133800	1562000	1646700	2378400	2249300	2550500	2603300	27409000000	1.12732	1.18554	0.86785	0.91491	1.32144	1.24972	1.41706	1.4464	15	1.17933	0.94529	0.932001	0.986051	0.881636	1.0305	0.865989	0.998371	0.890232
Q6ZN40	Q6ZN40		TPM1	tr|Q6ZN40|Q6ZN40_HUMAN Tropomyosin 1 (Alpha), isoform CRA_f OS=Homo sapiens GN=TPM1 PE=1 SV=1	1	23	8	1	52.8	37.452	0	29.183	703140	1272500	1135500	1200700	982660	990720	1379200	1585600	1361500	1358200	27388000000	1.1495	1.2155	0.994776	1.00294	1.39621	1.60515	1.37829	1.37495	1	1.07008	0.963893	0.955555	1.13026	0.96646	1.0888	1.11229	0.971053	0.846254
I3L0N3;P46459;I3L2G1;I3L0L3;K7EQD6	I3L0N3	Vesicle-fusing ATPase	NSF	tr|I3L0N3|I3L0N3_HUMAN Vesicle-fusing ATPase OS=Homo sapiens GN=NSF PE=1 SV=1;sp|P46459|NSF_HUMAN Vesicle-fusing ATPase OS=Homo sapiens GN=NSF PE=1 SV=3	5	29	29	28	36.9	82.091	0	323.31	2575100	4014600	4266800	4097900	2893200	3470800	4224900	4957200	4510400	5694900	27319000000	1.29499	1.24373	0.878098	1.0534	1.28227	1.50453	1.36892	1.72842	28	0.921824	1.08589	0.977743	0.997694	1.01509	0.999952	1.04256	0.964456	1.06381
Q13428;J3KQ96	Q13428	Treacle protein	TCOF1	sp|Q13428|TCOF_HUMAN Treacle protein OS=Homo sapiens GN=TCOF1 PE=1 SV=3;tr|J3KQ96|J3KQ96_HUMAN Treacle protein (Fragment) OS=Homo sapiens GN=TCOF1 PE=1 SV=1	2	49	49	4	34.5	152.1	0	323.31	3207800	6446300	4892400	5731400	3785200	4145500	6018100	5891500	6737200	6903300	27184000000	1.01354	1.18735	0.784164	0.858806	1.24674	1.22052	1.39572	1.43013	4	1.18824	0.849884	0.933422	0.890967	0.827572	0.972246	0.845757	0.983333	0.880218
Q9Y263;E5RIM3;H0YBW4;H0YC16;H0YAU9	Q9Y263	Phospholipase A-2-activating protein	PLAA	sp|Q9Y263|PLAP_HUMAN Phospholipase A-2-activating protein OS=Homo sapiens GN=PLAA PE=1 SV=2;tr|E5RIM3|E5RIM3_HUMAN Phospholipase A-2-activating protein OS=Homo sapiens GN=PLAA PE=1 SV=1	5	24	24	24	35.8	87.156	0	323.31	2307800	3692500	3400100	3694000	2634100	3075300	3758600	4449400	3890700	4592500	27050000000	1.13331	1.23127	0.877989	1.02505	1.2528	1.48306	1.29684	1.53076	24	0.946067	0.950316	0.96795	0.997571	0.987769	0.976971	1.02768	0.913667	0.942153
O15145;F8VR50;C9JZD1	O15145	Actin-related protein 2/3 complex subunit 3	ARPC3	sp|O15145|ARPC3_HUMAN Actin-related protein 2/3 complex subunit 3 OS=Homo sapiens GN=ARPC3 PE=1 SV=3	3	8	8	8	48.3	20.546	0	156.72	919630	1692100	1441300	1610800	1101100	1403500	1754500	2001000	1831900	2115800	27040000000	1.10371	1.23351	0.843196	1.07477	1.34355	1.53232	1.40282	1.62023	8	1.08796	0.925498	0.969711	0.958039	1.03568	1.04774	1.06182	0.98834	0.997221
O60264	O60264	SWI/SNF-related matrix-associated actin-dependent regulator of chromatin subfamily A member 5	SMARCA5	sp|O60264|SMCA5_HUMAN SWI/SNF-related matrix-associated actin-dependent regulator of chromatin subfamily A member 5 OS=Homo sapiens GN=SMARCA5 PE=1 SV=1	1	43	43	31	36.9	121.9	0	323.31	2293800	3958700	3474100	3700200	2794100	3082500	3965500	4270500	4399300	4956800	27017000000	1.11127	1.18359	0.893754	0.986006	1.26845	1.36601	1.40721	1.58554	31	1.02046	0.931833	0.930466	1.01548	0.950146	0.989174	0.946578	0.991432	0.975872
E9PNW4;E9PR17;P13987	E9PNW4	CD59 glycoprotein	CD59	tr|E9PNW4|E9PNW4_HUMAN CD59 glycoprotein OS=Homo sapiens GN=CD59 PE=1 SV=1;tr|E9PR17|E9PR17_HUMAN CD59 glycoprotein OS=Homo sapiens GN=CD59 PE=1 SV=1;sp|P13987|CD59_HUMAN CD59 glycoprotein OS=Homo sapiens GN=CD59 PE=1 SV=1	3	1	1	1	7.4	11.985	0.0029847	1.7978	458740	877850	716620	742390	479430	563940	751250	757720	852780	929610	26950000000	1.07231	1.11087	0.717393	0.843849	1.12413	1.13381	1.27605	1.39102	1	1.1315	0.899166	0.873299	0.815101	0.813159	0.876627	0.785673	0.899025	0.856146
A0A087X253;P63010;A0A087WYD1;A0A087WU93;A0A087WZQ6;K7ERB2;K7EN71;K7EJX1;A0A087WXS3;K7EKZ5;K7EJ01;H7C034	A0A087X253	AP-2 complex subunit beta	AP2B1	tr|A0A087X253|A0A087X253_HUMAN AP-2 complex subunit beta OS=Homo sapiens GN=AP2B1 PE=1 SV=1;sp|P63010|AP2B1_HUMAN AP-2 complex subunit beta OS=Homo sapiens GN=AP2B1 PE=1 SV=1;tr|A0A087WYD1|A0A087WYD1_HUMAN AP-2 complex subunit beta (Fragment) OS=Homo sapie	12	28	28	16	30.1	101.33	0	323.31	2416100	3753900	3840800	3724400	2747100	3151800	3957700	4483000	4138500	5342100	26893000000	1.24499	1.20726	0.89047	1.02165	1.28288	1.45316	1.34149	1.73164	16	0.918687	1.04396	0.949074	1.01175	0.984497	1.00043	1.00697	0.945129	1.06579
Q12965;H0YNQ8;H0YLJ4;O00160;H0YLE5;H0YN00;H0YNB0;M0QXU2	Q12965	Unconventional myosin-Ie	MYO1E	sp|Q12965|MYO1E_HUMAN Unconventional myosin-Ie OS=Homo sapiens GN=MYO1E PE=1 SV=2	8	33	33	33	29.7	127.06	0	323.31	2697100	4233100	4492400	4506400	3168700	3715100	4568700	5365300	4810500	6237700	26763000000	1.29647	1.30051	0.914461	1.07215	1.31849	1.54838	1.38827	1.80015	33	0.928028	1.08713	1.02238	1.03901	1.03316	1.02819	1.07295	0.978087	1.10796
Q96P70	Q96P70	Importin-9	IPO9	sp|Q96P70|IPO9_HUMAN Importin-9 OS=Homo sapiens GN=IPO9 PE=1 SV=3	1	24	24	24	25.2	115.96	0	323.31	2068900	3246100	3055600	3178800	2301600	2713300	3426000	3878900	3514900	4231800	26736000000	1.1498	1.19616	0.866077	1.021	1.28918	1.4596	1.32263	1.5924	24	0.927731	0.964146	0.940349	0.984036	0.983865	1.00534	1.01143	0.931843	0.980092
A0A0A0MTH3;Q13418;A0A087WWY6;E9PQ52;A0A087WW45	A0A0A0MTH3	Integrin-linked protein kinase	ILK	tr|A0A0A0MTH3|A0A0A0MTH3_HUMAN Integrin-linked protein kinase OS=Homo sapiens GN=ILK PE=1 SV=1;sp|Q13418|ILK_HUMAN Integrin-linked protein kinase OS=Homo sapiens GN=ILK PE=1 SV=2	5	15	15	15	30.4	54.611	0	248.04	1881000	2890500	2987300	2896300	2111100	2486500	3044800	3487600	3285200	4209300	26733000000	1.25214	1.214	0.884879	1.04223	1.27624	1.46185	1.37701	1.76435	15	0.908623	1.04996	0.954372	1.0054	1.00433	0.995251	1.01299	0.970152	1.08593
O00232;J3KTJ5;J3KSK1	O00232	26S proteasome non-ATPase regulatory subunit 12	PSMD12	sp|O00232|PSD12_HUMAN 26S proteasome non-ATPase regulatory subunit 12 OS=Homo sapiens GN=PSMD12 PE=1 SV=3	3	19	19	19	41.7	52.904	0	323.31	1760400	3022300	2889400	3186100	2181500	2687600	3193700	3790200	3493600	3958900	26685000000	1.20827	1.33234	0.912246	1.12388	1.33552	1.58496	1.46093	1.65551	19	1.01514	1.01317	1.04741	1.03649	1.08301	1.04148	1.0983	1.02928	1.01893
Q9BS26	Q9BS26	Endoplasmic reticulum resident protein 44	ERP44	sp|Q9BS26|ERP44_HUMAN Endoplasmic reticulum resident protein 44 OS=Homo sapiens GN=ERP44 PE=1 SV=1	1	11	11	11	20.2	46.971	0	97.398	1030300	1527400	1570500	1571600	1225800	1339700	1637100	1826700	1708700	2023300	26672000000	1.22806	1.22892	0.958517	1.04758	1.28013	1.42839	1.33612	1.58212	11	0.876574	1.02976	0.966099	1.08907	1.00948	0.998284	0.989804	0.941346	0.973769
P62854;Q5JNZ5	P62854	40S ribosomal protein S26;Putative 40S ribosomal protein S26-like 1	RPS26;RPS26P11	sp|P62854|RS26_HUMAN 40S ribosomal protein S26 OS=Homo sapiens GN=RPS26 PE=1 SV=3;sp|Q5JNZ5|RS26L_HUMAN Putative 40S ribosomal protein S26-like 1 OS=Homo sapiens GN=RPS26P11 PE=5 SV=1	2	3	3	3	27	13.015	0	119.89	479130	774310	746620	974310	556510	753160	859080	1040400	920620	1017100	26647000000	1.19131	1.55462	0.887972	1.20175	1.37076	1.66007	1.46895	1.62289	3	0.955567	0.998954	1.22214	1.00891	1.15804	1.06895	1.15035	1.03493	0.998861
P32004;H0Y5C3;E7EPI4;E7EVM4;E9PHJ4;E7EMY4;H3BLW5	P32004	Neural cell adhesion molecule L1	L1CAM	sp|P32004|L1CAM_HUMAN Neural cell adhesion molecule L1 OS=Homo sapiens GN=L1CAM PE=1 SV=2	7	34	34	34	27.4	140	0	323.31	1922300	3394700	3108900	3370800	2337200	2628500	3472800	3714400	3671900	4144300	26636000000	1.16942	1.26793	0.879142	0.988715	1.3063	1.39718	1.38119	1.55889	34	1.04419	0.980594	0.996771	0.998881	0.952757	1.01869	0.968174	0.9731	0.959466
P11766;H0YAG8	P11766	Alcohol dehydrogenase class-3	ADH5	sp|P11766|ADHX_HUMAN Alcohol dehydrogenase class-3 OS=Homo sapiens GN=ADH5 PE=1 SV=4	2	8	8	8	19.8	39.724	0	159.15	1861800	2891100	2769000	2694100	1934000	2262000	2927500	3157200	3079400	3845600	26549000000	1.16518	1.13367	0.813819	0.95184	1.23188	1.32854	1.2958	1.61821	8	0.918184	0.977043	0.891218	0.92466	0.917223	0.960654	0.920608	0.912936	0.99598
P54578;A6NJA2;J3QQT6;J3KS55	P54578	Ubiquitin carboxyl-terminal hydrolase 14;Ubiquitin carboxyl-terminal hydrolase	USP14	sp|P54578|UBP14_HUMAN Ubiquitin carboxyl-terminal hydrolase 14 OS=Homo sapiens GN=USP14 PE=1 SV=3;tr|A6NJA2|A6NJA2_HUMAN Ubiquitin carboxyl-terminal hydrolase OS=Homo sapiens GN=USP14 PE=1 SV=2	4	23	23	22	40.5	56.068	0	323.31	1652600	2701100	2594300	2690400	2043500	2243900	2904700	3265000	2944900	3442800	26509000000	1.19177	1.23591	0.938742	1.0308	1.33436	1.49987	1.35283	1.58155	22	0.966435	0.999335	0.9716	1.0666	0.993313	1.04057	1.03934	0.953115	0.973416
Q6PKG0;A0A0B4J210;E5RH50;H0YBW1;H0YC33;H0YBJ5;H0YAN4;H0YBM7;H0YC73;H0YAX9;E5RHK4	Q6PKG0	La-related protein 1	LARP1	sp|Q6PKG0|LARP1_HUMAN La-related protein 1 OS=Homo sapiens GN=LARP1 PE=1 SV=2;tr|A0A0B4J210|A0A0B4J210_HUMAN La-related protein 1 (Fragment) OS=Homo sapiens GN=LARP1 PE=1 SV=2;tr|E5RH50|E5RH50_HUMAN La-related protein 1 (Fragment) OS=Homo sapiens GN=LARP1	11	34	34	32	30.7	123.51	0	323.31	2152800	3739300	3509300	3640900	2587000	2968100	3778700	4189900	4145400	4804200	26500000000	1.19119	1.23586	0.878125	1.00748	1.28263	1.42221	1.4071	1.63073	32	1.02704	0.998849	0.971556	0.997725	0.970844	1.00023	0.985519	0.991355	1.00368
P47712	P47712	Cytosolic phospholipase A2;Phospholipase A2;Lysophospholipase	PLA2G4A	sp|P47712|PA24A_HUMAN Cytosolic phospholipase A2 OS=Homo sapiens GN=PLA2G4A PE=1 SV=2	1	22	22	22	32.4	85.238	0	323.31	2076100	3178600	3091600	3164600	2245100	2659300	3305900	3746000	3497200	4412200	26409000000	1.1767	1.20448	0.854511	1.01216	1.25826	1.42577	1.33108	1.67933	22	0.905289	0.986699	0.946891	0.970895	0.97535	0.981229	0.987987	0.93779	1.0336
P46087;A0A087WV73;F5GWB7;F5H709;F5GYR3	P46087	Probable 28S rRNA (cytosine(4447)-C(5))-methyltransferase	NOP2	sp|P46087|NOP2_HUMAN Probable 28S rRNA (cytosine(4447)-C(5))-methyltransferase OS=Homo sapiens GN=NOP2 PE=1 SV=2;tr|A0A087WV73|A0A087WV73_HUMAN Probable 28S rRNA (cytosine(4447)-C(5))-methyltransferase OS=Homo sapiens GN=NOP2 PE=1 SV=1	5	27	27	20	36.6	89.301	0	323.31	1893200	2761200	2631300	2726600	2197000	2188800	3094200	3282400	3306500	3986500	26373000000	1.13067	1.17162	0.944053	0.940529	1.32958	1.41045	1.42081	1.713	20	0.862385	0.948104	0.921058	1.07263	0.906324	1.03684	0.977371	1.00101	1.05432
B0YIW6;P48444;Q6P1Q5;E9PK34	B0YIW6	Coatomer subunit delta	ARCN1	tr|B0YIW6|B0YIW6_HUMAN Archain 1, isoform CRA_a OS=Homo sapiens GN=ARCN1 PE=1 SV=1;sp|P48444|COPD_HUMAN Coatomer subunit delta OS=Homo sapiens GN=ARCN1 PE=1 SV=1	4	20	20	20	34.1	61.626	0	323.31	1841100	3385200	3039000	3325000	2261100	2706900	3314500	3676200	3781500	4184200	26196000000	1.16296	1.27241	0.865278	1.03588	1.26839	1.40681	1.4471	1.60121	20	1.08719	0.975182	1.00029	0.983128	0.998203	0.989127	0.974847	1.01954	0.985515
O95831;E9PMA0	O95831	Apoptosis-inducing factor 1, mitochondrial	AIFM1	sp|O95831|AIFM1_HUMAN Apoptosis-inducing factor 1, mitochondrial OS=Homo sapiens GN=AIFM1 PE=1 SV=1	2	19	19	19	35.6	66.9	0	323.31	1906700	3262700	3220700	3395300	2243900	2675700	3460900	3955500	3667300	4248000	26180000000	1.24606	1.31361	0.868147	1.03521	1.33899	1.53035	1.41885	1.64352	19	1.0118	1.04486	1.03268	0.986388	0.997558	1.04419	1.06046	0.99963	1.01155
O60701;E7ER83;E7EV97;E7ER95;D6RHF4;E9PBD2	O60701	UDP-glucose 6-dehydrogenase	UGDH	sp|O60701|UGDH_HUMAN UDP-glucose 6-dehydrogenase OS=Homo sapiens GN=UGDH PE=1 SV=1	6	19	19	15	44.9	55.023	0	323.31	1253900	2138300	2058900	2107500	1574400	1774000	2216800	2545600	2385400	2931200	26139000000	1.2139	1.24256	0.928247	1.04593	1.307	1.50085	1.4064	1.7282	15	1.00834	1.0179	0.976822	1.05467	1.00789	1.01923	1.04002	0.990861	1.06368
Q9H583;Q5T3Q7;Q6P664	Q9H583	HEAT repeat-containing protein 1;HEAT repeat-containing protein 1, N-terminally processed	HEATR1	sp|Q9H583|HEAT1_HUMAN HEAT repeat-containing protein 1 OS=Homo sapiens GN=HEATR1 PE=1 SV=3;tr|Q5T3Q7|Q5T3Q7_HUMAN HEAT repeat-containing protein 1 OS=Homo sapiens GN=HEATR1 PE=1 SV=1	3	47	47	47	23.5	242.37	0	323.31	2517100	4030900	3864000	3939300	2859200	3414200	4177000	4743600	4481100	5684400	26094000000	1.18021	1.20321	0.873305	1.04282	1.27581	1.44887	1.36869	1.73622	47	0.946894	0.989641	0.945888	0.992248	1.0049	0.994911	1.00399	0.964293	1.06861
P13861;H7C1L0;H7C330;H7C4A9;C9J830;P31323	P13861	cAMP-dependent protein kinase type II-alpha regulatory subunit	PRKAR2A	sp|P13861|KAP2_HUMAN cAMP-dependent protein kinase type II-alpha regulatory subunit OS=Homo sapiens GN=PRKAR2A PE=1 SV=2	6	20	20	20	58.2	45.518	0	323.31	1428900	2407300	2344700	2356800	1724700	2015900	2439800	2808000	2710400	3359100	26085000000	1.22241	1.22872	0.899171	1.05099	1.27199	1.46395	1.41307	1.75126	20	0.996157	1.02503	0.965941	1.02164	1.01276	0.991931	1.01444	0.995555	1.07787
Q15293;E9PP27	Q15293	Reticulocalbin-1	RCN1	sp|Q15293|RCN1_HUMAN Reticulocalbin-1 OS=Homo sapiens GN=RCN1 PE=1 SV=1	2	15	15	15	48.9	38.89	0	323.31	1333700	2076800	2139200	2179600	1597400	1901200	2214000	2693200	2262100	2597400	26019000000	1.25448	1.27817	0.936754	1.11491	1.29834	1.57936	1.32655	1.52318	15	0.920738	1.05192	1.00482	1.06434	1.07436	1.01248	1.09442	0.934602	0.937488
A0A087X020;Q9Y3A5;F8WE72	A0A087X020	Ribosome maturation protein SBDS	SBDS	tr|A0A087X020|A0A087X020_HUMAN Ribosome maturation protein SBDS OS=Homo sapiens GN=SBDS PE=1 SV=1;sp|Q9Y3A5|SBDS_HUMAN Ribosome maturation protein SBDS OS=Homo sapiens GN=SBDS PE=1 SV=4	3	15	15	15	49.6	28.864	0	83.355	1193500	2016700	1907000	1943200	1477200	1630200	2164500	2449600	2125400	2449200	26019000000	1.18809	1.21064	0.920316	1.01564	1.34851	1.52614	1.32415	1.52589	15	0.999122	0.996249	0.951732	1.04566	0.9787	1.05161	1.05753	0.932914	0.939155
Q04917;A2IDB2;F8WEB6;A2IDB1	Q04917	14-3-3 protein eta	YWHAH	sp|Q04917|1433F_HUMAN 14-3-3 protein eta OS=Homo sapiens GN=YWHAH PE=1 SV=4;tr|A2IDB2|A2IDB2_HUMAN 14-3-3 protein eta (Fragment) OS=Homo sapiens GN=YWHAH PE=1 SV=1	4	13	9	9	49.6	28.218	0	323.31	945020	1539900	1514200	1521900	1126000	1252200	1588800	1674000	1687400	1828700	25879000000	1.21871	1.22491	0.906267	1.00784	1.27875	1.34733	1.35811	1.47184	9	0.963499	1.02193	0.962948	1.0297	0.971186	0.997207	0.933629	0.956839	0.905889
O60437;K7EKI8;K7EQ71;REV__Q9ULW3	O60437	Periplakin	PPL	sp|O60437|PEPL_HUMAN Periplakin OS=Homo sapiens GN=PPL PE=1 SV=4;tr|K7EKI8|K7EKI8_HUMAN Periplakin OS=Homo sapiens GN=PPL PE=1 SV=1;tr|K7EQ71|K7EQ71_HUMAN Periplakin (Fragment) OS=Homo sapiens GN=PPL PE=1 SV=1	4	71	71	70	37.8	204.74	0	323.31	2847100	5107000	4773900	5079200	3510300	3924700	5032500	5346700	5754600	6038600	25874000000	1.20036	1.27713	0.882639	0.986837	1.26539	1.34439	1.44695	1.51836	70	1.06063	1.00654	1.004	1.00285	0.950947	0.986782	0.931593	1.01943	0.934524
Q9UQE7	Q9UQE7	Structural maintenance of chromosomes protein 3	SMC3	sp|Q9UQE7|SMC3_HUMAN Structural maintenance of chromosomes protein 3 OS=Homo sapiens GN=SMC3 PE=1 SV=2	1	52	52	52	41.3	141.54	0	323.31	2943800	5260200	5030600	5306200	3672600	4297700	5347900	6002100	5967700	6507400	25868000000	1.22638	1.29356	0.895319	1.04771	1.30373	1.46321	1.45483	1.5864	52	1.05656	1.02836	1.01692	1.01726	1.0096	1.01668	1.01393	1.02498	0.976398
Q13442;F8WBW6	Q13442	28 kDa heat- and acid-stable phosphoprotein	PDAP1	sp|Q13442|HAP28_HUMAN 28 kDa heat- and acid-stable phosphoprotein OS=Homo sapiens GN=PDAP1 PE=1 SV=1	2	12	12	12	47	20.63	0	247.93	1369200	2705600	2356300	2525100	1787800	1867700	2696300	2891100	2839600	3114800	25860000000	1.15652	1.23937	0.877491	0.916708	1.3234	1.41901	1.39374	1.52881	12	1.16841	0.969781	0.974319	0.997005	0.883368	1.03203	0.983305	0.981938	0.940955
P33316;H0YNW5;H0YKI0;A0A0C4DGL3;H0YKC5;H0YMM5;H0YNJ9;H0YMP1	P33316	Deoxyuridine 5-triphosphate nucleotidohydrolase, mitochondrial	DUT	sp|P33316|DUT_HUMAN Deoxyuridine 5-triphosphate nucleotidohydrolase, mitochondrial OS=Homo sapiens GN=DUT PE=1 SV=4;tr|H0YNW5|H0YNW5_HUMAN Deoxyuridine 5-triphosphate nucleotidohydrolase, mitochondrial OS=Homo sapiens GN=DUT PE=1 SV=1;tr|H0YKI0|H0YKI0_HU	8	11	11	11	45.6	26.563	0	323.31	1394500	2333100	2217400	2394600	1626400	1954100	2408600	2744500	2743700	3011900	25840000000	1.18972	1.28479	0.872626	1.04845	1.29231	1.47253	1.4721	1.616	11	0.989269	0.997618	1.01003	0.991477	1.01032	1.00778	1.02039	1.03715	0.994618
O00487;C9JW37	O00487	26S proteasome non-ATPase regulatory subunit 14	PSMD14	sp|O00487|PSDE_HUMAN 26S proteasome non-ATPase regulatory subunit 14 OS=Homo sapiens GN=PSMD14 PE=1 SV=1	2	11	11	11	40.6	34.577	0	232.34	590280	1211800	1099600	1286500	808560	973020	1196200	1303400	1389800	1531100	25751000000	1.22037	1.42779	0.897363	1.07989	1.32758	1.44655	1.54244	1.69926	11	1.21387	1.02332	1.12244	1.01958	1.04061	1.03528	1.00239	1.0867	1.04586
H7BXY3;Q7L2E3	H7BXY3	Putative ATP-dependent RNA helicase DHX30	DHX30	tr|H7BXY3|H7BXY3_HUMAN Putative ATP-dependent RNA helicase DHX30 OS=Homo sapiens GN=DHX30 PE=1 SV=1;sp|Q7L2E3|DHX30_HUMAN Putative ATP-dependent RNA helicase DHX30 OS=Homo sapiens GN=DHX30 PE=1 SV=1	2	39	39	39	37.5	130.55	0	323.31	2351500	3864700	3686400	3798400	2771900	3172900	3956700	4420600	4334100	5387600	25652000000	1.18606	1.2221	0.891831	1.02085	1.27303	1.42228	1.39445	1.73341	39	0.971786	0.99455	0.960738	1.0133	0.983722	0.992743	0.985571	0.982442	1.06688
G8JLD5;F8VZ52;F8VUJ9;B4DDQ3;B4DPZ9;F8W1W3;H0YHY4;F8VR28;F8VYL3	G8JLD5		DNM1L	tr|G8JLD5|G8JLD5_HUMAN Dynamin-1-like protein OS=Homo sapiens GN=DNM1L PE=1 SV=1	9	37	37	2	51.5	79.621	0	323.31	2075800	3508400	3338400	3707500	2412600	3014000	3587300	4150200	4182300	4565100	25645000000	1.19566	1.32785	0.864081	1.07947	1.2848	1.48641	1.4979	1.63501	2	0.999363	1.0026	1.04388	0.981768	1.04022	1.00193	1.03001	1.05533	1.00632
O00567;Q5JXT2;H0YDU4;H0Y653	O00567	Nucleolar protein 56	NOP56	sp|O00567|NOP56_HUMAN Nucleolar protein 56 OS=Homo sapiens GN=NOP56 PE=1 SV=4;tr|Q5JXT2|Q5JXT2_HUMAN Nucleolar protein 56 (Fragment) OS=Homo sapiens GN=NOP56 PE=1 SV=1	4	21	21	21	36.5	66.049	0	323.31	1310700	2192900	2066400	2291800	1585100	1804600	2318600	2683800	2411800	2922300	25644000000	1.17959	1.30825	0.904841	1.03014	1.32355	1.53202	1.37676	1.66817	21	0.989271	0.989121	1.02847	1.02808	0.992676	1.03214	1.06162	0.969973	1.02673
O75340;A0A024QZ42;H0Y9X3;A0A087WZ38;E7EPW6;D6RA21;Q86W51	O75340	Programmed cell death protein 6	PDCD6	sp|O75340|PDCD6_HUMAN Programmed cell death protein 6 OS=Homo sapiens GN=PDCD6 PE=1 SV=1;tr|A0A024QZ42|A0A024QZ42_HUMAN HCG1985580, isoform CRA_c OS=Homo sapiens GN=PDCD6 PE=1 SV=1	7	12	12	12	68.6	21.868	0	323.31	1150300	1880800	1901500	2188300	1436300	1814900	2135600	2612200	2238600	2614200	25635000000	1.25466	1.4439	0.947709	1.19752	1.40913	1.7236	1.47709	1.72492	12	0.966788	1.05207	1.1351	1.07679	1.15397	1.09887	1.19437	1.04066	1.06166
O95747;C9JIG9	O95747	Serine/threonine-protein kinase OSR1	OXSR1	sp|O95747|OXSR1_HUMAN Serine/threonine-protein kinase OSR1 OS=Homo sapiens GN=OXSR1 PE=1 SV=1;tr|C9JIG9|C9JIG9_HUMAN Serine/threonine-protein kinase OSR1 OS=Homo sapiens GN=OXSR1 PE=1 SV=1	2	15	15	13	32.8	58.022	0	323.31	1234500	2181600	2098300	2229900	1496000	1746600	2183700	2433100	2323900	2417300	25599000000	1.22848	1.30552	0.875853	1.02257	1.27848	1.42449	1.36056	1.41524	13	1.04492	1.03012	1.02632	0.995143	0.98538	0.99699	0.987099	0.958561	0.871054
P82979;F8VZQ9;H0YHG0;F8VS12	P82979	SAP domain-containing ribonucleoprotein	SARNP	sp|P82979|SARNP_HUMAN SAP domain-containing ribonucleoprotein OS=Homo sapiens GN=SARNP PE=1 SV=3;tr|F8VZQ9|F8VZQ9_HUMAN SAP domain-containing ribonucleoprotein OS=Homo sapiens GN=SARNP PE=1 SV=1;tr|H0YHG0|H0YHG0_HUMAN Uncharacterized protein (Fragment) OS=	4	8	8	8	42.4	23.671	0	230.12	783500	1302600	1374100	1232800	1029500	1011600	1431200	1429800	1455700	1770500	25548000000	1.31739	1.18192	0.987009	0.969848	1.37213	1.37079	1.39562	1.69743	8	0.983041	1.10467	0.929152	1.12144	0.934576	1.07002	0.949886	0.983263	1.04473
P62316;K7ERG4;K7EJB5	P62316	Small nuclear ribonucleoprotein Sm D2	SNRPD2	sp|P62316|SMD2_HUMAN Small nuclear ribonucleoprotein Sm D2 OS=Homo sapiens GN=SNRPD2 PE=1 SV=1;tr|K7ERG4|K7ERG4_HUMAN Small nuclear ribonucleoprotein Sm D2 OS=Homo sapiens GN=SNRPD2 PE=1 SV=1	3	6	6	6	44.9	13.527	0	182.39	1001200	1837700	1910300	1883400	1341200	1554300	1967100	2257300	2200800	2422300	25546000000	1.3458	1.32685	0.944873	1.095	1.38582	1.59026	1.55046	1.70651	6	1.08531	1.1285	1.04309	1.07356	1.05518	1.0807	1.10197	1.09235	1.05032
K7EM02;K7EIJ8;Q8IYT4	K7EM02	Katanin p60 ATPase-containing subunit A-like 2	KATNAL2	tr|K7EM02|K7EM02_HUMAN Katanin p60 ATPase-containing subunit A-like 2 (Fragment) OS=Homo sapiens GN=KATNAL2 PE=1 SV=1;tr|K7EIJ8|K7EIJ8_HUMAN Katanin p60 ATPase-containing subunit A-like 2 (Fragment) OS=Homo sapiens GN=KATNAL2 PE=1 SV=1;sp|Q8IYT4|KATL2_HUMA	3	1	1	1	9.4	13.999	0	21.591	206240	312530	317830	264410	225140	254130	331120	339990	351560	494850	25508000000	1.22532	1.01937	0.867976	0.979741	1.27656	1.31075	1.35536	1.90778	1	0.896022	1.02747	0.801368	0.986194	0.944109	0.995495	0.908286	0.9549	1.1742
Q9Y2W1	Q9Y2W1	Thyroid hormone receptor-associated protein 3	THRAP3	sp|Q9Y2W1|TR150_HUMAN Thyroid hormone receptor-associated protein 3 OS=Homo sapiens GN=THRAP3 PE=1 SV=2	1	32	32	31	30.3	108.66	0	323.31	2030300	3777700	3461200	3582700	2666400	2838200	3795800	4032100	4173200	4289700	25440000000	1.19187	1.23371	0.918182	0.977342	1.30709	1.38846	1.43705	1.47717	31	1.10019	0.999423	0.969869	1.04324	0.941797	1.01931	0.962135	1.01245	0.909171
P49458;E9PE20	P49458	Signal recognition particle 9 kDa protein	SRP9	sp|P49458|SRP09_HUMAN Signal recognition particle 9 kDa protein OS=Homo sapiens GN=SRP9 PE=1 SV=2	2	4	4	4	34.9	10.112	0	5.9454	709300	1459800	1259000	1229100	751390	1006300	1288600	1392600	1397700	1611800	25303000000	1.16085	1.13328	0.692813	0.92785	1.18814	1.28403	1.28874	1.48615	4	1.21692	0.973409	0.890916	0.787173	0.894106	0.926546	0.889771	0.907962	0.914696
P63000	P63000	Ras-related C3 botulinum toxin substrate 1	RAC1	sp|P63000|RAC1_HUMAN Ras-related C3 botulinum toxin substrate 1 OS=Homo sapiens GN=RAC1 PE=1 SV=1	1	6	6	2	27.1	21.45	0	71.228	770440	1659300	1449800	1553600	1024700	1176800	1672500	1700800	1757000	1794100	25231000000	1.19338	1.27882	0.843465	0.968663	1.37669	1.39999	1.44625	1.47678	2	1.27346	1.00069	1.00533	0.958344	0.933434	1.07358	0.970119	1.01893	0.908933
A0A087X0R6;Q9UMY4	A0A087X0R6	Sorting nexin-12	SNX12	tr|A0A087X0R6|A0A087X0R6_HUMAN Sorting nexin-12 OS=Homo sapiens GN=SNX12 PE=1 SV=1;sp|Q9UMY4|SNX12_HUMAN Sorting nexin-12 OS=Homo sapiens GN=SNX12 PE=1 SV=3	2	11	11	9	63.4	19.825	0	273.86	810880	1392100	1271700	1290200	936510	1090800	1392900	1528900	1521400	1817400	25183000000	1.15453	1.17132	0.850221	0.990295	1.26456	1.38803	1.38122	1.64995	9	1.01511	0.968107	0.920822	0.966021	0.954279	0.986139	0.961834	0.973119	1.01551
O75937;S4R3J5	O75937	DnaJ homolog subfamily C member 8	DNAJC8	sp|O75937|DNJC8_HUMAN DnaJ homolog subfamily C member 8 OS=Homo sapiens GN=DNAJC8 PE=1 SV=2	2	12	12	12	43.9	29.841	0	143.71	895280	1749800	1611600	1613300	1044900	1310600	1594000	1840100	1972700	2102600	25109000000	1.21856	1.21985	0.790071	0.990972	1.20526	1.39134	1.4916	1.58982	12	1.15566	1.0218	0.958971	0.897678	0.954932	0.939892	0.964127	1.05089	0.978505
Q96CT7;M0R2F5	Q96CT7	Coiled-coil domain-containing protein 124	CCDC124	sp|Q96CT7|CC124_HUMAN Coiled-coil domain-containing protein 124 OS=Homo sapiens GN=CCDC124 PE=1 SV=1;tr|M0R2F5|M0R2F5_HUMAN Coiled-coil domain-containing protein 124 (Fragment) OS=Homo sapiens GN=CCDC124 PE=1 SV=5	2	15	15	15	54.7	25.835	0	291.26	1120900	2245100	1895800	2103200	1391700	1527500	2198300	2227000	2441100	2511800	25097000000	1.12644	1.24967	0.826916	0.907605	1.30618	1.32323	1.45045	1.49245	15	1.18432	0.944556	0.982416	0.939542	0.874597	1.01859	0.916933	1.02189	0.918578
P51991;H7C1J8	P51991	Heterogeneous nuclear ribonucleoprotein A3	HNRNPA3	sp|P51991|ROA3_HUMAN Heterogeneous nuclear ribonucleoprotein A3 OS=Homo sapiens GN=HNRNPA3 PE=1 SV=2	2	14	13	13	34.9	39.594	0	323.31	1056400	2146900	1727900	1801700	1582800	1595800	2148600	2188600	2297400	2157200	25089000000	1.07882	1.1249	0.988231	0.996348	1.34149	1.36647	1.4344	1.34686	13	1.20166	0.904629	0.884329	1.12283	0.960112	1.04613	0.946892	1.01058	0.828968
Q9NYU2;H7BZG0;F8WCI2;F8WCE6	Q9NYU2	UDP-glucose:glycoprotein glucosyltransferase 1	UGGT1	sp|Q9NYU2|UGGG1_HUMAN UDP-glucose:glycoprotein glucosyltransferase 1 OS=Homo sapiens GN=UGGT1 PE=1 SV=3	4	43	43	41	31.6	177.19	0	323.31	2890300	4668900	4654700	4833800	3326500	4054700	4752500	5564300	5193200	6059100	25039000000	1.23153	1.27892	0.88012	1.07279	1.25741	1.47219	1.37401	1.60311	41	0.955149	1.03268	1.00541	0.999991	1.03377	0.980562	1.02016	0.968038	0.986682
Q00688;G3V5F2	Q00688	Peptidyl-prolyl cis-trans isomerase FKBP3	FKBP3	sp|Q00688|FKBP3_HUMAN Peptidyl-prolyl cis-trans isomerase FKBP3 OS=Homo sapiens GN=FKBP3 PE=1 SV=1	2	10	10	10	29.9	25.177	0	79.17	920730	1482200	1553000	1564200	1134200	1268000	1640100	1810900	1713900	2199400	25014000000	1.29259	1.30191	0.944014	1.05538	1.36508	1.50724	1.42651	1.8306	10	0.951862	1.08388	1.02348	1.07259	1.017	1.06453	1.04444	1.00503	1.1267
I3L2B0;I3L318;I3L3A3;I3L350;I3L4B5	I3L2B0		CLUH	tr|I3L2B0|I3L2B0_HUMAN Clustered mitochondria protein homolog (Fragment) OS=Homo sapiens GN=CLUH PE=1 SV=2	5	31	31	1	26.9	138.23	0	323.31	1732600	2662500	2644100	2746500	1928600	2315100	2750200	3230700	3017500	3525400	24983000000	1.2032	1.2498	0.877614	1.05349	1.25148	1.47014	1.37312	1.60424	1	0.908638	1.00892	0.982517	0.997144	1.01518	0.975942	1.01873	0.967412	0.987381
Q15424;K7EII0;K7ES42	Q15424	Scaffold attachment factor B1	SAFB	sp|Q15424|SAFB1_HUMAN Scaffold attachment factor B1 OS=Homo sapiens GN=SAFB PE=1 SV=4	3	29	29	20	27.1	102.64	0	323.31	1512600	2740500	2385500	2493500	1882100	2050500	2734600	2984300	3025800	3128700	24962000000	1.12177	1.17256	0.885049	0.964238	1.28593	1.40335	1.42287	1.47126	20	1.07129	0.940639	0.921792	1.00559	0.92917	1.00281	0.972452	1.00246	0.905531
O95573;F5GWH2;C9JC11;F5H062	O95573	Long-chain-fatty-acid--CoA ligase 3	ACSL3	sp|O95573|ACSL3_HUMAN Long-chain-fatty-acid--CoA ligase 3 OS=Homo sapiens GN=ACSL3 PE=1 SV=3	4	16	16	14	27.9	80.419	0	323.31	1286200	2077300	2008500	2170000	1520200	1839300	2154600	2630400	2362000	2803700	24959000000	1.19429	1.29032	0.903939	1.09368	1.28117	1.56409	1.40449	1.66713	14	0.954971	1.00145	1.01437	1.02706	1.05391	0.999088	1.08383	0.989513	1.02609
Q9UJS0;R4GN64	Q9UJS0	Calcium-binding mitochondrial carrier protein Aralar2	SLC25A13	sp|Q9UJS0|CMC2_HUMAN Calcium-binding mitochondrial carrier protein Aralar2 OS=Homo sapiens GN=SLC25A13 PE=1 SV=2	2	23	18	18	36	74.175	0	323.31	1448700	2165100	2187100	2422400	1600200	2041300	2346600	2973700	2444700	2995700	24954000000	1.21042	1.34064	0.885605	1.12972	1.29869	1.64575	1.35298	1.65792	18	0.883688	1.01497	1.05393	1.00622	1.08864	1.01275	1.14042	0.953223	1.02042
Q9UNM6;A0A087WUL9;J3KNQ3;E9PL38;H0YD73;E9PQG3;E9PPD2;F8W8J6	Q9UNM6	26S proteasome non-ATPase regulatory subunit 13	PSMD13	sp|Q9UNM6|PSD13_HUMAN 26S proteasome non-ATPase regulatory subunit 13 OS=Homo sapiens GN=PSMD13 PE=1 SV=2;tr|A0A087WUL9|A0A087WUL9_HUMAN 26S proteasome non-ATPase regulatory subunit 13 OS=Homo sapiens GN=PSMD13 PE=1 SV=1;tr|J3KNQ3|J3KNQ3_HUMAN 26S proteaso	8	15	15	15	46.8	42.945	0	284.95	1939600	2886500	3024800	2891600	2144500	2526700	3083300	3593200	3241700	4357000	24878000000	1.25352	1.19832	0.888709	1.0471	1.27776	1.48907	1.3434	1.8056	15	0.879952	1.05111	0.942044	1.00975	1.00902	0.996433	1.03185	0.946476	1.11131
O60869	O60869	Endothelial differentiation-related factor 1	EDF1	sp|O60869|EDF1_HUMAN Endothelial differentiation-related factor 1 OS=Homo sapiens GN=EDF1 PE=1 SV=1	1	10	10	10	52	16.368	0	73.21	511150	1181300	987160	1057000	652340	722920	1065200	1170800	1223400	1366100	24864000000	1.16655	1.24908	0.770882	0.854288	1.25877	1.38356	1.44571	1.61435	10	1.36651	0.978185	0.981947	0.875876	0.823219	0.981621	0.958735	1.01856	0.9936
Q9NYF8;E9PK91;E9PK09;E9PQN2;E9PKI6;E9PJA7;H0YF14;H0YF00;H0YF63	Q9NYF8	Bcl-2-associated transcription factor 1	BCLAF1	sp|Q9NYF8|BCLF1_HUMAN Bcl-2-associated transcription factor 1 OS=Homo sapiens GN=BCLAF1 PE=1 SV=2;tr|E9PK91|E9PK91_HUMAN Bcl-2-associated transcription factor 1 OS=Homo sapiens GN=BCLAF1 PE=1 SV=1;tr|E9PK09|E9PK09_HUMAN Bcl-2-associated transcription facto	9	28	27	27	26.8	106.12	0	323.31	1180500	2461900	2157300	2266500	1550000	1703000	2305900	2367200	2687700	2728400	24824000000	1.18455	1.24451	0.851087	0.935098	1.26614	1.2998	1.47579	1.49813	27	1.23312	0.993281	0.978357	0.967005	0.901089	0.987373	0.900697	1.03974	0.922073
P42765;A0A0B4J2A4;K7EME0;K7ER88;K7EJB1;K7EJ68	P42765	3-ketoacyl-CoA thiolase, mitochondrial	ACAA2	sp|P42765|THIM_HUMAN 3-ketoacyl-CoA thiolase, mitochondrial OS=Homo sapiens GN=ACAA2 PE=1 SV=2;tr|A0A0B4J2A4|A0A0B4J2A4_HUMAN 3-ketoacyl-CoA thiolase, mitochondrial OS=Homo sapiens GN=ACAA2 PE=1 SV=1;tr|K7EME0|K7EME0_HUMAN 3-ketoacyl-CoA thiolase, mitochon	6	14	14	14	37.3	41.924	0	323.31	1501700	2444600	2480000	2523900	1707000	2054200	2513600	2969000	2756600	3261900	24698000000	1.25687	1.27912	0.865114	1.04108	1.2739	1.5047	1.39706	1.65314	14	0.962552	1.05393	1.00557	0.982942	1.00321	0.993424	1.04268	0.984276	1.01748
P20290	P20290	Transcription factor BTF3	BTF3	sp|P20290|BTF3_HUMAN Transcription factor BTF3 OS=Homo sapiens GN=BTF3 PE=1 SV=1	1	11	11	5	57.8	22.168	0	323.31	662960	1325100	1198500	1176200	825430	953770	1274700	1468700	1498100	1749700	24651000000	1.2057	1.18326	0.830387	0.959498	1.28236	1.47752	1.5071	1.76021	5	1.18185	1.01102	0.93021	0.943486	0.924603	1.00002	1.02385	1.0618	1.08338
Q9BZE4;Q5T3R7	Q9BZE4	Nucleolar GTP-binding protein 1	GTPBP4	sp|Q9BZE4|NOG1_HUMAN Nucleolar GTP-binding protein 1 OS=Homo sapiens GN=GTPBP4 PE=1 SV=3	2	28	28	28	49.8	73.964	0	323.31	1777100	3055400	3008400	3111400	2137500	2607500	3198400	3696300	3531500	4102100	24638000000	1.24507	1.2877	0.884635	1.07915	1.3237	1.52977	1.46156	1.69771	28	1.01661	1.04403	1.01231	1.00512	1.0399	1.03226	1.06005	1.02972	1.04491
Q92621;U3KPX2;U3KQ97;U3KQ47	Q92621	Nuclear pore complex protein Nup205	NUP205	sp|Q92621|NU205_HUMAN Nuclear pore complex protein Nup205 OS=Homo sapiens GN=NUP205 PE=1 SV=3	4	41	41	41	20.7	227.92	0	323.31	2080900	3292000	3156000	3304600	2470300	2798800	3433500	3996700	3602400	4249700	24636000000	1.17478	1.2301	0.919541	1.04182	1.27808	1.48773	1.34095	1.5819	41	0.935423	0.985094	0.967028	1.04478	1.00393	0.996683	1.03092	0.944749	0.973631
O76003	O76003	Glutaredoxin-3	GLRX3	sp|O76003|GLRX3_HUMAN Glutaredoxin-3 OS=Homo sapiens GN=GLRX3 PE=1 SV=2	1	9	9	9	29.3	37.432	0	153.6	1159500	2041700	1914100	2036500	1332700	1689500	2108200	2564100	2168700	2843400	24618000000	1.19586	1.27234	0.832625	1.05554	1.31713	1.60196	1.35493	1.77646	9	1.04117	1.00277	1.00023	0.946028	1.01715	1.02714	1.11008	0.954596	1.09338
P10644;K7EPB2;K7EM13;K7EKR1	P10644	cAMP-dependent protein kinase type I-alpha regulatory subunit;cAMP-dependent protein kinase type I-alpha regulatory subunit, N-terminally processed	PRKAR1A	sp|P10644|KAP0_HUMAN cAMP-dependent protein kinase type I-alpha regulatory subunit OS=Homo sapiens GN=PRKAR1A PE=1 SV=1;tr|K7EPB2|K7EPB2_HUMAN cAMP-dependent protein kinase type I-alpha regulatory subunit (Fragment) OS=Homo sapiens GN=PRKAR1A PE=1 SV=1;tr|	4	20	20	9	49.3	42.981	0	323.31	1111500	1869900	1830900	1930800	1370000	1575600	1920800	2200100	2103600	2504800	24558000000	1.22821	1.29523	0.919031	1.05695	1.28852	1.47588	1.41115	1.68028	9	0.994738	1.0299	1.01823	1.0442	1.01851	1.00483	1.02271	0.994205	1.03418
F8W7C6;A0A087WV22;X1WI28;H7C123;H7C2C5;Q96L21;H7C2U2;B8A6G2;A6QRI9	F8W7C6		RPL10	tr|F8W7C6|F8W7C6_HUMAN 60S ribosomal protein L10 OS=Homo sapiens GN=RPL10 PE=1 SV=2;tr|A0A087WV22|A0A087WV22_HUMAN 60S ribosomal protein L10 OS=Homo sapiens GN=RPL10 PE=1 SV=1;tr|X1WI28|X1WI28_HUMAN 60S ribosomal protein L10 (Fragment) OS=Homo sapiens GN=R	9	9	9	1	48.5	18.565	0	291.18	1029200	1727100	1891300	1783300	1408000	1413600	1946700	2116200	1985800	2372600	24519000000	1.37235	1.29398	1.02166	1.02572	1.41255	1.53554	1.44092	1.72158	1	0.992241	1.15076	1.01725	1.16081	0.988419	1.10154	1.06405	1.01518	1.0596
P62879;C9JZN1;C9JIS1;C9JXA5	P62879	Guanine nucleotide-binding protein G(I)/G(S)/G(T) subunit beta-2	GNB2	sp|P62879|GBB2_HUMAN Guanine nucleotide-binding protein G(I)/G(S)/G(T) subunit beta-2 OS=Homo sapiens GN=GNB2 PE=1 SV=3;tr|C9JZN1|C9JZN1_HUMAN Guanine nucleotide-binding protein G(I)/G(S)/G(T) subunit beta-2 (Fragment) OS=Homo sapiens GN=GNB2 PE=1 SV=1;tr|	4	6	6	0	16.5	37.331	0	162.87	1097700	1796600	1645500	1737500	1230300	1401600	1708900	1878000	1865900	2166700	24483000000	1.13706	1.20064	0.850154	0.968524	1.18087	1.29772	1.28936	1.49722	0	0.967759	0.953463	0.943866	0.965944	0.9333	0.920877	0.899256	0.908402	0.921511
P49419;F8VS02;H0YHM6;F8VVF2	P49419	Alpha-aminoadipic semialdehyde dehydrogenase	ALDH7A1	sp|P49419|AL7A1_HUMAN Alpha-aminoadipic semialdehyde dehydrogenase OS=Homo sapiens GN=ALDH7A1 PE=1 SV=5;tr|F8VS02|F8VS02_HUMAN Alpha-aminoadipic semialdehyde dehydrogenase OS=Homo sapiens GN=ALDH7A1 PE=1 SV=1	4	14	14	14	26.7	58.486	0	239.94	1380500	2255400	2330100	2275400	1706000	1897700	2390500	2723500	2653000	3195000	24440000000	1.28172	1.25163	0.93842	1.04387	1.31494	1.49812	1.45934	1.75747	14	0.966021	1.07476	0.983954	1.06623	1.0059	1.02543	1.03812	1.02815	1.08169
Q9Y617	Q9Y617	Phosphoserine aminotransferase	PSAT1	sp|Q9Y617|SERC_HUMAN Phosphoserine aminotransferase OS=Homo sapiens GN=PSAT1 PE=1 SV=2	1	12	12	12	32.4	40.422	0	196.75	1187500	2014400	1970400	2084900	1419500	1651600	2113400	2349900	2218300	2685300	24384000000	1.23077	1.30229	0.886661	1.03164	1.32009	1.46782	1.38561	1.67732	12	1.00302	1.03204	1.02378	1.00742	0.994118	1.02944	1.01712	0.976215	1.03236
Q07666;Q5VWX1;Q9H6N6	Q07666	KH domain-containing, RNA-binding, signal transduction-associated protein 1	KHDRBS1	sp|Q07666|KHDR1_HUMAN KH domain-containing, RNA-binding, signal transduction-associated protein 1 OS=Homo sapiens GN=KHDRBS1 PE=1 SV=1	3	13	13	11	24.2	48.227	0	124	1142700	2270400	1907200	2298500	1459000	1639100	2411900	2562000	2546500	2646900	24384000000	1.11758	1.34687	0.854941	0.960476	1.41332	1.50127	1.49219	1.55102	11	1.17482	0.937123	1.05883	0.971384	0.925545	1.10215	1.04031	1.0513	0.954627
P49915	P49915	GMP synthase [glutamine-hydrolyzing]	GMPS	sp|P49915|GUAA_HUMAN GMP synthase [glutamine-hydrolyzing] OS=Homo sapiens GN=GMPS PE=1 SV=1	1	21	21	21	33.5	76.715	0	323.31	1878600	3382200	3058500	3304800	2256200	2739100	3392500	3823000	3844300	4399900	24381000000	1.16275	1.25639	0.85774	1.04132	1.28973	1.45339	1.46149	1.67271	21	1.06455	0.975003	0.987694	0.974564	1.00345	1.00577	1.00713	1.02967	1.02952
P49189	P49189	4-trimethylaminobutyraldehyde dehydrogenase	ALDH9A1	sp|P49189|AL9A1_HUMAN 4-trimethylaminobutyraldehyde dehydrogenase OS=Homo sapiens GN=ALDH9A1 PE=1 SV=3	1	16	16	16	28.9	53.801	0	251.93	1457500	2365500	2358200	2353000	1664100	1922400	2395100	2684400	2603300	3008800	24313000000	1.23369	1.23097	0.870573	1.0057	1.253	1.40434	1.36191	1.57405	16	0.959653	1.03449	0.967713	0.989144	0.969126	0.97712	0.973138	0.959518	0.9688
B8ZZQ6;P06454;B8ZZA1;B8ZZW7;H7C2N1;A0A087WUT1	B8ZZQ6	Prothymosin alpha;Prothymosin alpha, N-terminally processed;Thymosin alpha-1	PTMA	tr|B8ZZQ6|B8ZZQ6_HUMAN Prothymosin alpha OS=Homo sapiens GN=PTMA PE=1 SV=1;sp|P06454|PTMA_HUMAN Prothymosin alpha OS=Homo sapiens GN=PTMA PE=1 SV=2;tr|B8ZZA1|B8ZZA1_HUMAN Prothymosin alpha OS=Homo sapiens GN=PTMA PE=1 SV=1;tr|B8ZZW7|B8ZZW7_HUMAN Prothymosi	6	7	7	7	37.4	11.758	0	323.31	1072400	1712800	1616400	3166700	1564900	2414300	1865000	4402600	2229200	2130100	24293000000	1.16071	2.27395	1.12373	1.73366	1.33922	3.16142	1.60075	1.52958	7	0.944386	0.973289	1.78764	1.27678	1.67061	1.04436	2.19071	1.12778	0.941431
P17655	P17655	Calpain-2 catalytic subunit	CAPN2	sp|P17655|CAN2_HUMAN Calpain-2 catalytic subunit OS=Homo sapiens GN=CAPN2 PE=1 SV=6	1	16	16	16	23.7	79.994	0	323.31	1217400	1992900	1769900	2100900	1431200	1770700	2110900	2541900	2358200	2839800	24226000000	1.10264	1.30885	0.89163	1.10314	1.31508	1.58359	1.46915	1.76918	16	0.967948	0.924597	1.02894	1.01307	1.06302	1.02554	1.09735	1.03507	1.0889
H0YD13;P16070;H0Y2P0;H0YE40;H0YDW7;H0YCV9;H0Y5E4;E9PKC6;Q86UZ1;H0YDX6;H0YD17;J3KN83	H0YD13	CD44 antigen	CD44	tr|H0YD13|H0YD13_HUMAN CD44 antigen OS=Homo sapiens GN=CD44 PE=1 SV=2;sp|P16070|CD44_HUMAN CD44 antigen OS=Homo sapiens GN=CD44 PE=1 SV=3;tr|H0Y2P0|H0Y2P0_HUMAN CD44 antigen (Fragment) OS=Homo sapiens GN=CD44 PE=1 SV=1;tr|H0YE40|H0YE40_HUMAN CD44 antigen (	12	6	6	6	33	22.683	0	323.31	1018000	1751700	1846700	1758900	1357800	1430200	1840000	1959700	1998400	2246300	24209000000	1.3335	1.2701	0.980467	1.03275	1.32866	1.4151	1.44304	1.62205	6	1.01745	1.11818	0.998476	1.11401	0.995188	1.03613	0.980592	1.01668	0.998344
Q9NZ01;M0R3C3;M0QXM3;M0R329;B4DR74	Q9NZ01	Very-long-chain enoyl-CoA reductase	TECR	sp|Q9NZ01|TECR_HUMAN Very-long-chain enoyl-CoA reductase OS=Homo sapiens GN=TECR PE=1 SV=1	5	11	11	11	30.2	36.034	0	38.231	456250	923810	743410	944970	617120	660070	941600	945210	986410	1045400	24181000000	1.07736	1.36946	0.894338	0.956582	1.36458	1.36981	1.42952	1.51501	11	1.19724	0.903399	1.07659	1.01615	0.921792	1.06414	0.949209	1.00715	0.932459
O14776;G3V220;Q5VWI1	O14776	Transcription elongation regulator 1	TCERG1	sp|O14776|TCRG1_HUMAN Transcription elongation regulator 1 OS=Homo sapiens GN=TCERG1 PE=1 SV=2;tr|G3V220|G3V220_HUMAN Transcription elongation regulator 1 OS=Homo sapiens GN=TCERG1 PE=1 SV=1	3	29	29	28	23.8	123.9	0	291.01	1534800	2686200	2455600	2599800	1781500	2061300	2701800	2878200	3014800	3351900	24150000000	1.16352	1.23184	0.844113	0.976688	1.28017	1.36375	1.42848	1.5882	28	1.03487	0.975645	0.968398	0.95908	0.941167	0.998312	0.945012	1.00641	0.977509
P35659;B4DFG0;D6R9L5;D6RDA2;H0Y993;H0Y8X0	P35659	Protein DEK	DEK	sp|P35659|DEK_HUMAN Protein DEK OS=Homo sapiens GN=DEK PE=1 SV=1;tr|B4DFG0|B4DFG0_HUMAN Protein DEK OS=Homo sapiens GN=DEK PE=1 SV=1;tr|D6R9L5|D6R9L5_HUMAN Protein DEK (Fragment) OS=Homo sapiens GN=DEK PE=1 SV=1;tr|D6RDA2|D6RDA2_HUMAN Protein DEK (Fragment	6	11	11	11	25.3	42.674	0	309.1	1747900	2800100	2664800	2745400	1989600	2222100	2756200	3153500	2908600	3774200	24094000000	1.17186	1.2073	0.874934	0.977177	1.21205	1.38676	1.27907	1.65972	11	0.947232	0.982638	0.949105	0.994099	0.941638	0.945189	0.960957	0.901149	1.02153
O75844	O75844	CAAX prenyl protease 1 homolog	ZMPSTE24	sp|O75844|FACE1_HUMAN CAAX prenyl protease 1 homolog OS=Homo sapiens GN=ZMPSTE24 PE=1 SV=2	1	12	12	12	26.5	54.812	0	301.58	1330400	2543800	2272800	2381300	1648000	1977300	2465500	2775900	2746200	2980900	24056000000	1.1733	1.22931	0.850756	1.02075	1.27278	1.43302	1.41769	1.53885	12	1.13058	0.983849	0.966409	0.966629	0.983629	0.992548	0.993009	0.998811	0.947132
Q96DG6	Q96DG6	Carboxymethylenebutenolidase homolog	CMBL	sp|Q96DG6|CMBL_HUMAN Carboxymethylenebutenolidase homolog OS=Homo sapiens GN=CMBL PE=1 SV=1	1	10	10	10	32.2	28.048	0	69.587	1008700	1585700	1447800	1593800	1105300	1299900	1616000	1861700	1666100	1971000	23884000000	1.1161	1.22865	0.852066	1.00208	1.24576	1.43517	1.28438	1.51943	10	0.92952	0.935882	0.965886	0.968117	0.965637	0.971478	0.994499	0.904893	0.935179
P84090;G3V279	P84090	Enhancer of rudimentary homolog	ERH	sp|P84090|ERH_HUMAN Enhancer of rudimentary homolog OS=Homo sapiens GN=ERH PE=1 SV=1;tr|G3V279|G3V279_HUMAN Enhancer of rudimentary homolog OS=Homo sapiens GN=ERH PE=1 SV=1	2	5	5	5	32.7	12.259	0	96.005	655840	1219400	1088000	1131300	820630	953040	1155500	1186600	1283100	1458400	23864000000	1.16038	1.20657	0.875227	1.01645	1.23238	1.26554	1.36846	1.55543	5	1.09938	0.973019	0.948528	0.994432	0.979479	0.96104	0.876958	0.964133	0.957337
Q8NBJ5;M0QX72;M0QYH0	Q8NBJ5	Procollagen galactosyltransferase 1	COLGALT1	sp|Q8NBJ5|GT251_HUMAN Procollagen galactosyltransferase 1 OS=Homo sapiens GN=COLGALT1 PE=1 SV=1	3	22	22	22	31.2	71.635	0	323.31	1475300	2548600	2416300	2525600	1746700	2100900	2548200	2890100	2842100	3216100	23848000000	1.20097	1.2553	0.868163	1.04421	1.26653	1.43647	1.41261	1.5985	22	1.02146	1.00705	0.986839	0.986406	1.00623	0.987677	0.995399	0.995234	0.983847
B8ZZU8;Q15370;I3L0M9;A0A0B4J296	B8ZZU8	Transcription elongation factor B polypeptide 2	TCEB2	tr|B8ZZU8|B8ZZU8_HUMAN Transcription elongation factor B (SIII), polypeptide 2 (18kDa, elongin B), isoform CRA_b OS=Homo sapiens GN=TCEB2 PE=1 SV=1;sp|Q15370|ELOB_HUMAN Transcription elongation factor B polypeptide 2 OS=Homo sapiens GN=TCEB2 PE=1 SV=1;tr|I	4	8	8	8	49.6	12.527	0	73.11	705710	1114300	1164800	1090400	848550	893410	1198700	1286200	1252100	1539200	23824000000	1.27999	1.19824	0.932467	0.981764	1.31725	1.4134	1.37593	1.69142	8	0.933631	1.07331	0.941979	1.05947	0.946058	1.02722	0.979414	0.96939	1.04104
Q9UNF1;Q5H909;Q5H907;A0A087X070;G5E9N2;Q12816;Q9Y5V3	Q9UNF1	Melanoma-associated antigen D2	MAGED2	sp|Q9UNF1|MAGD2_HUMAN Melanoma-associated antigen D2 OS=Homo sapiens GN=MAGED2 PE=1 SV=2;tr|Q5H909|Q5H909_HUMAN Melanoma-associated antigen D2 OS=Homo sapiens GN=MAGED2 PE=1 SV=2;tr|Q5H907|Q5H907_HUMAN Melanoma antigen family D, 2, isoform CRA_d OS=Homo sa	7	23	23	23	40.6	64.953	0	323.31	1427800	2555800	2392500	2375600	1701200	1916500	2575300	2645100	2876100	3139300	23767000000	1.20117	1.19269	0.854102	0.962195	1.29295	1.32799	1.44397	1.57611	23	1.05842	1.00722	0.93762	0.97043	0.927201	1.00828	0.920233	1.01733	0.970068
Q5T4S7;A0A0A0MSW0;X6R960;X6RE05;Q5TBN9	Q5T4S7	E3 ubiquitin-protein ligase UBR4	UBR4	sp|Q5T4S7|UBR4_HUMAN E3 ubiquitin-protein ligase UBR4 OS=Homo sapiens GN=UBR4 PE=1 SV=1	5	81	81	81	17.5	573.83	0	323.31	3548400	5695200	5390800	5607700	4093100	4722500	5810100	6581700	6373700	7742300	23685000000	1.16639	1.21332	0.885607	1.02179	1.25711	1.42406	1.37905	1.67517	81	0.949021	0.978051	0.953834	1.00623	0.984627	0.980327	0.986798	0.971591	1.03104
C9JRZ6;Q9NX63;F8WAR4;F8WD73	C9JRZ6	MICOS complex subunit MIC19	CHCHD3	tr|C9JRZ6|C9JRZ6_HUMAN MICOS complex subunit MIC19 OS=Homo sapiens GN=CHCHD3 PE=1 SV=1;sp|Q9NX63|MIC19_HUMAN MICOS complex subunit MIC19 OS=Homo sapiens GN=CHCHD3 PE=1 SV=1;tr|F8WAR4|F8WAR4_HUMAN MICOS complex subunit MIC19 OS=Homo sapiens GN=CHCHD3 PE=1 S	4	11	11	11	42.7	26.694	0	187.03	1028300	1888600	1698800	1750800	1193300	1410000	1893200	1952300	2092700	2013800	23656000000	1.1648	1.20045	0.818197	0.96678	1.29809	1.33861	1.43488	1.38078	11	1.08597	0.97672	0.943722	0.929635	0.931619	1.01229	0.927591	1.01092	0.849845
O95816	O95816	BAG family molecular chaperone regulator 2	BAG2	sp|O95816|BAG2_HUMAN BAG family molecular chaperone regulator 2 OS=Homo sapiens GN=BAG2 PE=1 SV=1	1	11	11	11	47.9	23.772	0	197.04	770350	1652800	1253900	1399300	1003100	1096000	1583800	1545400	1751100	1654300	23566000000	1.03493	1.15494	0.827931	0.904608	1.30722	1.27553	1.44531	1.36541	11	1.26862	0.867825	0.907945	0.940694	0.871708	1.01941	0.883878	1.01827	0.840386
Q7Z2W4;C9J6P4;H7C5K1	Q7Z2W4	Zinc finger CCCH-type antiviral protein 1	ZC3HAV1	sp|Q7Z2W4|ZCCHV_HUMAN Zinc finger CCCH-type antiviral protein 1 OS=Homo sapiens GN=ZC3HAV1 PE=1 SV=3;tr|C9J6P4|C9J6P4_HUMAN Zinc finger CCCH-type antiviral protein 1 OS=Homo sapiens GN=ZC3HAV1 PE=1 SV=1	3	29	29	29	31.6	101.43	0	323.31	1463600	2349200	2166800	2389400	1730200	1908400	2355000	2644200	2562100	3006100	23536000000	1.13659	1.25336	0.907574	1.00105	1.23531	1.38701	1.34395	1.57685	29	0.949068	0.953069	0.985312	1.03119	0.964642	0.963331	0.961129	0.946859	0.97052
Q9H307;G3V5F0;G3V579	Q9H307	Pinin	PNN	sp|Q9H307|PININ_HUMAN Pinin OS=Homo sapiens GN=PNN PE=1 SV=4	3	22	22	22	27.1	81.613	0	182.79	1394100	2527500	2303900	2455600	1824200	1920200	2549800	2866300	2846300	2963700	23445000000	1.17498	1.25235	0.930335	0.979294	1.30039	1.4618	1.4516	1.51147	22	1.07201	0.985257	0.984517	1.05705	0.943679	1.01408	1.01295	1.02271	0.930285
P61289;K9J957;A0A087WTV2;K7ESG5;B3KQ25;K7ENH2;B7Z8D3;K7EMD0;K7EPX6;K7EKR3	P61289	Proteasome activator complex subunit 3	PSME3	sp|P61289|PSME3_HUMAN Proteasome activator complex subunit 3 OS=Homo sapiens GN=PSME3 PE=1 SV=1;tr|K9J957|K9J957_HUMAN Proteasome activator complex subunit 3 OS=Homo sapiens GN=PSME3 PE=1 SV=1;tr|A0A087WTV2|A0A087WTV2_HUMAN Proteasome activator complex sub	10	13	13	13	44.9	29.506	0	222.93	1117300	1780800	1644600	1917300	1362400	1625000	2042200	2406800	1941800	2346800	23431000000	1.13495	1.32314	0.940202	1.12142	1.40934	1.66095	1.34005	1.61954	13	0.942421	0.951692	1.04017	1.06826	1.08064	1.09904	1.15095	0.944114	0.996799
P30084	P30084	Enoyl-CoA hydratase, mitochondrial	ECHS1	sp|P30084|ECHM_HUMAN Enoyl-CoA hydratase, mitochondrial OS=Homo sapiens GN=ECHS1 PE=1 SV=4	1	12	12	12	36.2	31.387	0	323.31	886900	1431100	1514200	1415000	1013800	1159700	1494000	1667600	1571000	1858700	23328000000	1.30647	1.22088	0.87472	1.0006	1.28904	1.43883	1.35548	1.60371	12	0.954102	1.09552	0.959781	0.993856	0.964213	1.00523	0.997034	0.954983	0.987054
Q9Y224;G3V4C6;H0YJB9;G3V4E7	Q9Y224	UPF0568 protein C14orf166	C14orf166	sp|Q9Y224|CN166_HUMAN UPF0568 protein C14orf166 OS=Homo sapiens GN=C14orf166 PE=1 SV=1;tr|G3V4C6|G3V4C6_HUMAN UPF0568 protein C14orf166 OS=Homo sapiens GN=C14orf166 PE=1 SV=1;tr|H0YJB9|H0YJB9_HUMAN UPF0568 protein C14orf166 (Fragment) OS=Homo sapiens GN=C1	4	15	15	15	64.8	28.068	0	323.31	1197600	2071900	1997100	2048000	1458600	1781200	2109400	2438600	2448900	3033900	23269000000	1.22165	1.25279	0.892247	1.08959	1.29035	1.49173	1.49803	1.85588	15	1.02296	1.0244	0.984867	1.01377	1.04996	1.00625	1.03369	1.05541	1.14226
E9PMS6;J3KP06;Q8WWI1;A0A0A0MTE2;E9PMT2;H0Y424;H0YDG6;E9PJ10;E9PK58;H0YDQ3;E9PLU6;H0YE95;E9PRE3;E9PRJ0;U3KQE6	E9PMS6	LIM domain only protein 7	LMO7	tr|E9PMS6|E9PMS6_HUMAN LIM domain only protein 7 OS=Homo sapiens GN=LMO7 PE=1 SV=1;tr|J3KP06|J3KP06_HUMAN LIM domain only protein 7 OS=Homo sapiens GN=LMO7 PE=1 SV=2;sp|Q8WWI1|LMO7_HUMAN LIM domain only protein 7 OS=Homo sapiens GN=LMO7 PE=1 SV=3;tr|A0A0A0	15	51	51	0	42.5	145.42	0	323.31	2545500	4387100	4149400	4387700	3195700	3682000	4557200	5046200	4874900	5368500	23152000000	1.19707	1.26582	0.921934	1.06223	1.31472	1.45579	1.40637	1.54877	0	1.01907	1.00378	0.995107	1.0475	1.0236	1.02525	1.00879	0.990838	0.953239
A0A087X2I1;P62333;H0YJC0;H0YJS8;H0YJX2;H0YJE9;H0YJT1	A0A087X2I1	26S protease regulatory subunit 10B	PSMC6	tr|A0A087X2I1|A0A087X2I1_HUMAN 26S protease regulatory subunit 10B OS=Homo sapiens GN=PSMC6 PE=1 SV=1;sp|P62333|PRS10_HUMAN 26S protease regulatory subunit 10B OS=Homo sapiens GN=PSMC6 PE=1 SV=1;tr|H0YJC0|H0YJC0_HUMAN 26S protease regulatory subunit 10B (F	7	18	18	18	50.4	45.796	0	323.31	965850	1709000	1631300	1789200	1241100	1482300	1772000	1977400	1944600	2214500	23144000000	1.21973	1.33779	0.927977	1.10832	1.32493	1.47851	1.45399	1.65579	18	1.04624	1.02278	1.05169	1.05437	1.06802	1.03322	1.02453	1.02439	1.01911
P56537;B7ZBH1	P56537	Eukaryotic translation initiation factor 6	EIF6	sp|P56537|IF6_HUMAN Eukaryotic translation initiation factor 6 OS=Homo sapiens GN=EIF6 PE=1 SV=1	2	6	6	6	34.7	26.599	0	323.31	547790	843510	889130	979890	631680	792830	923030	1100000	984500	1137800	23046000000	1.27813	1.4086	0.908043	1.1397	1.32686	1.58125	1.41522	1.63559	6	0.910491	1.07175	1.10735	1.03172	1.09825	1.03472	1.09573	0.997075	1.00668
P52948;H7C3P6;H0YEN4;H0YCR0;H0YDF4;H0YDA1;H0YCT1	P52948	Nuclear pore complex protein Nup98-Nup96;Nuclear pore complex protein Nup98;Nuclear pore complex protein Nup96	NUP98	sp|P52948|NUP98_HUMAN Nuclear pore complex protein Nup98-Nup96 OS=Homo sapiens GN=NUP98 PE=1 SV=4;tr|H7C3P6|H7C3P6_HUMAN Nuclear pore complex protein Nup98-Nup96 (Fragment) OS=Homo sapiens GN=NUP98 PE=1 SV=1	7	34	34	34	19.2	197.58	0	323.31	1671000	2733700	2670800	2738300	1939800	2271000	2790600	3236100	3061300	3595600	22946000000	1.2127	1.24335	0.880786	1.03117	1.2671	1.46938	1.39002	1.63262	34	0.967329	1.01689	0.977448	1.00075	0.993669	0.98812	1.01821	0.979316	1.00485
Q9UBE0;B3KNJ4;M0QZS6;M0QX65;M0R054;M0QYM8;M0R286;M0R375;M0QYP2	Q9UBE0	SUMO-activating enzyme subunit 1;SUMO-activating enzyme subunit 1, N-terminally processed	SAE1	sp|Q9UBE0|SAE1_HUMAN SUMO-activating enzyme subunit 1 OS=Homo sapiens GN=SAE1 PE=1 SV=1;tr|B3KNJ4|B3KNJ4_HUMAN SUMO-1 activating enzyme subunit 1, isoform CRA_a OS=Homo sapiens GN=SAE1 PE=1 SV=1;tr|M0QZS6|M0QZS6_HUMAN SUMO-activating enzyme subunit 1 OS=Ho	9	18	18	18	53.2	38.449	0	323.31	1733400	3063200	2808500	2929500	2053200	2361700	3033600	3314100	3424400	3612200	22928000000	1.17104	1.22149	0.856106	0.984739	1.2649	1.38185	1.42784	1.50615	18	1.0449	0.981952	0.960261	0.972707	0.948926	0.986401	0.957555	1.00597	0.927008
P53618;E9PP73;E9PP63;E9PKQ1	P53618	Coatomer subunit beta	COPB1	sp|P53618|COPB_HUMAN Coatomer subunit beta OS=Homo sapiens GN=COPB1 PE=1 SV=3;tr|E9PP73|E9PP73_HUMAN Coatomer subunit beta (Fragment) OS=Homo sapiens GN=COPB1 PE=1 SV=5	4	26	26	26	31.5	107.14	0	323.31	1770300	2965400	2909600	3063500	2182200	2615100	3067300	3648900	3345300	3824200	22910000000	1.22879	1.29379	0.921596	1.10442	1.29539	1.54102	1.4128	1.61505	26	0.990458	1.03038	1.0171	1.04712	1.06425	1.01018	1.06785	0.995369	0.994035
Q15008;C9J0E9;C9J7B7;H7C531	Q15008	26S proteasome non-ATPase regulatory subunit 6	PSMD6	sp|Q15008|PSMD6_HUMAN 26S proteasome non-ATPase regulatory subunit 6 OS=Homo sapiens GN=PSMD6 PE=1 SV=1;tr|C9J0E9|C9J0E9_HUMAN 26S proteasome non-ATPase regulatory subunit 6 (Fragment) OS=Homo sapiens GN=PSMD6 PE=1 SV=1	4	19	19	19	42.4	45.531	0	252.84	1432500	2667600	2419200	2668000	1881100	2091300	2674500	2939200	2958700	3227600	22803000000	1.18007	1.30143	0.917587	1.02012	1.3046	1.43372	1.44323	1.5744	19	1.1011	0.989525	1.02311	1.04256	0.983021	1.01736	0.993496	1.01681	0.969015
A0A0A0MTN3;P21266	A0A0A0MTN3	Glutathione S-transferase Mu 3	GSTM3	tr|A0A0A0MTN3|A0A0A0MTN3_HUMAN Glutathione S-transferase Mu 3 OS=Homo sapiens GN=GSTM3 PE=1 SV=1;sp|P21266|GSTM3_HUMAN Glutathione S-transferase Mu 3 OS=Homo sapiens GN=GSTM3 PE=1 SV=3	2	10	10	9	48.6	24.914	0	323.31	1227800	2061500	1909000	2034200	1427800	1779700	2211300	2539300	2373500	2747900	22747000000	1.16073	1.23686	0.868148	1.08211	1.34454	1.54398	1.44316	1.67081	9	0.992785	0.973311	0.972343	0.986389	1.04276	1.04851	1.0699	1.01676	1.02835
[truncated: 6,609 more rows]

## Sheet: ALL_filtered
Protein IDs	Majority protein IDs	Protein names	Gene names	Fasta headers	Number of proteins	Peptides	Razor + unique peptides	Unique peptides	Sequence coverage [%]	Mol. weight [kDa]	Q-value	Score	Reporter intensity corrected 0 Sample 126	Reporter intensity corrected 1 Sample 127N	Reporter intensity corrected 2 Sample 127C	Reporter intensity corrected 3 Sample 128N	Reporter intensity corrected 4 Sample 128C	Reporter intensity corrected 5 Sample 129N	Reporter intensity corrected 6 Sample 129C	Reporter intensity corrected 7 Sample 130N	Reporter intensity corrected 8 Sample 130C	Reporter intensity corrected 9 Sample 131	Intensity	Ratio 127C/((126+127N)/2)	Ratio 128N/((126+127N)/2)	Ratio 128C/((126+127N)/2)	Ratio 129N/((126+127N)/2)	Ratio 129C/((126+127N)/2)	Ratio 130N/((126+127N)/2)	Ratio 130C/((126+127N)/2)	Ratio 131/((126+127N)/2)	Unique peptides	Normalized Ratio 127N/126	VH032 -->	Normalized Ratio 127C/((126+127N)/2)	Normalized Ratio 128N/((126+127N)/2)	CM09 -->	Normalized Ratio 128C/((126+127N)/2)	Normalized Ratio 129N/((126+127N)/2)	CM10 -->	Normalized Ratio 129C/((126+127N)/2)	Normalized Ratio 130N/((126+127N)/2)	CM11 -->	Normalized Ratio 130C/((126+127N)/2)	Normalized Ratio 131/((126+127N)/2)	average VH032	average CM09	average CM10	average CM11
[truncated: 7,361 more rows]
